# Supplementary material for: Differential Alteration of Gene Expression by Benzyl Adenine and meta-Topolin in In Vitro Apple Shoots
Source: Plants (Basel). 2025 Dec 4;14(23):3691. doi: 10.3390/plants14233691 (PMC12694410; doi:10.3390/plants14233691)
Supplement: Supplementary file 1 [file plants-14-03691-s001.zip]

Archive with 9 entries (9 files):
- Figure S1.jpg
- Figure S2.jpg
- Figure S3.pdf
- Figure S4.pdf
- Table S1.xlsx
- Table S2.xlsx
- Table S3.xlsx
- Table S4.pdf
- Table S5.xlsx
