# Supplementary material for: Differential Alteration of Gene Expression by Benzyl Adenine and meta-Topolin in In Vitro Apple Shoots
Source: Plants (Basel). 2025 Dec 4;14(23):3691. doi: 10.3390/plants14233691 (PMC12694410; doi:10.3390/plants14233691)
Supplement: Supplementary file 1 [file plants-14-03691-s001.zip › Table S1.xlsx]

## Sheet: HR_BA_vs_HR_NCK_DEG_lfc_1
Geneid	db_xref	description	gene_biotype	log2FoldChange	lfcSE	baseMean	stat	pvalue	padj	Chr	Start	End	Strand	Length	gene
LOC103449220	GeneID:103449220	uncharacterized LOC103449220	protein_coding	22.4713	3.91231	9.95835	5.74375	9.26021e-09	4.05163e-06	NC_091671.1	40945836	40946606	+	771	LOC103449220
LOC103448619	GeneID:103448619	(R)-mandelonitrile beta-glucosyltransferase-like	protein_coding	21.6047	2.57805	24.5543	8.38028	5.28032e-17	3.69649e-13	NC_091668.1	22848352	22850252	-	1901	LOC103448619
LOC114821806	GeneID:114821806	uncharacterized LOC114821806	lncRNA	11.0629	2.16882	100.188	5.10087	3.38101e-07	6.86052e-05	NC_091675.1	23947997	23953984	-	5988	LOC114821806
LOC103404444	GeneID:103404444	gibberellin-regulated protein 4	protein_coding	10.9914	1.49359	108.992	7.35903	1.85254e-13	2.35795e-10	NC_091677.1	3690693	3692263	+	1571	LOC103404444
LOC103437469	GeneID:103437469	protein BRANCHLESS TRICHOME	protein_coding	10.7505	1.67015	76.5503	6.43684	1.21987e-10	9.10332e-08	NC_091666.1	24885729	24887283	+	1555	LOC103437469
LOC139195141	GeneID:139195141	uncharacterized LOC139195141	lncRNA	10.5447	2.19365	64.1578	4.80691	1.53284e-06	0.000188039	NC_091664.1	9801022	9803301	-	2280	LOC139195141
LOC114819833	GeneID:114819833	uncharacterized LOC114819833	protein_coding	10.3696	2.65965	57.2276	3.89884	9.66566e-05	0.00306174	NC_091671.1	4800942	4802756	-	1815	LOC114819833
LOC114820546	GeneID:114820546	uncharacterized LOC114820546	lncRNA	10.2046	1.96879	58.9792	5.1832	2.18106e-07	4.84715e-05	NC_091673.1	1547165	1548752	+	1588	LOC114820546
LOC114827748	GeneID:114827748	uncharacterized LOC114827748	lncRNA	10.2038	2.586	47.092	3.94577	7.95423e-05	0.00270012	NC_091668.1	19425212	19439132	+	13921	LOC114827748
LOC114822409	GeneID:114822409	putative cell wall protein	protein_coding	9.96573	2.01712	243.28	4.94056	7.78976e-07	0.000113597	NC_091677.1	6514194	6514589	+	396	LOC114822409
LOC139191872	GeneID:139191872	lysophospholipid acyltransferase LPEAT2-like	pseudogene	9.89506	2.16799	42.5771	4.56416	5.01507e-06	0.000415479	NC_091675.1	33122116	33123004	+	889	LOC139191872
LOC103436023	GeneID:103436023	pentatricopeptide repeat-containing protein At2g22410, mitochondrial	protein_coding	9.88476	1.83683	46.3257	5.38141	7.39033e-08	2.11167e-05	NC_091663.1	23512350	23514514	+	2165	LOC103436023
LOC103427273	GeneID:103427273	transcription factor bHLH96-like	protein_coding	9.79396	2.13685	41.3671	4.58336	4.57567e-06	0.000385116	NC_091668.1	23723068	23725724	-	2657	LOC103427273
LOC103417139	GeneID:103417139	uncharacterized LOC103417139	protein_coding	9.79276	2.30475	39.9768	4.24895	2.14772e-05	0.00109346	NC_091677.1	6193541	6203250	+	9710	LOC103417139
LOC139194251	GeneID:139194251	uncharacterized LOC139194251	lncRNA	9.77262	2.10217	30.3321	4.64883	3.33827e-06	0.000317953	NC_091663.1	25850389	25851439	-	1051	LOC139194251
LOC103448815	GeneID:103448815	ABC transporter G family member 9-like	protein_coding	9.69552	3.19514	30.985	3.03446	0.00240965	0.02019	NC_091671.1	33414816	33418253	-	3438	LOC103448815
LOC108174336	GeneID:108174336	uncharacterized LOC108174336	lncRNA	9.68562	2.60011	33.2527	3.72508	0.000195253	0.00467512	NC_091670.1	7968571	7971475	-	2905	LOC108174336
LOC103424254	GeneID:103424254	subtilisin-like protease SBT4.15	protein_coding	9.61248	2.28152	34.8984	4.2132	2.51781e-05	0.0012114	NC_091674.1	1964933	1978429	-	13497	LOC103424254
LOC103443252	GeneID:103443252	mediator of RNA polymerase II transcription subunit 27	protein_coding	9.60217	2.72821	37.4715	3.51959	0.00043222	0.00725916	NC_091672.1	4228240	4230754	+	2515	LOC103443252
LOC103445682	GeneID:103445682	UPF0481 protein At3g47200-like	protein_coding	9.54607	2.07138	28.6468	4.60855	4.05485e-06	0.000359316	NC_091675.1	8949716	8955290	-	5575	LOC103445682
LOC139197989	GeneID:139197989	uncharacterized LOC139197989	pseudogene	9.54146	2.12267	32.7316	4.49502	6.95626e-06	0.000511982	NC_091668.1	5883260	5890007	+	6748	LOC139197989
LOC114821193	GeneID:114821193	uncharacterized LOC114821193	lncRNA	9.4887	2.33264	35.6126	4.0678	4.746e-05	0.00190398	NC_091674.1	15882031	15886404	+	4374	LOC114821193
LOC103439956	GeneID:103439956	caffeic acid 3-O-methyltransferase-like	protein_coding	9.4566	2.1883	25.9028	4.32143	1.55023e-05	0.000861301	NC_091667.1	36190365	36193891	-	3527	LOC103439956
LOC103420009	GeneID:103420009	FHA domain-containing protein At4g14490-like	protein_coding	9.41371	2.20632	30.2822	4.26669	1.98391e-05	0.00103645	NC_091676.1	19144693	19148648	-	3956	LOC103420009
LOC103425148	GeneID:103425148	serpin-ZXA-like	protein_coding	9.40165	1.73278	28.0646	5.42575	5.77117e-08	1.75657e-05	NC_091675.1	26603309	26606267	-	2959	LOC103425148
LOC114821808	GeneID:114821808	8-hydroxygeraniol dehydrogenase-like	pseudogene	9.40042	2.50454	25.1665	3.75335	0.000174484	0.00438359	NC_091675.1	30544821	30553374	+	8554	LOC114821808
LOC139194243	GeneID:139194243	uncharacterized LOC139194243	lncRNA	9.37255	2.23772	31.4839	4.18843	2.80889e-05	0.00129793	NC_091663.1	23659495	23667917	-	8423	LOC139194243
LOC103446325	GeneID:103446325	cyclin-A2-2-like	protein_coding	9.35144	2.1899	28.2439	4.27025	1.95251e-05	0.00103317	NC_091668.1	12453333	12458222	-	4890	LOC103446325
LOC108173675	GeneID:108173675	wall-associated receptor kinase 17-like	protein_coding	9.30877	2.7231	31.8324	3.41845	0.000629788	0.00909975	NC_091667.1	36625802	36628886	+	3085	LOC108173675
LOC139198551	GeneID:139198551	intracellular protein transport protein USO1-like	protein_coding	9.28846	2.20636	27.3266	4.20985	2.55536e-05	0.00122103	NC_091669.1	7788853	7790463	-	1611	LOC139198551
LOC139189312	GeneID:139189312	uncharacterized LOC139189312	lncRNA	9.25149	2.77072	27.5498	3.33902	0.000840742	0.0108791	NC_091671.1	25579095	25580838	+	1744	LOC139189312
LOC103424340	GeneID:103424340	beta-glucosidase 12-like	protein_coding	9.24731	2.7071	23.7796	3.41595	0.000635593	0.00914588	NC_091668.1	13233752	13237021	+	3270	LOC103424340
TRNAD-GUC_2	GeneID:108173138	transfer RNA aspartic acid (anticodon GUC)	tRNA	9.21669	2.78498	33.4122	3.30942	0.00093488	0.011502	NC_091663.1	36625321	36625392	-	72	TRNAD-GUC
LOC139188233	GeneID:139188233	uncharacterized LOC139188233	lncRNA	9.19197	2.46677	115.414	3.72632	0.000194295	0.00467512	NC_091669.1	3750113	3750825	-	713	LOC139188233
LOC103441364	GeneID:103441364	transmembrane ascorbate ferrireductase 1-like	protein_coding	9.18288	2.84271	33.8275	3.23033	0.00123647	0.0135187	NC_091661.1	29676694	29677927	-	1234	LOC103441364
LOC139190678	GeneID:139190678	uncharacterized LOC139190678	lncRNA	9.13285	2.62763	20.7308	3.47569	0.000509537	0.00800677	NC_091662.1	37586118	37586946	-	829	LOC139190678
LOC103403674	GeneID:103403674	major strawberry allergen Fra a 1.06	protein_coding	9.10125	3.23727	22.009	2.81139	0.00493277	0.0311378	NC_091676.1	12330893	12331983	+	1091	LOC103403674
LOC114824623	GeneID:114824623	5S ribosomal RNA	rRNA	9.10031	3.22645	19.0433	2.82053	0.00479437	0.0305331	NC_091664.1	9794713	9794831	+	119	LOC114824623
TRNAP-AGG_12	GeneID:108173119	transfer RNA proline (anticodon AGG)	tRNA	9.09723	2.56211	20.7457	3.55068	0.000384231	0.00673295	NC_091676.1	32637837	32637908	-	72	TRNAP-AGG
LOC114821894	GeneID:114821894	small nucleolar RNA snoR64a	snoRNA	9.09719	2.59802	20.5044	3.50159	0.000462484	0.0075705	NC_091675.1	939375	939453	+	79	LOC114821894
LOC103431881	GeneID:103431881	epidermis-specific secreted glycoprotein EP1-like	pseudogene	9.09142	3.33101	28.7493	2.72933	0.0063463	0.0365206	NC_091663.1	32274837	32279221	+	4385	LOC103431881
LOC139187433	GeneID:139187433	PHD finger-like domain-containing protein 5A	protein_coding	9.0664	2.31022	23.2474	3.92447	8.69193e-05	0.00286985	NC_091672.1	23938166	23939672	-	1507	LOC139187433
LOC103415955	GeneID:103415955	phosphopantetheine adenylyltransferase-like	protein_coding	9.03391	2.33961	19.3749	3.86129	0.000112791	0.00332406	NC_091675.1	21670533	21673640	+	3108	LOC103415955
LOC103445274	GeneID:103445274	GDSL esterase/lipase At5g55050-like	protein_coding	8.97947	2.58298	21.2502	3.4764	0.000508202	0.00800677	NC_091665.1	25043814	25045559	-	1746	LOC103445274
LOC114827214	GeneID:114827214	small nucleolar RNA R11/Z151	snoRNA	8.96431	2.75906	24.5903	3.24904	0.00115794	0.0129597	NC_091669.1	7303114	7303201	-	88	LOC114827214
LOC108169224	GeneID:108169224	UDP-glycosyltransferase 92A1-like	protein_coding	8.96093	2.44048	21.5016	3.67179	0.00024086	0.00519613	NC_091664.1	3663454	3665137	+	1684	LOC108169224
LOC103437404	GeneID:103437404	aluminum-activated malate transporter 10-like	protein_coding	8.95439	2.64742	18.4559	3.3823	0.000718807	0.00985703	NC_091666.1	24297066	24299578	+	2513	LOC103437404
LOC114826786	GeneID:114826786	uncharacterized LOC114826786	lncRNA	8.95351	2.7122	21.1695	3.30119	0.000962748	0.01169	NC_091669.1	34343802	34345174	+	1373	LOC114826786
LOC103434221	GeneID:103434221	uncharacterized LOC103434221	protein_coding	8.95038	2.19494	22.6226	4.07773	4.54771e-05	0.00185454	NC_091664.1	30547825	30549734	-	1910	LOC103434221
LOC139196848	GeneID:139196848	uncharacterized LOC139196848	protein_coding	8.89891	2.58	18.5332	3.44919	0.000562269	0.00848311	NC_091666.1	18647155	18649752	+	2598	LOC139196848
LOC139195982	GeneID:139195982	uncharacterized LOC139195982	lncRNA	8.8697	2.04579	16.2622	4.33558	1.45375e-05	0.000830772	NC_091665.1	41820678	41821551	+	874	LOC139195982
LOC139195968	GeneID:139195968	uncharacterized LOC139195968	lncRNA	8.86374	2.69473	21.0799	3.28929	0.0010044	0.0120066	NC_091665.1	36655201	36657800	-	2600	LOC139195968
LOC139192201	GeneID:139192201	uncharacterized LOC139192201	lncRNA	8.84751	3.25676	18.2059	2.71666	0.00659446	0.0374001	NC_091675.1	36481418	36482158	-	741	LOC139192201
LOC103401834	GeneID:103401834	uncharacterized LOC103401834	lncRNA	8.84064	3.17475	15.9086	2.78468	0.00535814	0.0328121	NC_091675.1	28238973	28241880	-	2908	LOC103401834
LOC103435556	GeneID:103435556	putative Peroxidase 48	protein_coding	8.83682	1.96109	15.8789	4.50607	6.60386e-06	0.000491812	NC_091665.1	34881804	34884535	-	2732	LOC103435556
LOC103454203	GeneID:103454203	probable WRKY transcription factor 13	protein_coding	8.83146	1.76939	48.5531	4.99125	5.99898e-07	9.88139e-05	NC_091675.1	37631315	37636449	-	5135	LOC103454203
LOC139187919	GeneID:139187919	uncharacterized LOC139187919	protein_coding	8.81366	2.06718	17.7395	4.2636	2.01155e-05	0.00104698	NC_091669.1	34165809	34166231	+	423	LOC139187919
LOC103451353	GeneID:103451353	ankyrin repeat-containing protein BDA1-like	protein_coding	8.78842	2.01361	21.2934	4.36451	1.27407e-05	0.00076889	NC_091672.1	29399961	29409841	-	9881	LOC103451353
LOC114821158	GeneID:114821158	protein DMR6-LIKE OXYGENASE 2-like	protein_coding	8.78657	3.31675	19.4986	2.64915	0.00806939	0.0424576	NC_091674.1	22412818	22414494	-	1677	LOC114821158
LOC103449118	GeneID:103449118	glutaredoxin-C11-like	protein_coding	8.76336	2.23127	27.0707	3.92751	8.58285e-05	0.00285436	NC_091671.1	39782596	39783292	-	697	LOC103449118
LOC108170010	GeneID:108170010	uncharacterized LOC108170010	protein_coding	8.76294	3.3658	25.1498	2.60352	0.00922709	0.0459582	NC_091661.1	25124485	25129417	+	4933	LOC108170010
LOC103415957	GeneID:103415957	protein RADIALIS-like 4	protein_coding	8.75448	2.00079	21.0684	4.37551	1.2115e-05	0.000753874	NC_091675.1	21869332	21871057	+	1726	LOC103415957
LOC103451524	GeneID:103451524	uncharacterized LOC103451524	protein_coding	8.74129	2.6945	20.6425	3.24413	0.00117811	0.0130886	NC_091673.1	1094181	1095581	-	1401	LOC103451524
LOC139195155	GeneID:139195155	uncharacterized LOC139195155	lncRNA	8.74121	2.72936	19.2785	3.20266	0.00136163	0.0143447	NC_091664.1	15873189	15875001	-	1813	LOC139195155
LOC103407852	GeneID:103407852	protein ENHANCED DISEASE RESISTANCE 2-like	pseudogene	8.73059	1.99932	59.5845	4.36678	1.26092e-05	0.000767574	NC_091665.1	1601898	1629114	+	27217	LOC103407852
LOC103420848	GeneID:103420848	wall-associated receptor kinase 17-like	protein_coding	8.72941	2.62804	17.4397	3.32165	0.000894883	0.0112471	NC_091667.1	36591991	36592670	+	680	LOC103420848
LOC139191486	GeneID:139191486	uncharacterized LOC139191486	lncRNA	8.72624	2.10925	14.7235	4.13713	3.5167e-05	0.00153387	NC_091674.1	15612241	15613985	+	1745	LOC139191486
LOC103453940	GeneID:103453940	dehydration-responsive element-binding protein 1D-like	protein_coding	8.71232	2.74108	19.472	3.17842	0.00148079	0.0150593	NC_091674.1	1711894	1712942	-	1049	LOC103453940
LOC103429348	GeneID:103429348	uncharacterized LOC103429348	lncRNA	8.70043	1.97097	18.5401	4.41429	1.01342e-05	0.000669287	NC_091665.1	10021032	10022710	+	1679	LOC103429348
LOC103439977	GeneID:103439977	uncharacterized LOC103439977	lncRNA	8.69287	3.3528	19.0247	2.59272	0.00952214	0.0468775	NC_091667.1	36369797	36371096	+	1300	LOC103439977
LOC103454948	GeneID:103454948	serine carboxypeptidase-like 45	protein_coding	8.68587	2.32131	18.7844	3.7418	0.000182709	0.00450003	NC_091674.1	23508419	23512987	-	4569	LOC103454948
LOC103421493	GeneID:103421493	hypersensitive-induced response protein 2-like	pseudogene	8.67331	2.43324	14.7451	3.56451	0.00036453	0.00652962	NC_091669.1	2993950	2995632	+	1683	LOC103421493
LOC103448870	GeneID:103448870	F-box/LRR-repeat protein At4g14103-like	protein_coding	8.67004	2.63639	16.6042	3.28861	0.00100685	0.0120066	NC_091671.1	36329564	36332366	-	2803	LOC103448870
LOC139197943	GeneID:139197943	uncharacterized LOC139197943	protein_coding	8.66716	3.24115	14.1085	2.6741	0.00749291	0.0406463	NC_091668.1	7754051	7755977	-	1927	LOC139197943
LOC103449190	GeneID:103449190	universal stress protein PHOS34-like	protein_coding	8.65716	2.9113	18.7133	2.97364	0.00294289	0.022633	NC_091671.1	40535777	40537159	-	1383	LOC103449190
LOC139189638	GeneID:139189638	uncharacterized LOC139189638	lncRNA	8.65389	2.80248	16.2112	3.08794	0.0020155	0.0181007	NC_091671.1	40821990	40826463	+	4474	LOC139189638
LOC103404587	GeneID:103404587	senescence-associated carboxylesterase 101-like	protein_coding	8.64263	3.19761	14.8632	2.70284	0.00687488	0.0383759	NC_091677.1	2881777	2886183	+	4407	LOC103404587
LOC103421258	GeneID:103421258	thioredoxin-like 3-1, chloroplastic	protein_coding	8.62452	2.50763	14.4508	3.43931	0.000583199	0.00863982	NC_091674.1	5871280	5872877	-	1598	LOC103421258
LOC114827391	GeneID:114827391	uncharacterized LOC114827391	protein_coding	8.62067	2.81398	17.824	3.06352	0.00218753	0.0188593	NC_091670.1	19606269	19608878	+	2610	LOC114827391
LOC103435125	GeneID:103435125	cation/H(+) antiporter 4-like	protein_coding	8.60671	3.24021	13.5318	2.65622	0.00790228	0.0418773	NC_091665.1	41072602	41077513	+	4912	LOC103435125
TRNAS-UGA_2	GeneID:108169640	transfer RNA serine (anticodon UGA)	tRNA	8.60478	2.29448	18.561	3.75021	0.000176689	0.00438621	NC_091666.1	23946472	23946553	+	82	TRNAS-UGA
LOC139190453	GeneID:139190453	protein ALTERED PHOSPHATE STARVATION RESPONSE 1-like	protein_coding	8.60076	2.49841	30.0127	3.44249	0.00057639	0.00857912	NC_091673.1	4131624	4136728	+	5105	LOC139190453
LOC139194619	GeneID:139194619	small ribosomal subunit protein eS30z/eS30y/eS30x-like	pseudogene	8.59973	2.41089	20.5248	3.56704	0.000361036	0.00649725	NC_091663.1	6222549	6223759	+	1211	LOC139194619
LOC103431711	GeneID:103431711	AP2-like ethylene-responsive transcription factor PLT2	protein_coding	8.59199	2.72348	15.6178	3.15478	0.0016062	0.0158146	NC_091674.1	7276037	7281040	-	5004	LOC103431711
LOC139187656	GeneID:139187656	probable sugar phosphate/phosphate translocator At5g25400	pseudogene	8.58688	2.31094	16.3314	3.71575	0.000202606	0.00477556	NC_091674.1	22888443	22890709	-	2267	LOC139187656
LOC103404717	GeneID:103404717	bidirectional sugar transporter SWEET4-like	protein_coding	8.57795	2.40082	25.2124	3.57293	0.000353007	0.00645229	NC_091674.1	20550224	20553357	-	3134	LOC103404717
LOC139192788	GeneID:139192788	uncharacterized LOC139192788	lncRNA	8.57542	2.23832	13.2558	3.83118	0.000127528	0.00359983	NC_091676.1	12726181	12728412	-	2232	LOC139192788
LOC114825202	GeneID:114825202	uncharacterized LOC114825202	lncRNA	8.57298	2.28256	44.4955	3.75587	0.000172741	0.00436365	NC_091665.1	6140399	6142806	+	2408	LOC114825202
LOC139188826	GeneID:139188826	uncharacterized LOC139188826	lncRNA	8.56938	2.76706	20.9127	3.09693	0.00195539	0.0177085	NC_091670.1	33171046	33172486	-	1441	LOC139188826
LOC139192048	GeneID:139192048	uncharacterized LOC139192048	lncRNA	8.56783	2.63458	15.5462	3.25207	0.0011457	0.0129091	NC_091675.1	31248982	31252097	+	3116	LOC139192048
LOC103434898	GeneID:103434898	O-fucosyltransferase 8	protein_coding	8.55937	2.07521	14.6685	4.12459	3.71397e-05	0.00159507	NC_091665.1	41935205	41938397	+	3193	LOC103434898
LOC103417840	GeneID:103417840	heavy metal-associated isoprenylated plant protein 31	protein_coding	8.5493	2.82998	20.2757	3.02097	0.00251963	0.0206541	NC_091661.1	29715112	29716561	-	1450	LOC103417840
LOC114822783	GeneID:114822783	peroxidase 27-like	pseudogene	8.54033	2.73752	15.8633	3.11973	0.00181015	0.0168286	NC_091677.1	7737956	7742064	-	4109	LOC114822783
LOC103401436	GeneID:103401436	uncharacterized LOC103401436	protein_coding	8.54004	2.71133	17.3453	3.14977	0.00163402	0.0159873	NC_091675.1	25281455	25283864	+	2410	LOC103401436
LOC103402404	GeneID:103402404	anthocyanidin 3-O-glucosyltransferase 5-like	pseudogene	8.53182	3.28611	12.8542	2.59633	0.00942259	0.0465816	NC_091662.1	12332514	12335413	-	2900	LOC103402404
LOC139191320	GeneID:139191320	uncharacterized LOC139191320	lncRNA	8.52316	2.83265	16.3232	3.0089	0.00262195	0.0212226	NC_091674.1	8369767	8381995	-	12229	LOC139191320
LOC139191104	GeneID:139191104	uncharacterized LOC139191104	lncRNA	8.50756	2.18624	20.19	3.89142	9.96589e-05	0.00307606	NC_091674.1	23249578	23250300	+	723	LOC139191104
LOC139193038	GeneID:139193038	protein TIC 214	protein_coding	8.48756	2.81897	14.8979	3.01088	0.00260496	0.0211555	NC_091676.1	19315027	19315948	-	922	LOC139193038
LOC114822902	GeneID:114822902	probable methyltransferase TCM_000336	protein_coding	8.47205	2.00448	16.7518	4.22656	2.37294e-05	0.00116166	NC_091662.1	11440697	11442907	+	2211	LOC114822902
LOC103416354	GeneID:103416354	V-type proton ATPase subunit G-like	protein_coding	8.45837	2.2591	12.4737	3.74413	0.000181017	0.00447777	NC_091675.1	51546701	51564252	+	17552	LOC103416354
LOC103401473	GeneID:103401473	uncharacterized LOC103401473	protein_coding	8.45367	2.11993	12.1703	3.98771	6.67142e-05	0.00241328	NC_091662.1	11662302	11663975	-	1674	LOC103401473
LOC139193106	GeneID:139193106	uncharacterized LOC139193106	protein_coding	8.41361	2.21756	11.8399	3.79407	0.000148196	0.00396728	NC_091676.1	29853567	29854657	-	1091	LOC139193106
LOC114821953	GeneID:114821953	endoglucanase 8-like	protein_coding	8.41259	1.68466	38.4099	4.99366	5.92465e-07	9.87512e-05	NC_091676.1	1442349	1446612	-	4264	LOC114821953
LOC103452793	GeneID:103452793	uncharacterized LOC103452793	protein_coding	8.37553	2.91173	21.6585	2.87648	0.00402139	0.0275372	NC_091676.1	12002649	12004155	+	1507	LOC103452793
LOC139190403	GeneID:139190403	uncharacterized LOC139190403	lncRNA	8.36403	2.80037	16.092	2.98676	0.00281954	0.0221032	NC_091662.1	12816476	12818181	-	1706	LOC139190403
LOC103434228	GeneID:103434228	GDSL esterase/lipase At5g33370-like	protein_coding	8.35875	2.02143	75.0356	4.13507	3.54854e-05	0.00154295	NC_091664.1	30713798	30717143	+	3346	LOC103434228
LOC103454297	GeneID:103454297	uncharacterized LOC103454297	protein_coding	8.35861	2.21972	14.4826	3.76562	0.000166137	0.00424469	NC_091666.1	19455452	19458690	-	3239	LOC103454297
LOC103432535	GeneID:103432535	methyl jasmonate esterase 1-like	protein_coding	8.35034	2.57412	16.305	3.24396	0.00117882	0.0130886	NC_091663.1	35921881	35923653	-	1773	LOC103432535
LOC139190157	GeneID:139190157	uncharacterized LOC139190157	lncRNA	8.34309	2.21908	13.7373	3.7597	0.000170116	0.00433053	NC_091672.1	29054187	29055222	+	1036	LOC139190157
LOC108170962	GeneID:108170962	uncharacterized LOC108170962	lncRNA	8.32066	2.3946	107.183	3.47475	0.000511322	0.00801683	NC_091673.1	6802339	6804060	+	1722	LOC108170962
LOC103417677	GeneID:103417677	uncharacterized LOC103417677	protein_coding	8.30688	2.73869	13.8839	3.03316	0.00242006	0.020204	NC_091661.1	21945171	21948424	+	3254	LOC103417677
TRNAS-AGA_13	GeneID:108172276	transfer RNA serine (anticodon AGA)	tRNA	8.29434	2.40809	10.9089	3.44436	0.000572414	0.00857441	NC_091676.1	22236590	22236671	+	82	TRNAS-AGA
LOC103401388	GeneID:103401388	DNA polymerase alpha catalytic subunit	protein_coding	8.29029	2.77856	17.1111	2.98367	0.00284817	0.0222778	NC_091675.1	25559461	25570292	+	10832	LOC103401388
LOC103455059	GeneID:103455059	3-hydroxy-3-methylglutaryl coenzyme A reductase 2-B-like	protein_coding	8.28417	1.65656	31.5794	5.00083	5.70839e-07	9.62929e-05	NC_091662.1	8480282	8484121	-	3840	LOC103455059
LOC139191492	GeneID:139191492	uncharacterized LOC139191492	lncRNA	8.28159	2.69848	12.487	3.06898	0.00214789	0.0186439	NC_091674.1	28310350	28312506	-	2157	LOC139191492
LOC103432809	GeneID:103432809	serine/threonine-protein kinase BLUS1-like	protein_coding	8.27225	2.34212	10.9788	3.53196	0.000412498	0.00705797	NC_091661.1	21973047	21975017	+	1971	LOC103432809
LOC103434415	GeneID:103434415	two-pore potassium channel 1-like	protein_coding	8.26294	2.97302	10.9554	2.77931	0.00544743	0.0331714	NC_091670.1	43159155	43161713	+	2559	LOC103434415
LOC114826943	GeneID:114826943	xanthohumol 4-O-methyltransferase-like	protein_coding	8.24486	2.2227	31.3573	3.70939	0.000207758	0.00483997	NC_091669.1	6114017	6115485	-	1469	LOC114826943
LOC103448450	GeneID:103448450	beta-1,2-xylosyltransferase	protein_coding	8.2434	2.31931	10.5333	3.55424	0.000379072	0.00665087	NC_091671.1	28553432	28566999	-	13568	LOC103448450
LOC139196309	GeneID:139196309	uncharacterized LOC139196309	lncRNA	8.23464	2.31537	11.1625	3.55651	0.000375819	0.00664951	NC_091665.1	866264	883208	-	16945	LOC139196309
LOC103435912	GeneID:103435912	uncharacterized LOC103435912	protein_coding	8.22217	2.25644	18.03	3.64388	0.000268561	0.00549275	NC_091675.1	46042627	46047704	+	5078	LOC103435912
LOC103433600	GeneID:103433600	vacuolar cation/proton exchanger 3-like	protein_coding	8.20161	2.84412	22.9897	2.88371	0.00393026	0.0272144	NC_091664.1	23529444	23533876	-	4433	LOC103433600
LOC103455847	GeneID:103455847	endo-1,4-beta-xylanase 1-like	protein_coding	8.19869	1.76593	14.3894	4.64271	3.43875e-06	0.000321901	NC_091675.1	4241842	4247605	+	5764	LOC103455847
LOC139191340	GeneID:139191340	uncharacterized LOC139191340	lncRNA	8.19056	2.18238	16.8052	3.75305	0.000174698	0.00438359	NC_091674.1	13823933	13824636	+	704	LOC139191340
LOC103439072	GeneID:103439072	monothiol glutaredoxin-S9-like	protein_coding	8.17594	2.57945	14.9811	3.16965	0.00152623	0.0153401	NC_091663.1	36229799	36230582	-	784	LOC103439072
LOC139192916	GeneID:139192916	uncharacterized LOC139192916	protein_coding	8.14422	2.37377	11.3918	3.43092	0.000601529	0.00880042	NC_091676.1	1059946	1063784	+	3839	LOC139192916
LOC114824465	GeneID:114824465	uncharacterized LOC114824465	lncRNA	8.14212	2.83457	20.4889	2.87244	0.0040732	0.0277783	NC_091664.1	30776587	30777838	+	1252	LOC114824465
LOC103453988	GeneID:103453988	eukaryotic translation initiation factor 3 subunit K-like	protein_coding	8.14011	2.74285	13.6154	2.96776	0.00299977	0.0228882	NC_091662.1	7815024	7818862	+	3839	LOC103453988
LOC103419145	GeneID:103419145	probable sugar phosphate/phosphate translocator At3g11320	protein_coding	8.12218	2.48409	9.67556	3.26967	0.00107671	0.0124822	NC_091663.1	6583608	6586067	-	2460	LOC103419145
LOC114825267	GeneID:114825267	CASP-like protein 1C2	protein_coding	8.115	2.5501	10.3592	3.18223	0.00146147	0.0149795	NC_091665.1	43253049	43254339	-	1291	LOC114825267
LOC103414300	GeneID:103414300	mitochondrial uncoupling protein 3-like	pseudogene	8.10575	2.46816	9.79124	3.28412	0.001023	0.0120869	NC_091673.1	4518583	4519281	-	699	LOC103414300
LOC139188020	GeneID:139188020	NADPH-dependent diflavin oxidoreductase 1-like	protein_coding	8.10244	2.3926	11.8031	3.38646	0.000708018	0.00976241	NC_091669.1	5831263	5864652	+	33390	LOC139188020
LOC103404690	GeneID:103404690	protein trichome birefringence-like 19	protein_coding	8.09854	2.18861	12.6634	3.70032	0.000215329	0.00494233	NC_091677.1	5633459	5636978	+	3520	LOC103404690
LOC103422017	GeneID:103422017	histidine kinase 4-like	protein_coding	8.09216	1.6306	21.5305	4.96269	6.95238e-07	0.000107922	NC_091676.1	1077366	1081710	+	4345	LOC103422017
LOC103454039	GeneID:103454039	E3 ubiquitin-protein ligase RSL1-like	protein_coding	8.07737	2.65193	10.2329	3.04584	0.00232029	0.019653	NC_091662.1	7999182	8001241	+	2060	LOC103454039
LOC103420688	GeneID:103420688	probable sulfate transporter 3.4	pseudogene	8.07211	2.83521	17.4389	2.84709	0.00441205	0.0291382	NC_091669.1	20458972	20469632	-	10661	LOC103420688
LOC114827463	GeneID:114827463	berberine bridge enzyme-like 4	protein_coding	8.07178	2.1009	27.0178	3.84206	0.000122008	0.0034791	NC_091670.1	35876649	35880242	-	3594	LOC114827463
LOC139191871	GeneID:139191871	7-deoxyloganetin glucosyltransferase-like	protein_coding	8.05741	1.87018	36.3593	4.30836	1.64472e-05	0.000903047	NC_091675.1	33098013	33110901	-	12889	LOC139191871
LOC103454871	GeneID:103454871	(+)-neomenthol dehydrogenase	protein_coding	8.04779	2.9079	14.6458	2.76756	0.0056477	0.0339808	NC_091674.1	23204111	23206856	+	2746	LOC103454871
LOC103430758	GeneID:103430758	uncharacterized LOC103430758	protein_coding	8.03638	2.03839	9.1621	3.94251	8.06336e-05	0.00272036	NC_091676.1	9991333	10000212	+	8880	LOC103430758
LOC103403402	GeneID:103403402	endoglucanase 5	protein_coding	7.98113	2.94465	8.84065	2.71038	0.00672052	0.0378694	NC_091676.1	333361	336820	+	3460	LOC103403402
LOC139196029	GeneID:139196029	uncharacterized LOC139196029	lncRNA	7.9807	1.92371	17.1782	4.14859	3.34529e-05	0.00146445	NC_091661.1	23697392	23700683	-	3292	LOC139196029
LOC103454412	GeneID:103454412	leucine-rich repeat receptor-like tyrosine-protein kinase PXC3	protein_coding	7.97874	1.45971	48.8691	5.46597	4.60384e-08	1.46496e-05	NC_091674.1	8187213	8191125	-	3913	LOC103454412
LOC114826821	GeneID:114826821	U2 spliceosomal RNA	snRNA	7.96805	3.10276	8.93327	2.56805	0.0102272	0.0491051	NC_091661.1	26751747	26751936	+	190	LOC114826821
LOC103436336	GeneID:103436336	14-3-3 protein 7	protein_coding	7.96259	2.5804	10.3224	3.0858	0.00203005	0.0181379	NC_091675.1	45898008	45901646	-	3639	LOC103436336
LOC114823828	GeneID:114823828	small nucleolar RNA SNOR75	snoRNA	7.96245	1.93501	8.98481	4.11495	3.87267e-05	0.00163984	NC_091662.1	12763095	12763180	-	86	LOC114823828
LOC103404704	GeneID:103404704	small polypeptide DEVIL 3	protein_coding	7.9537	1.50787	74.9439	5.27481	1.32894e-07	3.44565e-05	NC_091677.1	5821453	5822087	-	635	LOC103404704
LOC103432138	GeneID:103432138	glycolipid transfer protein 1-like	protein_coding	7.95312	2.54815	9.30584	3.12114	0.00180154	0.0167693	NC_091677.1	7560005	7563111	-	3107	LOC103432138
LOC103406945	GeneID:103406945	uncharacterized LOC103406945	pseudogene	7.93327	2.63759	12.3911	3.00777	0.00263174	0.0212497	NC_091662.1	6693159	6693902	+	744	LOC103406945
LOC114824202	GeneID:114824202	uncharacterized LOC114824202	lncRNA	7.92911	2.99209	14.1927	2.65002	0.00804871	0.0423806	NC_091661.1	22851130	22851615	-	486	LOC114824202
LOC103445802	GeneID:103445802	LOB domain-containing protein 4	protein_coding	7.92346	2.84065	11.9958	2.78931	0.005282	0.0325069	NC_091670.1	32296978	32302173	+	5196	LOC103445802
TRNAQ-UUG_7	GeneID:108172231	transfer RNA glutamine (anticodon UUG)	tRNA	7.91544	2.51443	8.39757	3.148	0.00164389	0.0160321	NC_091675.1	42149660	42149731	-	72	TRNAQ-UUG
LOC103440913	GeneID:103440913	probable LRR receptor-like serine/threonine-protein kinase At3g47570	protein_coding	7.9099	2.88674	9.59605	2.74008	0.00614245	0.0358037	NC_091661.1	28078553	28082206	+	3654	LOC103440913
LOC103449154	GeneID:103449154	pterocarpan synthase 1	protein_coding	7.89327	2.09842	23.0989	3.76154	0.000168873	0.00430673	NC_091671.1	40238632	40239645	+	1014	LOC103449154
LOC103443106	GeneID:103443106	1-aminocyclopropane-1-carboxylate oxidase homolog 1-like	protein_coding	7.85608	2.14904	10.4602	3.65562	0.000256559	0.00536789	NC_091676.1	19515962	19518326	+	2365	LOC103443106
LOC139197058	GeneID:139197058	uncharacterized LOC139197058	protein_coding	7.85406	2.67398	8.75591	2.93721	0.00331176	0.0242891	NC_091666.1	24313913	24314813	+	901	LOC139197058
LOC103418054	GeneID:103418054	expansin-A4-like	protein_coding	7.85163	1.54475	24.3582	5.0828	3.71917e-07	7.23223e-05	NC_091663.1	4146369	4148138	+	1770	LOC103418054
LOC103404841	GeneID:103404841	cellulose synthase-like protein G3	protein_coding	7.8506	2.80378	10.2191	2.80001	0.00511011	0.031912	NC_091674.1	20457748	20462367	+	4620	LOC103404841
LOC103452083	GeneID:103452083	stemmadenine O-acetyltransferase-like	protein_coding	7.8397	1.87428	229.465	4.18278	2.87962e-05	0.00132189	NC_091673.1	7610713	7612378	+	1666	LOC103452083
LOC108169231	GeneID:108169231	folate-binding protein 1	protein_coding	7.83583	2.46447	7.92135	3.17952	0.00147521	0.0150214	NC_091672.1	27939231	27941615	-	2385	LOC108169231
LOC103452482	GeneID:103452482	inactive leucine-rich repeat receptor-like protein kinase CORYNE	protein_coding	7.83567	2.73405	11.8992	2.86596	0.00415752	0.0281477	NC_091673.1	9454083	9456970	-	2888	LOC103452482
LOC103424061	GeneID:103424061	leucine-rich repeat extensin-like protein 6	protein_coding	7.80077	2.40597	13.6644	3.24226	0.00118588	0.0131467	NC_091676.1	16781608	16782946	-	1339	LOC103424061
LOC103434177	GeneID:103434177	receptor-like protein kinase ANXUR2	protein_coding	7.77763	2.97271	13.3909	2.61634	0.0088877	0.044842	NC_091664.1	30000048	30003427	+	3380	LOC103434177
LOC103401506	GeneID:103401506	adenylyl-sulfate kinase, chloroplastic-like	protein_coding	7.76458	2.68182	7.96453	2.89527	0.00378835	0.0265868	NC_091675.1	27558634	27561797	+	3164	LOC103401506
LOC103414225	GeneID:103414225	multicopper oxidase LPR1-like	protein_coding	7.72186	2.81385	12.4686	2.74423	0.00606527	0.0355474	NC_091673.1	1841829	1845642	-	3814	LOC103414225
LOC103431071	GeneID:103431071	subtilisin-like protease SBT4.12	protein_coding	7.7208	2.89779	9.52731	2.66437	0.00771316	0.0413921	NC_091674.1	16726066	16728959	-	2894	LOC103431071
LOC103442882	GeneID:103442882	ankyrin repeat-containing protein ITN1-like	protein_coding	7.71889	2.63616	25.8811	2.92808	0.00341059	0.0247418	NC_091669.1	6092912	6100702	-	7791	LOC103442882
LOC103420109	GeneID:103420109	uncharacterized LOC103420109	protein_coding	7.70432	2.44763	7.3046	3.14767	0.0016458	0.0160321	NC_091665.1	8330271	8331751	+	1481	LOC103420109
LOC114823271	GeneID:114823271	patatin-like protein 1	protein_coding	7.68016	2.76692	7.6056	2.77571	0.00550821	0.0334096	NC_091675.1	24898910	24903310	-	4401	LOC114823271
LOC103404426	GeneID:103404426	uncharacterized LOC103404426	protein_coding	7.66279	2.71527	8.1741	2.82211	0.00477089	0.0304776	NC_091677.1	3430356	3433891	-	3536	LOC103404426
LOC103407495	GeneID:103407495	uncharacterized LOC103407495	lncRNA	7.62261	0.969368	685.248	7.86349	3.7358e-15	8.71749e-12	NC_091662.1	37693929	37698141	-	4213	LOC103407495
LOC103411755	GeneID:103411755	transcription factor MYB1-like	transcribed_pseudogene	7.61194	1.68813	96.8973	4.50908	6.51082e-06	0.000490097	NC_091669.1	32702425	32706125	-	3701	LOC103411755
LOC103406361	GeneID:103406361	uncharacterized LOC103406361	protein_coding	7.60957	1.31644	97.2802	5.78043	7.45104e-09	3.36522e-06	NC_091661.1	24938182	24940042	+	1861	LOC103406361
LOC103449340	GeneID:103449340	uncharacterized LOC103449340	lncRNA	7.59064	1.84376	74.4108	4.11693	3.83952e-05	0.00163395	NC_091675.1	31595363	31597095	-	1733	LOC103449340
BHLH18	GeneID:103440683	transcription factor bHLH106-like	protein_coding	7.58959	1.66598	44.7969	4.55563	5.22277e-06	0.000418284	NC_091674.1	13246826	13248619	+	1794	BHLH18
LOC103451567	GeneID:103451567	uncharacterized LOC103451567	lncRNA	7.58631	2.0966	26.0035	3.61838	0.000296448	0.00581312	NC_091673.1	1618532	1619720	-	1189	LOC103451567
LOC103452714	GeneID:103452714	uncharacterized LOC103452714	protein_coding	7.58482	2.38458	15.5942	3.18078	0.0014688	0.0149958	NC_091676.1	10044359	10045376	-	1018	LOC103452714
LOC103454737	GeneID:103454737	elicitor-responsive protein 3-like	protein_coding	7.58476	2.94804	16.4953	2.57281	0.0100876	0.04869	NC_091674.1	15152061	15153419	+	1359	LOC103454737
LOC103415095	GeneID:103415095	receptor-like protein EIX1	protein_coding	7.57905	1.71786	31.5132	4.4119	1.02466e-05	0.00067353	NC_091661.1	27625520	27634393	+	8874	LOC103415095
LOC139198252	GeneID:139198252	uncharacterized LOC139198252	lncRNA	7.57835	2.79339	7.169	2.71296	0.0066686	0.0376936	NC_091668.1	7929981	7931358	+	1378	LOC139198252
LOC103428267	GeneID:103428267	type I inositol polyphosphate 5-phosphatase 5	protein_coding	7.57788	2.09965	74.1951	3.60912	0.000307237	0.00596619	NC_091675.1	34822381	34830076	-	7696	LOC103428267
LOC103456182	GeneID:103456182	RNA-binding protein involved in heterochromatin assembly dri1-like	protein_coding	7.57765	2.63075	10.0251	2.88041	0.00397158	0.0273922	NC_091675.1	8812645	8814414	+	1770	LOC103456182
LOC103454261	GeneID:103454261	uncharacterized LOC103454261	protein_coding	7.57643	2.17072	15.7626	3.49029	0.000482499	0.00777384	NC_091674.1	6527346	6528365	-	1020	LOC103454261
LOC114821914	GeneID:114821914	uncharacterized LOC114821914	protein_coding	7.57174	2.45702	6.85057	3.08168	0.00205836	0.0181664	NC_091676.1	31188455	31197663	+	9209	LOC114821914
LOC103421275	GeneID:103421275	galacturonosyltransferase 8-like	pseudogene	7.54335	1.84793	32.8504	4.08206	4.46383e-05	0.00183279	NC_091668.1	14849732	14851326	-	1595	LOC103421275
LOC139192216	GeneID:139192216	uncharacterized LOC139192216	lncRNA	7.52245	1.87148	98.6526	4.01951	5.83187e-05	0.00222485	NC_091675.1	25464616	25464964	-	349	LOC139192216
LOC103455878	GeneID:103455878	protein SOB FIVE-LIKE 5-like	protein_coding	7.51224	2.7545	16.7464	2.72726	0.00638631	0.0366303	NC_091675.1	4622391	4623733	-	1343	LOC103455878
LOC103435261	GeneID:103435261	probable beta-D-xylosidase 7	protein_coding	7.51194	2.15486	13.6688	3.48604	0.00049022	0.0078262	NC_091668.1	21841841	21847660	-	5820	LOC103435261
LOC103419262	GeneID:103419262	uncharacterized LOC103419262	protein_coding	7.51114	2.32429	6.42993	3.23159	0.00123103	0.0134759	NC_091675.1	14665315	14671141	-	5827	LOC103419262
LOC114820490	GeneID:114820490	uncharacterized LOC114820490	protein_coding	7.50688	2.80084	7.04836	2.68023	0.00735724	0.0402014	NC_091673.1	3365125	3365977	-	853	LOC114820490
LOC103424417	GeneID:103424417	uncharacterized LOC103424417	protein_coding	7.49302	1.24235	39.1273	6.03135	1.62596e-09	1.08405e-06	NC_091674.1	22639385	22639937	-	553	LOC103424417
LOC139192584	GeneID:139192584	uncharacterized LOC139192584	protein_coding	7.47346	2.49699	16.115	2.99299	0.00276259	0.0219021	NC_091675.1	44250236	44251884	+	1649	LOC139192584
LOC103453312	GeneID:103453312	probable trehalose-phosphate phosphatase D	protein_coding	7.47118	2.02749	28.1104	3.68495	0.000228752	0.00505293	NC_091668.1	21969849	21972694	+	2846	LOC103453312
LOC114822731	GeneID:114822731	uncharacterized LOC114822731	lncRNA	7.46262	2.79051	6.54431	2.67429	0.00748887	0.0406402	NC_091677.1	4682439	4683180	+	742	LOC114822731
LOC103442498	GeneID:103442498	uncharacterized LOC103442498	protein_coding	7.45092	2.25953	82.3717	3.29756	0.000975298	0.011792	NC_091669.1	5716772	5720766	-	3995	LOC103442498
LOC139188966	GeneID:139188966	uncharacterized LOC139188966	lncRNA	7.42899	2.6716	6.4768	2.78072	0.00542377	0.0330597	NC_091670.1	12502272	12504240	+	1969	LOC139188966
LOC103451286	GeneID:103451286	probable pectinesterase 55	protein_coding	7.41212	2.8928	8.61507	2.56227	0.0103992	0.0495402	NC_091672.1	27421429	27424545	+	3117	LOC103451286
LOC114824079	GeneID:114824079	putative receptor-like protein kinase At3g47110	protein_coding	7.41033	2.01689	47.4513	3.67413	0.000238659	0.00516454	NC_091663.1	36456406	36465676	-	9271	LOC114824079
LOC103443961	GeneID:103443961	uncharacterized LOC103443961	lncRNA	7.39439	2.70638	5.85115	2.7322	0.0062912	0.0363529	NC_091663.1	33018100	33020105	+	2006	LOC103443961
LOC103411905	GeneID:103411905	putative clathrin assembly protein At1g25240	protein_coding	7.37084	2.18472	13.9694	3.37382	0.000741327	0.0100515	NC_091676.1	936857	938497	-	1641	LOC103411905
LOC114824627	GeneID:114824627	5S ribosomal RNA	pseudogene	7.33964	2.47091	49.1942	2.97042	0.00297392	0.0227654	NC_091664.1	9798757	9798875	+	119	LOC114824627
LOC108175258	GeneID:108175258	nudix hydrolase 10-like	protein_coding	7.33633	2.45596	5.68954	2.98715	0.00281587	0.0220987	NC_091663.1	23606245	23620075	-	13831	LOC108175258
LOC139191553	GeneID:139191553	uncharacterized LOC139191553	lncRNA	7.33627	2.12748	8.0672	3.44834	0.000564044	0.00850074	NC_091674.1	21647699	21649712	+	2014	LOC139191553
LOC103454742	GeneID:103454742	probable copper-transporting ATPase HMA5	protein_coding	7.32521	2.71725	7.89769	2.69581	0.00702171	0.0388888	NC_091674.1	15802668	15807991	+	5324	LOC103454742
LOC103405892	GeneID:103405892	homeobox-leucine zipper protein ROC8-like	protein_coding	7.32511	2.84485	8.70598	2.57487	0.0100279	0.0484808	NC_091677.1	33304802	33308925	+	4124	LOC103405892
LOC103452339	GeneID:103452339	uncharacterized LOC103452339	protein_coding	7.32507	2.24151	11.4633	3.26791	0.00108343	0.0125261	NC_091673.1	5090593	5098833	+	8241	LOC103452339
LOC103403747	GeneID:103403747	universal stress protein PHOS32-like	protein_coding	7.31873	2.42822	25.3317	3.01403	0.002578	0.0209974	NC_091676.1	13005421	13006809	+	1389	LOC103403747
LOC103449119	GeneID:103449119	glutaredoxin-C11-like	protein_coding	7.31333	2.70157	15.033	2.70706	0.00678816	0.0381209	NC_091671.1	39785281	39785975	-	695	LOC103449119
LOC114822029	GeneID:114822029	uncharacterized LOC114822029	pseudogene	7.29064	2.57228	5.67628	2.83431	0.00459255	0.0297411	NC_091676.1	2196394	2201217	+	4824	LOC114822029
LOC103436407	GeneID:103436407	agamous-like MADS-box protein AGL80	protein_coding	7.27305	2.05762	147.196	3.5347	0.000408239	0.00702182	NC_091666.1	1569130	1570030	+	901	LOC103436407
LOC114820648	GeneID:114820648	MLP-like protein 31	protein_coding	7.25807	1.38044	119.664	5.25781	1.45784e-07	3.51918e-05	NC_091673.1	1581212	1582265	-	1054	LOC114820648
LOC103442220	GeneID:103442220	uncharacterized LOC103442220	protein_coding	7.19123	2.26057	16.4319	3.18115	0.0014669	0.0149958	NC_091669.1	1637487	1641782	+	4296	LOC103442220
LOC103418050	GeneID:103418050	NAC domain-containing protein 75-like	protein_coding	7.19036	2.47458	43.1978	2.90569	0.0036645	0.0259912	NC_091662.1	5318860	5324603	-	5744	LOC103418050
LOC139187654	GeneID:139187654	cysteine-rich receptor-like protein kinase 10	pseudogene	7.18952	2.2195	14.2342	3.23925	0.00119842	0.0132537	NC_091674.1	7432695	7443821	-	11127	LOC139187654
LOC114825251	GeneID:114825251	transcription factor JUNGBRUNNEN 1-like	protein_coding	7.18794	2.70605	5.8212	2.65625	0.00790158	0.0418773	NC_091665.1	34550612	34553502	-	2891	LOC114825251
LOC139191136	GeneID:139191136	G-type lectin S-receptor-like serine/threonine-protein kinase SD3-1	pseudogene	7.1767	2.1978	51.4133	3.2654	0.00109308	0.0125761	NC_091674.1	7881115	7883394	-	2280	LOC139191136
LOC114820564	GeneID:114820564	inositol-tetrakisphosphate 1-kinase 1-like	pseudogene	7.16398	2.58067	10.3456	2.77602	0.00550291	0.0334096	NC_091673.1	192622	195475	+	2854	LOC114820564
LOC103441535	GeneID:103441535	two-component response regulator ORR10-like	protein_coding	7.15917	2.46969	11.4381	2.89881	0.0037458	0.0264181	NC_091668.1	18582881	18586377	-	3497	LOC103441535
LOC139190733	GeneID:139190733	uncharacterized LOC139190733	protein_coding	7.15744	2.25801	22.205	3.1698	0.00152546	0.0153401	NC_091673.1	3645630	3648084	+	2455	LOC139190733
LOC139192015	GeneID:139192015	6-phosphofructo-2-kinase/fructose-2,6-bisphosphatase-like	protein_coding	7.15171	1.74283	34.0064	4.10351	4.06937e-05	0.00169066	NC_091675.1	55555013	55555531	+	519	LOC139192015
LOC103404720	GeneID:103404720	uncharacterized LOC103404720	protein_coding	7.14014	1.21237	99.937	5.8894	3.8759e-09	2.00987e-06	NC_091677.1	6325632	6332343	-	6712	LOC103404720
LOC114825352	GeneID:114825352	uncharacterized LOC114825352	lncRNA	7.11187	1.94973	89.1313	3.64761	0.000264689	0.00545789	NC_091677.1	8491594	8492216	+	623	LOC114825352
LOC139188281	GeneID:139188281	cell division topological specificity factor homolog, chloroplastic-like	protein_coding	7.09824	2.39337	16.8265	2.96579	0.00301905	0.0229602	NC_091669.1	3686365	3688054	-	1690	LOC139188281
TRNAW-CCA_4	GeneID:108173480	transfer RNA tryptophan (anticodon CCA)	tRNA	7.09053	2.4957	56.3096	2.8411	0.00449582	0.0293317	NC_091665.1	45153754	45153825	-	72	TRNAW-CCA
LOC103421923	GeneID:103421923	caffeic acid 3-O-methyltransferase 1-like	protein_coding	7.08929	1.25375	56.2667	5.65449	1.56314e-08	6.07931e-06	NC_091661.1	20401411	20404400	-	2990	LOC103421923
LOC103415028	GeneID:103415028	pentatricopeptide repeat-containing protein At1g63330-like	protein_coding	7.084	1.52157	149.24	4.65571	3.22869e-06	0.000311757	NC_091674.1	8895472	8903718	-	8247	LOC103415028
LOC108174384	GeneID:108174384	serine/threonine-protein kinase BSK1-like	protein_coding	7.0785	2.35589	6.24201	3.00459	0.00265936	0.0213864	NC_091670.1	22998922	22999668	+	747	LOC108174384
LOC103401191	GeneID:103401191	putative glucose-6-phosphate 1-epimerase	pseudogene	7.07143	2.41334	9.40404	2.93014	0.00338813	0.0246299	NC_091675.1	21705246	21716138	-	10893	LOC103401191
LOC139196573	GeneID:139196573	uncharacterized LOC139196573	protein_coding	7.06783	2.34778	5.30438	3.01043	0.00260878	0.0211653	NC_091665.1	43686004	43687739	+	1736	LOC139196573
LOC103436645	GeneID:103436645	protein NRT1/ PTR FAMILY 4.4-like	protein_coding	7.06392	1.46589	34.368	4.81886	1.44379e-06	0.000182112	NC_091665.1	791854	796571	+	4718	LOC103436645
LOC103406932	GeneID:103406932	uncharacterized LOC103406932	pseudogene	7.04628	2.32969	17.6255	3.02455	0.00249001	0.0205316	NC_091662.1	5701626	5705281	+	3656	LOC103406932
LOC103410871	GeneID:103410871	uncharacterized LOC103410871	lncRNA	7.00522	1.88631	23.5291	3.71372	0.000204233	0.00478972	NC_091676.1	29688771	29693145	+	4375	LOC103410871
LOC139192995	GeneID:139192995	pentatricopeptide repeat-containing protein At3g48810-like	protein_coding	7.00481	2.11042	23.1678	3.31915	0.000902929	0.0112975	NC_091676.1	11147140	11148846	-	1707	LOC139192995
LOC103447331	GeneID:103447331	putative disease resistance protein RGA3	protein_coding	6.98888	2.50147	20.3293	2.79391	0.00520746	0.0322609	NC_091671.1	5394234	5400718	-	6485	LOC103447331
LOC139195142	GeneID:139195142	uncharacterized LOC139195142	lncRNA	6.9871	1.34231	19.5643	5.20528	1.93709e-07	4.45645e-05	NC_091664.1	10164867	10166209	-	1343	LOC139195142
LOC114824580	GeneID:114824580	uncharacterized LOC114824580	lncRNA	6.97076	2.55361	8.50306	2.72977	0.00633789	0.0365125	NC_091665.1	40798028	40800018	-	1991	LOC114824580
LOC114824407	GeneID:114824407	uncharacterized LOC114824407	lncRNA	6.94453	2.18524	33.1189	3.17792	0.00148334	0.0150611	NC_091664.1	23147464	23152209	-	4746	LOC114824407
LOC139188834	GeneID:139188834	uncharacterized LOC139188834	lncRNA	6.93708	1.94677	495.392	3.56338	0.000366112	0.00652985	NC_091670.1	6957728	6958219	-	492	LOC139188834
LOC103444817	GeneID:103444817	peroxidase 17	protein_coding	6.92454	2.43603	12.6233	2.84254	0.0044755	0.0292852	NC_091675.1	32771400	32772844	-	1445	LOC103444817
LOC139192275	GeneID:139192275	L-ascorbate oxidase homolog	protein_coding	6.91656	2.67871	12.3769	2.58205	0.00982142	0.0478627	NC_091675.1	24039598	24042640	-	3043	LOC139192275
LOC103452281	GeneID:103452281	uncharacterized LOC103452281	protein_coding	6.90734	2.63543	12.7614	2.62095	0.00876858	0.0445506	NC_091674.1	23124261	23130109	-	5849	LOC103452281
LOC103444771	GeneID:103444771	expansin-A7	protein_coding	6.90461	2.48683	50.5798	2.77647	0.00549526	0.0333937	NC_091664.1	9464053	9465751	-	1699	LOC103444771
LOC114821073	GeneID:114821073	uncharacterized LOC114821073	lncRNA	6.8893	1.58605	37.5641	4.34368	1.40117e-05	0.000808027	NC_091674.1	1176562	1195510	-	18949	LOC114821073
LOC114821092	GeneID:114821092	NAC domain-containing protein 90-like	protein_coding	6.88759	1.8073	126.105	3.81098	0.000138415	0.00385277	NC_091674.1	2933586	2935551	+	1966	LOC114821092
LOC103418282	GeneID:103418282	GDSL esterase/lipase At5g55050-like	protein_coding	6.8671	1.93012	66.7993	3.55786	0.000373892	0.0066348	NC_091662.1	9525619	9528345	+	2727	LOC103418282
LOC103406494	GeneID:103406494	65-kDa microtubule-associated protein 3-like	protein_coding	6.85796	2.40126	8.70954	2.85598	0.00429037	0.0286487	NC_091661.1	28429994	28434677	-	4684	LOC103406494
LOC139191095	GeneID:139191095	uncharacterized LOC139191095	lncRNA	6.85374	2.13497	79.2656	3.21023	0.00132627	0.0141102	NC_091674.1	28604902	28605319	-	418	LOC139191095
LOC114825537	GeneID:114825537	uncharacterized LOC114825537	lncRNA	6.85331	2.42924	61.4534	2.82118	0.00478474	0.0305331	NC_091666.1	24114488	24117640	+	3153	LOC114825537
LOC103441875	GeneID:103441875	calmodulin-like protein 30	protein_coding	6.84691	1.58347	32.5558	4.32399	1.53234e-05	0.000858158	NC_091670.1	14234378	14238300	-	3923	LOC103441875
LOC103443890	GeneID:103443890	sucrose transport protein-like	protein_coding	6.843	1.55319	19.5914	4.40577	1.05407e-05	0.00068963	NC_091665.1	7144700	7149025	+	4326	LOC103443890
LOC103418723	GeneID:103418723	E3 ubiquitin-protein ligase APD2-like	protein_coding	6.84036	1.1562	46.872	5.91627	3.29327e-09	1.77343e-06	NC_091663.1	5897495	5918756	-	21262	LOC103418723
LOC114824480	GeneID:114824480	uncharacterized LOC114824480	protein_coding	6.82714	2.06916	42.8442	3.29947	0.000968676	0.0117322	NC_091664.1	8312500	8318036	+	5537	LOC114824480
LOC139192610	GeneID:139192610	uncharacterized LOC139192610	lncRNA	6.81636	1.83649	156.304	3.71162	0.000205937	0.00480698	NC_091675.1	42083184	42084455	+	1272	LOC139192610
LOC139192607	GeneID:139192607	uncharacterized LOC139192607	lncRNA	6.8044	2.12492	16.4403	3.20219	0.00136389	0.0143578	NC_091675.1	24371151	24374066	+	2916	LOC139192607
LOC114824728	GeneID:114824728	uncharacterized LOC114824728	lncRNA	6.79622	1.78954	177.766	3.79774	0.000146019	0.00393915	NC_091661.1	4035063	4039065	-	4003	LOC114824728
LOC103440114	GeneID:103440114	sorbitol dehydrogenase-like	protein_coding	6.79177	2.06139	59.8283	3.29475	0.000985077	0.0118692	NC_091661.1	29339289	29341380	+	2092	LOC103440114
LOC114819689	GeneID:114819689	uncharacterized LOC114819689	lncRNA	6.78904	2.58799	23.7293	2.62329	0.00870856	0.0443699	NC_091665.1	9549365	9551263	+	1899	LOC114819689
LOC103456148	GeneID:103456148	cyclin-A2-2-like	protein_coding	6.78691	2.34455	8.51268	2.89476	0.00379443	0.0266028	NC_091675.1	8229491	8234268	-	4778	LOC103456148
LOC103432657	GeneID:103432657	potassium transporter 5-like	protein_coding	6.78382	1.61011	74.2355	4.21325	2.51718e-05	0.0012114	NC_091663.1	36641892	36648854	+	6963	LOC103432657
LOC139192687	GeneID:139192687	uncharacterized LOC139192687	protein_coding	6.75401	2.47062	9.44304	2.73373	0.00626213	0.0362298	NC_091662.1	10494738	10497170	+	2433	LOC139192687
LOC103441014	GeneID:103441014	transcription factor MYB87-like	protein_coding	6.7454	2.21031	19.1692	3.0518	0.00227476	0.0194083	NC_091668.1	5805057	5806794	+	1738	LOC103441014
LOC139191867	GeneID:139191867	uncharacterized LOC139191867	protein_coding	6.73343	2.15965	10.0496	3.11784	0.00182184	0.0169111	NC_091675.1	32895527	32902618	+	7092	LOC139191867
LOC103449018	GeneID:103449018	uncharacterized LOC103449018	protein_coding	6.73282	2.39515	32.7093	2.81102	0.00493846	0.0311457	NC_091662.1	3794923	3796050	+	1128	LOC103449018
LOC139190032	GeneID:139190032	GDSL esterase/lipase At5g45670-like	protein_coding	6.73096	0.858614	79.4729	7.83932	4.52978e-15	9.0602e-12	NC_091672.1	5538368	5541033	+	2666	LOC139190032
LOC103431405	GeneID:103431405	protein arginine N-methyltransferase 2-like	pseudogene	6.72825	1.55988	210.927	4.31331	1.60827e-05	0.000886511	NC_091675.1	4916030	4919780	-	3751	LOC103431405
LOC103417829	GeneID:103417829	subtilisin-like protease SBT1.3	protein_coding	6.71137	2.61792	12.2338	2.56362	0.0103586	0.049431	NC_091661.1	28677077	28679873	+	2797	LOC103417829
LOC103411525	GeneID:103411525	G-type lectin S-receptor-like serine/threonine-protein kinase RKS1	pseudogene	6.70851	1.5296	29.3509	4.38579	1.15565e-05	0.000742214	NC_091665.1	44442988	44446404	-	3417	LOC103411525
LOC114820872	GeneID:114820872	putative disease resistance protein At4g19050	protein_coding	6.70261	2.45045	26.8546	2.73525	0.00623325	0.0361317	NC_091674.1	5967682	5974908	-	7227	LOC114820872
LOC103402574	GeneID:103402574	MLP-like protein 43	protein_coding	6.69225	2.35735	6.61147	2.83889	0.00452708	0.0294124	NC_091676.1	1663137	1664099	-	963	LOC103402574
LOC114824622	GeneID:114824622	5S ribosomal RNA	rRNA	6.68347	2.04018	14.9117	3.27592	0.00105319	0.0122983	NC_091664.1	9821825	9821943	+	119	LOC114824622
LOC103409336	GeneID:103409336	uncharacterized LOC103409336	protein_coding	6.67355	1.97876	34.0908	3.3726	0.000744627	0.0100658	NC_091668.1	12951571	12956839	-	5269	LOC103409336
LOC103454562	GeneID:103454562	BTB/POZ domain and ankyrin repeat-containing protein NBCL	protein_coding	6.67029	1.60656	17.3279	4.15191	3.29706e-05	0.00145347	NC_091674.1	10246652	10251398	+	4747	LOC103454562
LOC114821882	GeneID:114821882	small nucleolar RNA R38	snoRNA	6.66469	2.01379	56.7229	3.30952	0.000934546	0.011502	NC_091675.1	939724	939805	+	82	LOC114821882
LOC139189224	GeneID:139189224	zinc finger CCCH domain-containing protein 53-like	protein_coding	6.64801	2.06553	8.77225	3.21855	0.00128841	0.0138655	NC_091671.1	25672622	25676575	-	3954	LOC139189224
LOC139194188	GeneID:139194188	xyloglucan endotransglucosylase/hydrolase protein 31-like	protein_coding	6.64344	2.23754	26.6721	2.96908	0.00298689	0.0228316	NC_091663.1	11697222	11699739	+	2518	LOC139194188
LOC139189516	GeneID:139189516	ribonuclease 3-like protein 2	protein_coding	6.64234	1.8031	11.3565	3.68385	0.000229741	0.00505725	NC_091671.1	29414169	29428624	-	14456	LOC139189516
LOC103442344	GeneID:103442344	transcription factor PRE1	protein_coding	6.64005	1.58999	17.8843	4.17616	2.9647e-05	0.00134769	NC_091669.1	3189742	3191353	-	1612	LOC103442344
LOC139192324	GeneID:139192324	uncharacterized LOC139192324	lncRNA	6.62409	1.83995	18.1174	3.60015	0.000318035	0.00609789	NC_091675.1	46065746	46098148	-	32403	LOC139192324
LOC103440472	GeneID:103440472	pentatricopeptide repeat-containing protein At3g29230-like	protein_coding	6.61326	2.50951	51.6967	2.63528	0.00840681	0.0434652	NC_091661.1	29648511	29650514	-	2004	LOC103440472
LOC103416888	GeneID:103416888	protein FAR1-RELATED SEQUENCE 5-like	protein_coding	6.61073	1.99931	66.9036	3.30651	0.000944667	0.0115716	NC_091668.1	5513641	5526518	+	12878	LOC103416888
LOC103403512	GeneID:103403512	protein AGENET DOMAIN (AGD)-CONTAINING P1	protein_coding	6.60974	2.39981	12.4547	2.75428	0.00588214	0.0349114	NC_091676.1	11077161	11079515	+	2355	LOC103403512
LOC103451774	GeneID:103451774	beta-glucosidase 40-like	protein_coding	6.60063	2.03141	56.0714	3.24928	0.00115696	0.0129597	NC_091673.1	4124835	4131332	+	6498	LOC103451774
LOC114822188	GeneID:114822188	uncharacterized LOC114822188	protein_coding	6.60032	2.53748	9.69585	2.60113	0.00929176	0.0461653	NC_091676.1	10556170	10559452	+	3283	LOC114822188
LOC139193503	GeneID:139193503	uncharacterized LOC139193503	protein_coding	6.59199	2.52344	13.9357	2.6123	0.0089935	0.0451805	NC_091677.1	8813280	8821846	-	8567	LOC139193503
LOC103424974	GeneID:103424974	putative polyol transporter 1	protein_coding	6.58456	1.97517	16.6894	3.33367	0.000857069	0.0109688	NC_091665.1	13188010	13192271	-	4262	LOC103424974
LOC114821366	GeneID:114821366	uncharacterized LOC114821366	protein_coding	6.58054	2.06893	9.17447	3.18064	0.00146948	0.0149958	NC_091675.1	29124955	29128755	+	3801	LOC114821366
LOC139197531	GeneID:139197531	uncharacterized LOC139197531	protein_coding	6.57985	2.438	10.2846	2.69887	0.00695743	0.0386705	NC_091661.1	23602119	23606153	-	4035	LOC139197531
LOC103411382	GeneID:103411382	UDP-glycosyltransferase 83A1-like	pseudogene	6.57257	2.00792	35.0631	3.27332	0.00106292	0.0123627	NC_091669.1	4283012	4285385	-	2374	LOC103411382
LOC103415956	GeneID:103415956	laccase-11-like	protein_coding	6.56244	2.51756	16.0615	2.60666	0.00914291	0.04562	NC_091675.1	21675920	21678576	+	2657	LOC103415956
LOC103422077	GeneID:103422077	sucrose transport protein-like	protein_coding	6.55616	1.49708	360.055	4.37929	1.19066e-05	0.000747107	NC_091670.1	5980293	5984487	+	4195	LOC103422077
LOC108172640	GeneID:108172640	auxin response factor 2	protein_coding	6.55201	1.98919	76.7434	3.29381	0.000988377	0.0118885	NC_091663.1	36069170	36072957	-	3788	LOC108172640
LOC103430609	GeneID:103430609	remorin 4.1	protein_coding	6.54295	2.46153	8.89447	2.65809	0.00785859	0.0417247	NC_091673.1	598894	610846	+	11953	LOC103430609
LOC139195209	GeneID:139195209	uncharacterized LOC139195209	lncRNA	6.52437	2.27894	6.55981	2.8629	0.00419785	0.0282628	NC_091664.1	31458723	31459655	-	933	LOC139195209
LOC103442361	GeneID:103442361	expansin-A10	protein_coding	6.51596	1.8138	29.2409	3.59243	0.000327606	0.00615679	NC_091669.1	3424587	3426318	-	1732	LOC103442361
LOC114820297	GeneID:114820297	small nucleolar RNA snoR69Y	snoRNA	6.51542	1.75908	147.355	3.70388	0.00021233	0.00493008	NC_091672.1	27774846	27774938	-	93	LOC114820297
LOC103436564	GeneID:103436564	MADS-box transcription factor 23	protein_coding	6.51517	2.03171	105.553	3.20674	0.00134249	0.0142255	NC_091665.1	8892498	8903346	+	10849	LOC103436564
LOC103403908	GeneID:103403908	sugar transport protein MST4-like	pseudogene	6.50001	1.91472	74.3239	3.39476	0.000686897	0.00954092	NC_091676.1	15659710	15668422	-	8713	LOC103403908
LOC139196246	GeneID:139196246	glutathione S-transferase T3-like	protein_coding	6.49915	1.88725	104.718	3.44371	0.0005738	0.00857441	NC_091665.1	36899569	36900866	+	1298	LOC139196246
LOC103449282	GeneID:103449282	BRCT domain-containing protein At4g02110-like	protein_coding	6.49877	1.64886	53.1046	3.94136	8.10212e-05	0.00272687	NC_091671.1	40990782	40996141	-	5360	LOC103449282
LOC139196363	GeneID:139196363	uncharacterized LOC139196363	protein_coding	6.49401	1.92888	95.0793	3.36673	0.000760642	0.0102009	NC_091665.1	7906921	7909355	+	2435	LOC139196363
LOC139194738	GeneID:139194738	uncharacterized LOC139194738	pseudogene	6.49378	1.72242	176.428	3.77015	0.000163152	0.0042084	NC_091663.1	23619118	23622750	-	3633	LOC139194738
LOC139191031	GeneID:139191031	endoglucanase 23-like	pseudogene	6.48389	2.00748	71.0876	3.22986	0.0012385	0.0135187	NC_091661.1	28060216	28062795	+	2580	LOC139191031
LOC114825339	GeneID:114825339	heavy metal-associated isoprenylated plant protein 30-like	protein_coding	6.4647	1.07582	73.6074	6.00908	1.86577e-09	1.16381e-06	NC_091666.1	25434704	25436738	-	2035	LOC114825339
LOC103408061	GeneID:103408061	protein trichome birefringence-like 43	protein_coding	6.45787	1.47955	73.1889	4.36476	1.2726e-05	0.00076889	NC_091671.1	36807380	36810728	+	3349	LOC103408061
LOC114827215	GeneID:114827215	small nucleolar RNA Z152/R70/R12	snoRNA	6.44473	2.49411	53.4739	2.58398	0.00976675	0.0477001	NC_091669.1	7302902	7303015	-	114	LOC114827215
LOC139196525	GeneID:139196525	receptor-like serine/threonine-protein kinase SD1-7	protein_coding	6.42676	2.31615	8.05016	2.77476	0.00552426	0.0334515	NC_091665.1	35181099	35184674	-	3576	LOC139196525
LOC139188040	GeneID:139188040	uncharacterized LOC139188040	lncRNA	6.41007	2.17575	37.9463	2.94614	0.00321767	0.0239366	NC_091669.1	33015637	33019227	-	3591	LOC139188040
LOC103418804	GeneID:103418804	uncharacterized LOC103418804	pseudogene	6.4054	1.91334	10.2421	3.34776	0.000814661	0.0106301	NC_091677.1	8407775	8414637	-	6863	LOC103418804
LOC114820038	GeneID:114820038	uncharacterized LOC114820038	protein_coding	6.40175	2.23287	18.9051	2.86706	0.0041431	0.0280908	NC_091672.1	27534078	27538152	+	4075	LOC114820038
LOC103418393	GeneID:103418393	alcohol dehydrogenase 1-like	protein_coding	6.39078	1.74822	70.7387	3.6556	0.000256581	0.00536789	NC_091666.1	23972348	23980241	-	7894	LOC103418393
LOC139190736	GeneID:139190736	uncharacterized LOC139190736	lncRNA	6.38942	2.4973	16.387	2.55853	0.0105116	0.0498554	NC_091673.1	9118549	9119437	+	889	LOC139190736
LOC114820636	GeneID:114820636	zinc finger CCCH domain-containing protein 15-like	protein_coding	6.38845	1.76941	96.1596	3.6105	0.000305605	0.00595101	NC_091673.1	2186871	2188961	-	2091	LOC114820636
LOC103413411	GeneID:103413411	uncharacterized LOC103413411	protein_coding	6.37858	1.89079	47.002	3.3735	0.000742187	0.0100515	NC_091673.1	3787216	3788724	+	1509	LOC103413411
LOC103453326	GeneID:103453326	carbon catabolite repressor protein 4 homolog 1-like	protein_coding	6.37364	2.27999	54.4353	2.79547	0.00518243	0.0321913	NC_091668.1	22342688	22349199	-	6512	LOC103453326
LOC108171557	GeneID:108171557	uncharacterized LOC108171557	protein_coding	6.36922	1.69018	16.2716	3.76838	0.000164312	0.00421343	NC_091661.1	4075139	4088679	-	13541	LOC108171557
LOC103426370	GeneID:103426370	protein LURP-one-related 17-like	protein_coding	6.36514	1.77107	62.635	3.59395	0.000325696	0.00614544	NC_091666.1	21189024	21190084	-	1061	LOC103426370
LOC114820076	GeneID:114820076	uncharacterized LOC114820076	protein_coding	6.36101	2.21821	13.3264	2.86763	0.00413562	0.0280673	NC_091662.1	9472969	9474839	+	1871	LOC114820076
LOC103431069	GeneID:103431069	5-amino-6-(5-phospho-D-ribitylamino)uracil phosphatase, chloroplastic-like	protein_coding	6.35218	2.0078	42.3581	3.16376	0.00155747	0.0155093	NC_091674.1	16080057	16081198	-	1142	LOC103431069
LOC103449181	GeneID:103449181	outer envelope pore protein 16-4, chloroplastic	protein_coding	6.34695	1.67887	90.0267	3.7805	0.000156512	0.00411131	NC_091671.1	40479029	40481180	+	2152	LOC103449181
LOC103448873	GeneID:103448873	F-box/LRR-repeat protein At4g14103	protein_coding	6.34687	2.09256	64.7912	3.03307	0.00242079	0.020204	NC_091671.1	36372498	36375254	+	2757	LOC103448873
LOC103450975	GeneID:103450975	histidine-containing phosphotransfer protein 1	protein_coding	6.34628	2.4567	40.7874	2.58325	0.00978738	0.0477467	NC_091672.1	29089474	29091305	+	1832	LOC103450975
LOC139197467	GeneID:139197467	protein IQ-DOMAIN 3-like	protein_coding	6.3318	2.05452	28.3437	3.08188	0.00205696	0.0181664	NC_091661.1	22463275	22466461	+	3187	LOC139197467
LOC103432813	GeneID:103432813	uncharacterized LOC103432813	lncRNA	6.33171	1.50925	15.3754	4.19526	2.72565e-05	0.0012806	NC_091667.1	29856188	29858314	+	2127	LOC103432813
LOC103414279	GeneID:103414279	uncharacterized LOC103414279	protein_coding	6.32767	2.31321	57.9087	2.73545	0.00622947	0.0361304	NC_091673.1	4057591	4060238	-	2648	LOC103414279
LOC103452098	GeneID:103452098	uncharacterized LOC103452098	protein_coding	6.30521	2.42522	12.7358	2.59985	0.00932647	0.0463028	NC_091673.1	7824727	7829149	+	4423	LOC103452098
LOC114824633	GeneID:114824633	5S ribosomal RNA	pseudogene	6.30003	2.13978	84.0572	2.94424	0.0032375	0.0240086	NC_091664.1	9799266	9799384	+	119	LOC114824633
LOC139193693	GeneID:139193693	uncharacterized LOC139193693	lncRNA	6.29904	1.38345	72.9532	4.55314	5.28506e-06	0.000418284	NC_091677.1	33098864	33142283	+	43420	LOC139193693
LOC103451178	GeneID:103451178	uncharacterized LOC103451178	lncRNA	6.29408	2.3876	6.91374	2.63615	0.00838524	0.0434018	NC_091662.1	7130568	7132557	-	1990	LOC103451178
LOC139191160	GeneID:139191160	uncharacterized LOC139191160	protein_coding	6.28973	2.14254	7.22579	2.93564	0.00332861	0.0243235	NC_091674.1	12133325	12161028	+	27704	LOC139191160
LOC139191444	GeneID:139191444	uncharacterized LOC139191444	lncRNA	6.27929	2.16785	5.78263	2.89655	0.00377289	0.0265315	NC_091674.1	23806035	23808792	-	2758	LOC139191444
MIR7124B	miRBase:MI0023159	microRNA MIR7124b	miRNA	6.27531	1.37769	154.23	4.55495	5.23981e-06	0.000418284	NC_091661.1	27146965	27147162	+	198	MIR7124B
LOC103441500	GeneID:103441500	probable sucrose-phosphate synthase 1	pseudogene	6.26507	1.85774	33.3646	3.37242	0.000745119	0.0100658	NC_091668.1	14811895	14820614	-	8720	LOC103441500
LOC139189389	GeneID:139189389	uncharacterized LOC139189389	protein_coding	6.26249	2.11455	51.5171	2.96161	0.00306033	0.0231855	NC_091671.1	5151199	5152562	-	1364	LOC139189389
LOC139188230	GeneID:139188230	uncharacterized LOC139188230	lncRNA	6.25778	2.17527	16.4762	2.87679	0.00401749	0.0275372	NC_091669.1	6245929	6247585	-	1657	LOC139188230
LOC114824261	GeneID:114824261	U6 spliceosomal RNA	snRNA	6.24852	2.22811	34.7984	2.80441	0.00504089	0.0315924	NC_091663.1	30771395	30771497	-	103	LOC114824261
LOC103404740	GeneID:103404740	uncharacterized LOC103404740	lncRNA	6.24753	1.87171	116.631	3.33788	0.000844199	0.0109138	NC_091677.1	6779148	6781212	-	2065	LOC103404740
LOC103402329	GeneID:103402329	probable pectate lyase 8	protein_coding	6.23791	1.23697	69.6968	5.0429	4.58536e-07	8.23072e-05	NC_091676.1	23673885	23677976	+	4092	LOC103402329
LOC139191341	GeneID:139191341	uncharacterized LOC139191341	protein_coding	6.23376	1.65986	81.9225	3.75558	0.000172938	0.00436365	NC_091674.1	9086088	9087833	-	1746	LOC139191341
LOC139198182	GeneID:139198182	uncharacterized LOC139198182	lncRNA	6.22488	2.22258	43.8891	2.80075	0.00509842	0.0318674	NC_091668.1	20355927	20359028	-	3102	LOC139198182
LOC103414035	GeneID:103414035	senescence-specific cysteine protease SAG12-like	protein_coding	6.22194	1.91764	8.5462	3.24459	0.00117622	0.0130886	NC_091665.1	40886980	40892260	-	5281	LOC103414035
LOC103439823	GeneID:103439823	probable membrane-associated kinase regulator 6	protein_coding	6.21059	1.47306	78.9763	4.21612	2.48546e-05	0.00120411	NC_091667.1	34808138	34809527	-	1390	LOC103439823
LOC103435608	GeneID:103435608	187-kDa microtubule-associated protein AIR9-like	protein_coding	6.20976	1.4061	73.6994	4.41631	1.00401e-05	0.000669287	NC_091665.1	39703416	39719588	+	16173	LOC103435608
LOC103413730	GeneID:103413730	uncharacterized LOC103413730	lncRNA	6.20839	1.68073	124.448	3.69387	0.000220868	0.00497967	NC_091668.1	13957472	13958382	+	911	LOC103413730
LOC108172806	GeneID:108172806	G-type lectin S-receptor-like serine/threonine-protein kinase At4g27290	protein_coding	6.2073	1.71093	52.9909	3.62803	0.000285593	0.00567981	NC_091671.1	32117654	32122947	-	5294	LOC108172806
LOC139188113	GeneID:139188113	uncharacterized LOC139188113	lncRNA	6.19173	1.79594	100.667	3.44763	0.000565536	0.00851406	NC_091669.1	6127029	6128661	+	1633	LOC139188113
LOC139192655	GeneID:139192655	uncharacterized LOC139192655	lncRNA	6.1913	2.23457	106.649	2.77069	0.00559377	0.0337225	NC_091676.1	20735996	20738863	+	2868	LOC139192655
LOC103415101	GeneID:103415101	melianol synthase CYP71BQ5-like	protein_coding	6.17535	2.14649	75.6532	2.87696	0.00401528	0.0275372	NC_091674.1	14880366	14882961	+	2596	LOC103415101
LOC103439972	GeneID:103439972	probable ribonuclease P/MRP protein subunit POP5	protein_coding	6.16945	2.39159	9.60946	2.57964	0.0098903	0.0480479	NC_091667.1	36336263	36343659	-	7397	LOC103439972
LOC103401423	GeneID:103401423	septum site-determining protein minD homolog, chloroplastic-like	pseudogene	6.16735	1.62014	218.732	3.80667	0.000140848	0.0039117	NC_091675.1	24752913	24766986	-	14074	LOC103401423
LOC108173609	GeneID:108173609	DEAD-box ATP-dependent RNA helicase 5	protein_coding	6.16176	2.14651	14.7005	2.87059	0.00409704	0.027873	NC_091666.1	3107824	3123553	+	15730	LOC108173609
LOC139193794	GeneID:139193794	uncharacterized LOC139193794	lncRNA	6.15924	2.31499	12.4731	2.6606	0.00780026	0.0415745	NC_091677.1	2130755	2132008	-	1254	LOC139193794
LOC103451609	GeneID:103451609	protein DETOXIFICATION 14-like	protein_coding	6.1579	2.3272	28.7638	2.64606	0.00814359	0.0427356	NC_091673.1	2059892	2066273	+	6382	LOC103451609
LOC108173768	GeneID:108173768	SART-1 family protein DOT2-like	protein_coding	6.15577	2.16322	36.9041	2.84566	0.00443199	0.0292099	NC_091667.1	35225602	35226432	-	831	LOC108173768
LOC108172462	GeneID:108172462	uncharacterized LOC108172462	lncRNA	6.15022	1.51629	170.176	4.05611	4.98967e-05	0.00198327	NC_091674.1	18928251	18929270	-	1020	LOC108172462
LOC139192593	GeneID:139192593	uncharacterized LOC139192593	protein_coding	6.14474	1.71007	362.788	3.59326	0.000326563	0.00614544	NC_091675.1	46716337	46736996	+	20660	LOC139192593
LOC103406216	GeneID:103406216	cytochrome P450 78A9-like	protein_coding	6.13245	1.95412	26.3077	3.13822	0.00169976	0.0163336	NC_091661.1	19528315	19530400	-	2086	LOC103406216
LOC103434924	GeneID:103434924	probable LRR receptor-like serine/threonine-protein kinase At1g07650	pseudogene	6.1238	2.39166	21.2327	2.56048	0.0104529	0.0496946	NC_091665.1	41553657	41560866	-	7210	LOC103434924
LOC103439430	GeneID:103439430	21 kDa protein-like	pseudogene	6.12303	0.802177	832.931	7.63301	2.2933e-14	3.56762e-11	NC_091661.1	28112869	28113709	-	841	LOC103439430
LOC139187499	GeneID:139187499	G-type lectin S-receptor-like serine/threonine-protein kinase At1g11410	protein_coding	6.12235	1.62102	141.724	3.77684	0.00015883	0.00414112	NC_091665.1	44546767	44555946	+	9180	LOC139187499
LOC139196838	GeneID:139196838	sugar transport protein 1-like	pseudogene	6.12048	1.91333	28.4891	3.19886	0.00137974	0.0144378	NC_091666.1	17406518	17434913	+	28396	LOC139196838
LOC103439378	GeneID:103439378	monocopper oxidase-like protein SKS1	protein_coding	6.12039	1.58536	91.6004	3.86057	0.000113122	0.00332406	NC_091661.1	27999799	28004591	+	4793	LOC103439378
LOC103454934	GeneID:103454934	WAT1-related protein At5g64700-like	pseudogene	6.11716	1.79954	168.417	3.39929	0.000675622	0.00944994	NC_091674.1	22814547	22823304	-	8758	LOC103454934
LOC114819126	GeneID:114819126	glycosyl hydrolase 5 family protein-like	protein_coding	6.1167	1.63846	170.969	3.7332	0.000189059	0.00459441	NC_091673.1	7171803	7175476	+	3674	LOC114819126
LOC103406222	GeneID:103406222	uncharacterized LOC103406222	lncRNA	6.10688	1.97955	36.055	3.08498	0.00203568	0.0181539	NC_091676.1	1739070	1741729	-	2660	LOC103406222
LOC114822020	GeneID:114822020	uncharacterized LOC114822020	protein_coding	6.10375	1.87793	36.9406	3.25025	0.00115302	0.0129458	NC_091676.1	52010	54555	-	2546	LOC114822020
LOC103434678	GeneID:103434678	uncharacterized LOC103434678	pseudogene	6.09725	1.32583	61.0665	4.59881	4.24901e-06	0.000364972	NC_091665.1	44178761	44181867	-	3107	LOC103434678
LOC103419039	GeneID:103419039	UDP-glycosyltransferase 79B6-like	protein_coding	6.09604	1.46947	31.2735	4.14847	3.34707e-05	0.00146445	NC_091663.1	31354930	31356712	-	1783	LOC103419039
LOC108174241	GeneID:108174241	MACPF domain-containing protein At1g14780-like	protein_coding	6.09189	1.76939	88.9839	3.44293	0.000575454	0.00857912	NC_091676.1	1168258	1169331	+	1074	LOC108174241
TRNAI-AAU_3	GeneID:114825319	transfer RNA isoleucine (anticodon AAU)	tRNA	6.08971	2.01941	64.8878	3.01559	0.0025648	0.0209142	NC_091665.1	15867083	15867156	-	74	TRNAI-AAU
LOC139188842	GeneID:139188842	uncharacterized LOC139188842	lncRNA	6.08931	2.12115	72.0394	2.87076	0.0040949	0.027872	NC_091670.1	9208259	9220174	-	11916	LOC139188842
LOC114824634	GeneID:114824634	5S ribosomal RNA	pseudogene	6.0843	2.18107	133.279	2.7896	0.0052773	0.0324923	NC_091664.1	9800274	9800392	+	119	LOC114824634
LOC139194885	GeneID:139194885	uncharacterized LOC139194885	protein_coding	6.08421	2.3127	6.40509	2.63078	0.00851895	0.0438829	NC_091664.1	1926976	1929481	-	2506	LOC139194885
LOC114827561	GeneID:114827561	uncharacterized LOC114827561	lncRNA	6.07383	1.8376	124.113	3.30531	0.000948715	0.0116008	NC_091670.1	12263925	12273983	-	10059	LOC114827561
LOC139196626	GeneID:139196626	uncharacterized LOC139196626	lncRNA	6.07249	1.95798	48.5905	3.10141	0.00192603	0.0175791	NC_091665.1	4423190	4424173	-	984	LOC139196626
LOC139194277	GeneID:139194277	uncharacterized LOC139194277	protein_coding	6.06175	2.33214	29.8962	2.59922	0.00934351	0.0463403	NC_091663.1	31777452	31782116	-	4665	LOC139194277
LOC103455388	GeneID:103455388	flavin-containing monooxygenase FMO GS-OX-like 9	protein_coding	6.06045	2.12318	37.6352	2.85442	0.00431148	0.0287144	NC_091674.1	28573342	28576921	-	3580	LOC103455388
LOC103421551	GeneID:103421551	xanthohumol 4-O-methyltransferase	protein_coding	6.05163	1.39777	52.5352	4.32949	1.49453e-05	0.000847162	NC_091669.1	6185848	6187360	+	1513	LOC103421551
LOC103405332	GeneID:103405332	disease resistance protein RUN1-like	protein_coding	6.04951	1.94811	7.62223	3.10532	0.00190073	0.0174049	NC_091675.1	46965844	46976012	+	10169	LOC103405332
LOC103440022	GeneID:103440022	binding partner of ACD11 1	protein_coding	6.04725	1.91113	106.47	3.16423	0.00155494	0.0155062	NC_091667.1	36708366	36710832	-	2467	LOC103440022
LOC139187494	GeneID:139187494	putative disease resistance RPP13-like protein 1	protein_coding	6.03965	1.31326	124.167	4.59898	4.24563e-06	0.000364972	NC_091671.1	5775397	5830282	-	54886	LOC139187494
LOC114821777	GeneID:114821777	uncharacterized LOC114821777	lncRNA	6.02815	1.83177	186.706	3.29088	0.000998736	0.0119679	NC_091675.1	47489769	47491732	+	1964	LOC114821777
LOC139194752	GeneID:139194752	inactive beta-amylase 4, chloroplastic-like	pseudogene	6.02188	1.70355	18.314	3.5349	0.000407923	0.00702182	NC_091663.1	24434491	24467284	-	32794	LOC139194752
LOC103454480	GeneID:103454480	UDP-URONIC ACID TRANSPORTER 1	protein_coding	6.01208	1.43386	45.7326	4.19292	2.75386e-05	0.00128096	NC_091674.1	9080168	9083381	-	3214	LOC103454480
LOC103404411	GeneID:103404411	pectate lyase-like	protein_coding	6.00328	2.12484	55.8838	2.82529	0.00472377	0.0303463	NC_091677.1	3335739	3337971	+	2233	LOC103404411
LOC103437354	GeneID:103437354	LIM domain-containing protein WLIM2b-like	protein_coding	5.99923	1.77345	79.9024	3.38279	0.000717527	0.00984912	NC_091666.1	18216809	18218863	-	2055	LOC103437354
LOC108173040	GeneID:108173040	uncharacterized LOC108173040	lncRNA	5.99439	1.98314	37.9701	3.02268	0.0025055	0.0205986	NC_091677.1	5278178	5282181	+	4004	LOC108173040
LOC103431493	GeneID:103431493	protein CHROMATIN REMODELING 19-like	pseudogene	5.99417	1.53399	89.0817	3.90758	9.32259e-05	0.00298004	NC_091673.1	737629	742299	+	4671	LOC103431493
LOC139193504	GeneID:139193504	condensin complex subunit 2-like	protein_coding	5.98714	1.57787	274.753	3.79444	0.000147975	0.00396728	NC_091677.1	8856083	8886995	-	30913	LOC139193504
LOC114827362	GeneID:114827362	uncharacterized LOC114827362	protein_coding	5.97865	1.73122	352.117	3.45342	0.000553521	0.00842944	NC_091670.1	6939895	6948782	+	8888	LOC114827362
LOC103409421	GeneID:103409421	elongation factor 1-delta-like	pseudogene	5.97797	1.94872	60.901	3.06764	0.00215756	0.0187132	NC_091666.1	1632251	1633485	-	1235	LOC103409421
LOC103449059	GeneID:103449059	WAT1-related protein At1g68170-like	protein_coding	5.97535	2.01836	56.4428	2.9605	0.00307138	0.0232069	NC_091671.1	39174313	39176429	-	2117	LOC103449059
LOC139188561	GeneID:139188561	phosphoenolpyruvate carboxylase pseudogene	pseudogene	5.972	1.99918	34.0594	2.98723	0.00281518	0.0220987	NC_091670.1	14060839	14062082	+	1244	LOC139188561
LOC103417863	GeneID:103417863	cytokinin hydroxylase-like	protein_coding	5.962	2.16755	159.607	2.75057	0.00594917	0.035131	NC_091661.1	29795906	29799121	+	3216	LOC103417863
LOC108172539	GeneID:108172539	protein ILITYHIA-like	pseudogene	5.96014	1.56975	421.21	3.79686	0.000146539	0.00394557	NC_091664.1	30686821	30705851	-	19031	LOC108172539
LOC103447277	GeneID:103447277	transcription repressor OFP4-like	protein_coding	5.95607	2.01674	44.1399	2.95332	0.0031438	0.0235382	NC_091671.1	4565151	4566447	-	1297	LOC103447277
LOC108171068	GeneID:108171068	uncharacterized LOC108171068	lncRNA	5.95554	1.82773	75.7496	3.25843	0.00112029	0.0127729	NC_091676.1	12701525	12726104	-	24580	LOC108171068
LOC139189977	GeneID:139189977	acyl-coenzyme A oxidase 4, peroxisomal-like	protein_coding	5.95136	2.22566	66.003	2.67397	0.00749582	0.0406464	NC_091672.1	23954525	23965556	+	11032	LOC139189977
LOC114824295	GeneID:114824295	uncharacterized LOC114824295	lncRNA	5.95014	2.26339	92.2673	2.62886	0.00856715	0.0439534	NC_091664.1	426059	440668	-	14610	LOC114824295
LOC103438248	GeneID:103438248	non-specific lipid transfer protein GPI-anchored 31-like	protein_coding	5.9482	1.94522	41.0586	3.05786	0.00222926	0.0190898	NC_091675.1	44933378	44934883	-	1506	LOC103438248
LOC103448598	GeneID:103448598	diacylglycerol kinase 1-like	protein_coding	5.9332	1.37854	86.3778	4.30396	1.67772e-05	0.000910458	NC_091671.1	32670026	32675142	+	5117	LOC103448598
LOC103423765	GeneID:103423765	lysine-rich arabinogalactan protein 19-like	protein_coding	5.93197	2.25754	37.2935	2.62762	0.0085984	0.0440008	NC_091673.1	3292562	3294313	-	1752	LOC103423765
LOC103425901	GeneID:103425901	rhamnogalacturonan I rhamnosyltransferase 1-like	protein_coding	5.91707	1.6671	98.7121	3.54931	0.000386239	0.00675966	NC_091677.1	5246583	5250157	+	3575	LOC103425901
LOC103404274	GeneID:103404274	uncharacterized LOC103404274	protein_coding	5.91454	1.90941	29.6393	3.09757	0.00195117	0.0177047	NC_091677.1	1585717	1588207	-	2491	LOC103404274
LOC139190709	GeneID:139190709	uncharacterized LOC139190709	protein_coding	5.90647	1.80894	65.9971	3.26515	0.00109404	0.0125761	NC_091662.1	6080846	6082831	+	1986	LOC139190709
LOC103415244	GeneID:103415244	uncharacterized LOC103415244	lncRNA	5.90336	2.09351	30.7609	2.81984	0.0048047	0.0305481	NC_091670.1	19902195	19903887	+	1693	LOC103415244
LOC139192833	GeneID:139192833	sugar transport protein 13-like	protein_coding	5.90216	1.64566	19.8509	3.5865	0.000335147	0.00625452	NC_091676.1	15592190	15595783	-	3594	LOC139192833
LOC139193230	GeneID:139193230	uncharacterized LOC139193230	lncRNA	5.90174	2.13283	71.7427	2.76709	0.00565593	0.0340017	NC_091676.1	33919221	33923387	+	4167	LOC139193230
LOC103452009	GeneID:103452009	uncharacterized LOC103452009	protein_coding	5.89584	2.25635	49.8666	2.613	0.00897518	0.045137	NC_091673.1	6539319	6540797	-	1479	LOC103452009
LOC103416793	GeneID:103416793	sodium/hydrogen exchanger 1-like	protein_coding	5.87906	1.87203	75.2894	3.14048	0.00168674	0.0162775	NC_091676.1	13853757	13858193	+	4437	LOC103416793
LOC103434236	GeneID:103434236	putative F-box protein PP2-B12	protein_coding	5.87228	1.95994	19.1031	2.99615	0.00273414	0.0217875	NC_091664.1	30963478	30971942	-	8465	LOC103434236
LOC139192802	GeneID:139192802	uncharacterized LOC139192802	protein_coding	5.86853	1.70954	12.0143	3.4328	0.000597379	0.00874885	NC_091676.1	10671806	10674000	-	2195	LOC139192802
LOC103452576	GeneID:103452576	transcription factor bHLH157-like	protein_coding	5.86203	1.59083	610.212	3.68488	0.000228809	0.00505293	NC_091674.1	20974295	20979006	+	4712	LOC103452576
LOC114820525	GeneID:114820525	uncharacterized LOC114820525	lncRNA	5.85921	1.85012	142.984	3.16694	0.00154053	0.0154174	NC_091662.1	12516629	12523668	-	7040	LOC114820525
LOC103408024	GeneID:103408024	L-type lectin-domain containing receptor kinase IX.1-like	protein_coding	5.85411	1.50402	82.8546	3.8923	9.92991e-05	0.00307606	NC_091663.1	31218444	31221300	-	2857	LOC103408024
LOC103401307	GeneID:103401307	transcription factor bHLH113-like	protein_coding	5.85222	1.67856	42.8544	3.48646	0.00048946	0.0078262	NC_091670.1	18026257	18030538	-	4282	LOC103401307
LOC114824613	GeneID:114824613	5S ribosomal RNA	rRNA	5.84758	2.22791	90.3677	2.6247	0.00867265	0.044238	NC_091664.1	9797743	9797861	+	119	LOC114824613
LOC103452596	GeneID:103452596	probable trehalase	pseudogene	5.84723	1.63834	217.254	3.56898	0.000358368	0.00647421	NC_091674.1	20721600	20744142	+	22543	LOC103452596
LOC103409428	GeneID:103409428	probable polyamine transporter At1g31830	protein_coding	5.83986	1.84681	131.847	3.16214	0.00156617	0.0155368	NC_091666.1	1953904	1962932	-	9029	LOC103409428
LOC114825676	GeneID:114825676	uncharacterized LOC114825676	lncRNA	5.83665	2.23544	5.16542	2.61097	0.00902869	0.0452922	NC_091666.1	22104467	22114161	-	9695	LOC114825676
LOC139193049	GeneID:139193049	subtilisin-like protease SBT1.7	protein_coding	5.83597	1.58104	22.3475	3.69123	0.000223175	0.00499352	NC_091676.1	20773455	20774150	+	696	LOC139193049
LOC103449254	GeneID:103449254	zinc finger protein GAI-ASSOCIATED FACTOR 1-like	protein_coding	5.83367	1.89456	88.6263	3.07917	0.00207577	0.018267	NC_091671.1	39939848	39943267	-	3420	LOC103449254
LOC139188454	GeneID:139188454	uncharacterized LOC139188454	protein_coding	5.83198	1.21363	164.333	4.80539	1.54449e-06	0.000188039	NC_091670.1	23268102	23271624	-	3523	LOC139188454
LOC139197072	GeneID:139197072	uncharacterized LOC139197072	lncRNA	5.8236	1.41672	34.5956	4.11062	3.94595e-05	0.00166407	NC_091666.1	26967224	26969292	-	2069	LOC139197072
LOC103400248	GeneID:103400248	probable polygalacturonase At3g15720	protein_coding	5.82152	1.9203	412.046	3.03157	0.00243282	0.0202508	NC_091675.1	9067863	9071703	-	3841	LOC103400248
LOC139197877	GeneID:139197877	uncharacterized LOC139197877	lncRNA	5.81012	1.68264	35.8094	3.45298	0.00055444	0.00842944	NC_091667.1	28685555	28686175	-	621	LOC139197877
LOC139196307	GeneID:139196307	uncharacterized LOC139196307	lncRNA	5.80771	2.12345	28.6171	2.73504	0.00623729	0.0361317	NC_091665.1	213070	215343	+	2274	LOC139196307
LOC139196278	GeneID:139196278	uncharacterized LOC139196278	protein_coding	5.80627	1.49472	60.1799	3.88453	0.00010253	0.00313432	NC_091661.1	2335214	2347337	+	12124	LOC139196278
LOC103455767	GeneID:103455767	uncharacterized LOC103455767	protein_coding	5.80388	1.69055	160.42	3.43312	0.000596669	0.00874761	NC_091662.1	9488775	9495952	+	7178	LOC103455767
LOC139197302	GeneID:139197302	uncharacterized LOC139197302	lncRNA	5.79743	1.47266	73.6222	3.93669	8.26122e-05	0.00277375	NC_091661.1	20449952	20462427	+	12476	LOC139197302
LOC103437580	GeneID:103437580	LEAF RUST 10 DISEASE-RESISTANCE LOCUS RECEPTOR-LIKE PROTEIN KINASE-like 2.4	protein_coding	5.79672	1.275	28.9367	4.54645	5.45573e-06	0.000429133	NC_091666.1	26829988	26840078	+	10091	LOC103437580
LOC114825064	GeneID:114825064	MADS-box transcription factor ANR1-like	pseudogene	5.78992	1.67312	342.012	3.46054	0.000539087	0.00828728	NC_091665.1	8825611	8841816	+	16206	LOC114825064
LOC108169772	GeneID:108169772	uncharacterized LOC108169772	lncRNA	5.78225	2.08864	27.9444	2.76843	0.00563266	0.033905	NC_091666.1	19383675	19384827	-	1153	LOC108169772
LOC103425737	GeneID:103425737	enoyl-CoA delta isomerase 3-like	pseudogene	5.77839	1.94772	51.71	2.96674	0.00300975	0.0229393	NC_091676.1	19448120	19448884	+	765	LOC103425737
LOC139191948	GeneID:139191948	thaumatin-like protein 1	protein_coding	5.77604	1.47902	77.7971	3.90532	9.4101e-05	0.00299434	NC_091675.1	43551999	43552666	+	668	LOC139191948
LOC139194107	GeneID:139194107	uncharacterized LOC139194107	lncRNA	5.77323	2.04575	10.0957	2.82206	0.00477157	0.0304776	NC_091663.1	24491494	24512741	+	21248	LOC139194107
LOC139196898	GeneID:139196898	uncharacterized LOC139196898	protein_coding	5.76434	1.56641	40.0158	3.67996	0.000233269	0.00510679	NC_091666.1	26053782	26062936	-	9155	LOC139196898
LOC103439074	GeneID:103439074	protein unc-13 homolog	protein_coding	5.76287	2.16492	92.8778	2.66193	0.00776935	0.0414869	NC_091676.1	21622122	21628666	-	6545	LOC103439074
LOC103401290	GeneID:103401290	L-ascorbate oxidase homolog	protein_coding	5.7561	1.52826	310.053	3.76644	0.000165592	0.00423848	NC_091662.1	13545984	13549172	-	3189	LOC103401290
LOC103451909	GeneID:103451909	two-component response regulator ARR5-like	protein_coding	5.75462	1.28046	128.587	4.49416	6.98439e-06	0.000511982	NC_091673.1	5660226	5661925	-	1700	LOC103451909
LOC103411616	GeneID:103411616	uncharacterized LOC103411616	protein_coding	5.75253	1.70669	44.0045	3.37057	0.00075012	0.0100985	NC_091667.1	26862915	26867036	-	4122	LOC103411616
LOC108174294	GeneID:108174294	probable leucine-rich repeat receptor-like serine/threonine-protein kinase At3g14840	protein_coding	5.74679	2.04693	13.7544	2.80752	0.00499244	0.0313871	NC_091665.1	41541142	41550504	-	9363	LOC108174294
LOC103449798	GeneID:103449798	CASP-like protein 5C1	protein_coding	5.74552	1.74986	64.947	3.28342	0.00102554	0.0120965	NC_091670.1	12061740	12063788	-	2049	LOC103449798
LOC103440605	GeneID:103440605	uncharacterized LOC103440605	protein_coding	5.74269	1.25	140.813	4.59417	4.34484e-06	0.000368679	NC_091675.1	32910843	32912830	+	1988	LOC103440605
LOC114825069	GeneID:114825069	uncharacterized LOC114825069	protein_coding	5.74052	1.89662	415.682	3.02671	0.00247228	0.0204577	NC_091665.1	10334524	10340917	-	6394	LOC114825069
LOC139192742	GeneID:139192742	uncharacterized LOC139192742	lncRNA	5.73708	1.46406	177.023	3.91861	8.90623e-05	0.00290423	NC_091676.1	33791788	33800687	+	8900	LOC139192742
LOC114826735	GeneID:114826735	uncharacterized LOC114826735	lncRNA	5.73581	1.94027	782.443	2.9562	0.0031146	0.023392	NC_091669.1	6129800	6137318	+	7519	LOC114826735
LOC103420195	GeneID:103420195	uncharacterized LOC103420195	lncRNA	5.7322	2.21382	24.3988	2.58928	0.00961776	0.0472285	NC_091666.1	4951744	4963597	+	11854	LOC103420195
LOC103454770	GeneID:103454770	uncharacterized LOC103454770	protein_coding	5.73073	1.27605	86.2272	4.491	7.08886e-06	0.000512184	NC_091674.1	16815669	16819599	-	3931	LOC103454770
LOC103423458	GeneID:103423458	alcohol acyltransferase 9-like	protein_coding	5.73039	1.45307	23.1399	3.94365	8.02513e-05	0.00271401	NC_091675.1	1364312	1367849	+	3538	LOC103423458
LOC103451558	GeneID:103451558	pectinesterase inhibitor 3-like	protein_coding	5.72986	2.1798	135.976	2.62862	0.00857324	0.0439668	NC_091673.1	1399842	1400617	+	776	LOC103451558
LOC103417104	GeneID:103417104	myb-related protein 308-like	protein_coding	5.72876	1.77982	102.032	3.21873	0.00128761	0.0138655	NC_091677.1	6963763	6965370	+	1608	LOC103417104
LOC103413581	GeneID:103413581	probable protein kinase At2g41970	protein_coding	5.71753	2.21865	77.1163	2.57703	0.00996532	0.048245	NC_091674.1	5785899	5793954	-	8056	LOC103413581
LOC103452562	GeneID:103452562	uncharacterized LOC103452562	protein_coding	5.71554	1.29049	292.156	4.42897	9.46856e-06	0.000637353	NC_091674.1	21126645	21132469	+	5825	LOC103452562
LOC139192131	GeneID:139192131	uncharacterized LOC139192131	protein_coding	5.7134	2.21364	12.6688	2.581	0.00985143	0.0479442	NC_091675.1	55823604	55826945	-	3342	LOC139192131
LOC139192264	GeneID:139192264	uncharacterized LOC139192264	lncRNA	5.70895	1.80499	147.116	3.16287	0.00156223	0.0155346	NC_091675.1	28174549	28176736	-	2188	LOC139192264
LOC103454791	GeneID:103454791	threonine dehydratase biosynthetic, chloroplastic-like	pseudogene	5.70881	1.85957	34.5619	3.06996	0.00214084	0.0186173	NC_091674.1	14704663	14724515	+	19853	LOC103454791
LOC103426221	GeneID:103426221	protein LEAD-SENSITIVE 1-like	protein_coding	5.69642	1.68326	21.4117	3.38417	0.000713943	0.00980954	NC_091677.1	33550452	33562024	-	11573	LOC103426221
LOC103408431	GeneID:103408431	protein IRX15-LIKE-like	protein_coding	5.69517	1.5786	192.904	3.60774	0.000308876	0.00597398	NC_091675.1	25887105	25888672	+	1568	LOC103408431
LOC103422775	GeneID:103422775	UDP-glycosyltransferase 87A1-like	protein_coding	5.69204	1.33358	186.362	4.26823	1.97027e-05	0.00103317	NC_091671.1	5235266	5244796	-	9531	LOC103422775
LOC114821476	GeneID:114821476	uncharacterized LOC114821476	lncRNA	5.68256	2.10855	89.4285	2.69501	0.00703871	0.0389522	NC_091675.1	37781739	37782415	+	677	LOC114821476
LOC103451883	GeneID:103451883	pentatricopeptide repeat-containing protein At1g59720, chloroplastic/mitochondrial	protein_coding	5.67908	1.50013	43.2092	3.78572	0.000153263	0.00406408	NC_091673.1	5406590	5408710	+	2121	LOC103451883
LOC103418698	GeneID:103418698	phosphoinositide phospholipase C 2-like	protein_coding	5.6747	1.47445	128.735	3.84869	0.000118753	0.00342817	NC_091663.1	5778948	5783193	-	4246	LOC103418698
LOC103419802	GeneID:103419802	2-dehydro-3-deoxyphosphooctonate aldolase	protein_coding	5.67133	1.90127	18.1038	2.98292	0.00285515	0.022295	NC_091665.1	35690935	35696143	-	5209	LOC103419802
LOC114827578	GeneID:114827578	uncharacterized LOC114827578	protein_coding	5.67096	1.48991	350.839	3.80625	0.000141091	0.0039117	NC_091670.1	14167525	14168669	-	1145	LOC114827578
LOC108173752	GeneID:108173752	uncharacterized LOC108173752	lncRNA	5.66735	1.83082	262.296	3.09552	0.00196466	0.017758	NC_091665.1	2092502	2093655	-	1154	LOC108173752
LOC139195120	GeneID:139195120	uncharacterized LOC139195120	lncRNA	5.66718	1.6966	356.152	3.34032	0.000836832	0.0108386	NC_091664.1	2631082	2632955	+	1874	LOC139195120
LOC103437078	GeneID:103437078	subtilisin-like protease SBT4.3	pseudogene	5.66491	1.61382	75.7502	3.51024	0.000447706	0.00742693	NC_091666.1	14054558	14087124	-	32567	LOC103437078
LOC139193190	GeneID:139193190	uncharacterized LOC139193190	lncRNA	5.6643	1.2315	105.589	4.59951	4.23481e-06	0.000364972	NC_091676.1	30828088	30829641	+	1554	LOC139193190
LOC103424266	GeneID:103424266	NAC domain-containing protein 37-like	protein_coding	5.66379	1.51397	156.888	3.74102	0.000183272	0.00450174	NC_091662.1	10489266	10494095	-	4830	LOC103424266
LOC114825459	GeneID:114825459	uncharacterized LOC114825459	protein_coding	5.66059	2.16644	35.3853	2.61286	0.00897879	0.045139	NC_091666.1	20735811	20739989	-	4179	LOC114825459
LOC114827280	GeneID:114827280	uncharacterized LOC114827280	lncRNA	5.65883	1.83303	86.3679	3.08715	0.00202088	0.0181141	NC_091670.1	19909417	19911118	-	1702	LOC114827280
LOC108170527	GeneID:108170527	uncharacterized LOC108170527	lncRNA	5.65739	1.39547	22.0468	4.05412	5.03239e-05	0.00198659	NC_091668.1	916732	919678	-	2947	LOC108170527
LOC103419852	GeneID:103419852	elongation factor 2-like	protein_coding	5.65644	1.76985	58.4284	3.196	0.00139349	0.0145382	NC_091665.1	34524680	34540795	-	16116	LOC103419852
LOC103409375	GeneID:103409375	probable DNA helicase MCM9	protein_coding	5.64766	1.68286	330.719	3.35598	0.000790849	0.0104164	NC_091665.1	8448847	8467373	+	18527	LOC103409375
LOC139188836	GeneID:139188836	uncharacterized LOC139188836	lncRNA	5.64283	1.74756	8.03792	3.22898	0.00124233	0.0135361	NC_091670.1	16317867	16325942	+	8076	LOC139188836
LOC103405346	GeneID:103405346	putative polyol transporter 1	protein_coding	5.63752	2.1685	51.4681	2.59973	0.00932975	0.0463028	NC_091665.1	13268234	13270947	-	2714	LOC103405346
LOC103424593	GeneID:103424593	protein RKD2-like	protein_coding	5.63718	1.62877	326.419	3.46101	0.000538146	0.00828728	NC_091674.1	28158326	28159630	+	1305	LOC103424593
LOC139198288	GeneID:139198288	uncharacterized LOC139198288	lncRNA	5.63649	1.70088	41.1624	3.31386	0.000920179	0.0113889	NC_091668.1	5527576	5528449	-	874	LOC139198288
LOC114824801	GeneID:114824801	uncharacterized LOC114824801	lncRNA	5.62677	1.79124	181.853	3.14127	0.00168218	0.0162654	NC_091665.1	15817828	15820640	+	2813	LOC114824801
LOC139191451	GeneID:139191451	uncharacterized LOC139191451	lncRNA	5.62668	1.6991	158.003	3.31156	0.000927777	0.0114549	NC_091674.1	7860027	7865966	+	5940	LOC139191451
LOC103454776	GeneID:103454776	3-ketoacyl-CoA synthase 4	protein_coding	5.62629	1.73028	64.9102	3.25166	0.00114733	0.0129091	NC_091676.1	30346306	30347481	+	1176	LOC103454776
LOC139197039	GeneID:139197039	uncharacterized LOC139197039	lncRNA	5.62476	1.97083	61.3363	2.85401	0.00431711	0.0287144	NC_091666.1	19435664	19436561	-	898	LOC139197039
LOC103432710	GeneID:103432710	peroxisomal ATPase PEX6-like	pseudogene	5.6145	1.19191	75.9455	4.71049	2.47117e-06	0.000266145	NC_091663.1	36494461	36524615	+	30155	LOC103432710
LOC114822292	GeneID:114822292	zinc finger BED domain-containing protein RICESLEEPER 2-like	protein_coding	5.61146	1.72434	65.8363	3.25427	0.00113684	0.012878	NC_091676.1	25825944	25836652	+	10709	LOC114822292
LOC139192834	GeneID:139192834	uncharacterized LOC139192834	lncRNA	5.60812	1.87752	24.809	2.98699	0.00281738	0.0220987	NC_091676.1	11797289	11798114	-	826	LOC139192834
LOC103400401	GeneID:103400401	ankyrin repeat-containing protein At5g02620-like	protein_coding	5.60742	1.36115	15.7406	4.11963	3.79473e-05	0.00162477	NC_091662.1	9139345	9150276	-	10932	LOC103400401
LOC139191527	GeneID:139191527	1-aminocyclopropane-1-carboxylate oxidase homolog 4-like	pseudogene	5.60681	1.58023	74.8781	3.54811	0.000388008	0.00676577	NC_091674.1	2730187	2741261	+	11075	LOC139191527
LOC139193488	GeneID:139193488	protein RGF1 INDUCIBLE TRANSCRIPTION FACTOR 1-like	protein_coding	5.60629	1.79578	56.3374	3.12192	0.00179674	0.0167693	NC_091677.1	32515158	32524849	+	9692	LOC139193488
LOC103406293	GeneID:103406293	uncharacterized LOC103406293	protein_coding	5.60516	1.72387	58.8409	3.25149	0.00114801	0.0129091	NC_091661.1	22954409	22964335	+	9927	LOC103406293
LOC103445117	GeneID:103445117	DNA replication licensing factor MCM4	protein_coding	5.60042	1.89893	105.298	2.94926	0.00318539	0.0237626	NC_091665.1	10513563	10525009	+	11447	LOC103445117
LOC103415032	GeneID:103415032	ATP-dependent RNA helicase FAL1-like	protein_coding	5.5935	1.1361	642.246	4.92341	8.50473e-07	0.000117896	NC_091674.1	8851121	8870749	-	19629	LOC103415032
LOC139196033	GeneID:139196033	uncharacterized LOC139196033	lncRNA	5.59196	1.30998	117.04	4.26874	1.96584e-05	0.00103317	NC_091661.1	23950739	23956796	-	6058	LOC139196033
LOC139196068	GeneID:139196068	secreted RxLR effector protein 161-like	protein_coding	5.59187	1.56312	66.3415	3.57737	0.000347062	0.00636857	NC_091665.1	13173466	13186745	+	13280	LOC139196068
LOC114827256	GeneID:114827256	uncharacterized LOC114827256	protein_coding	5.59136	1.87962	159.987	2.97473	0.00293248	0.0226089	NC_091670.1	7261113	7262324	-	1212	LOC114827256
LOC103429386	GeneID:103429386	notchless protein homolog	protein_coding	5.58794	1.43783	38.4214	3.88636	0.000101758	0.00312438	NC_091669.1	34166557	34179554	+	12998	LOC103429386
LOC103437725	GeneID:103437725	serine/threonine/tyrosine-protein kinase HT1-like	protein_coding	5.58463	1.49227	84.8302	3.74236	0.000182297	0.00450003	NC_091666.1	30330940	30335038	-	4099	LOC103437725
LOC103407027	GeneID:103407027	uncharacterized LOC103407027	protein_coding	5.58353	1.79055	86.6773	3.11833	0.00181881	0.0168979	NC_091665.1	8374358	8375567	+	1210	LOC103407027
LOC114819363	GeneID:114819363	small nucleolar RNA Z279/snoR105/snoR108	snoRNA	5.58179	1.85549	52.8809	3.00826	0.00262752	0.0212494	NC_091670.1	10222239	10222346	+	108	LOC114819363
LOC139192860	GeneID:139192860	uncharacterized LOC139192860	protein_coding	5.58125	1.86534	19.1408	2.99209	0.00277078	0.0219519	NC_091676.1	31941530	31954237	-	12708	LOC139192860
LOC139195223	GeneID:139195223	uncharacterized LOC139195223	lncRNA	5.56986	1.73329	6.56484	3.21347	0.00131143	0.0139842	NC_091664.1	1274065	1275337	+	1273	LOC139195223
LOC103434995	GeneID:103434995	protein BIIDXI	protein_coding	5.56692	1.17041	129.565	4.7564	1.9708e-06	0.000222526	NC_091665.1	40635565	40640826	+	5262	LOC103434995
LOC139190448	GeneID:139190448	uncharacterized LOC139190448	protein_coding	5.56576	1.67883	175.047	3.31526	0.000915571	0.0113643	NC_091673.1	3843383	3846527	-	3145	LOC139190448
LOC114822411	GeneID:114822411	S-linalool synthase-like	protein_coding	5.56082	1.85795	211.18	2.99299	0.0027626	0.0219021	NC_091677.1	6570559	6578120	-	7562	LOC114822411
LOC114822877	GeneID:114822877	uncharacterized LOC114822877	lncRNA	5.55505	1.65463	13.6039	3.35727	0.000787164	0.0104071	NC_091676.1	37348766	37353916	-	5151	LOC114822877
LOC139188424	GeneID:139188424	uncharacterized LOC139188424	lncRNA	5.55426	1.83486	185	3.02707	0.00246938	0.0204458	NC_091670.1	32438731	32439893	+	1163	LOC139188424
LOC103420532	GeneID:103420532	probable aquaporin NIP5-1	protein_coding	5.5521	1.43242	257.773	3.87602	0.000106178	0.00320387	NC_091666.1	25821368	25826697	+	5330	LOC103420532
LOC103412257	GeneID:103412257	low affinity sulfate transporter 3-like	protein_coding	5.5471	1.82765	61.4702	3.0351	0.00240455	0.0201714	NC_091675.1	35873245	35884962	-	11718	LOC103412257
LOC108173396	GeneID:108173396	uncharacterized LOC108173396	lncRNA	5.54602	1.91896	47.3531	2.89012	0.00385095	0.0268913	NC_091665.1	35708680	35710002	+	1323	LOC108173396
LOC103403396	GeneID:103403396	serine carboxypeptidase-like 35	protein_coding	5.54463	1.18103	74.7317	4.69476	2.66924e-06	0.00027683	NC_091676.1	246446	252018	-	5573	LOC103403396
LOC103402634	GeneID:103402634	protein DETOXIFICATION 12-like	protein_coding	5.54263	1.76096	11.5392	3.1475	0.00164675	0.0160321	NC_091676.1	2377559	2387640	+	10082	LOC103402634
LOC103455071	GeneID:103455071	monosaccharide-sensing protein 2-like	pseudogene	5.54159	1.92656	34.7147	2.87642	0.00402211	0.0275372	NC_091662.1	8516418	8519466	+	3049	LOC103455071
LOC103406468	GeneID:103406468	cytochrome P450 714A1-like	protein_coding	5.53608	1.94666	125.995	2.84389	0.00445667	0.0292407	NC_091661.1	27215936	27220436	-	4501	LOC103406468
LOC103425240	GeneID:103425240	uncharacterized LOC103425240	protein_coding	5.53183	1.67862	233.471	3.29546	0.000982603	0.0118496	NC_091675.1	42066401	42068867	+	2467	LOC103425240
LOC108174410	GeneID:108174410	uncharacterized LOC108174410	lncRNA	5.52972	1.90799	77.8612	2.8982	0.00375317	0.0264459	NC_091676.1	22494798	22497962	-	3165	LOC108174410
LOC139196022	GeneID:139196022	stromal 70 kDa heat shock-related protein, chloroplastic-like	protein_coding	5.52449	1.36655	52.3472	4.04265	5.2851e-05	0.00205942	NC_091665.1	6416887	6418352	+	1466	LOC139196022
LOC103450701	GeneID:103450701	uncharacterized LOC103450701	lncRNA	5.52415	1.82144	73.1101	3.03285	0.00242257	0.020204	NC_091664.1	347605	352178	+	4574	LOC103450701
LOC114819941	GeneID:114819941	PHD finger-like domain-containing protein 5A	protein_coding	5.51622	2.03013	12.9162	2.71717	0.00658423	0.0373827	NC_091672.1	24071243	24074861	-	3619	LOC114819941
LOC103422127	GeneID:103422127	F-box/LRR-repeat protein 10-like	pseudogene	5.51575	1.70435	388.84	3.23627	0.00121103	0.0133614	NC_091670.1	23161369	23167741	-	6373	LOC103422127
LOC103401738	GeneID:103401738	probable L-ascorbate peroxidase 6, chloroplastic/mitochondrial	pseudogene	5.51457	1.93479	201.21	2.85021	0.00436904	0.028961	NC_091675.1	41579465	41638084	+	58620	LOC103401738
LOC139190903	GeneID:139190903	disease resistance protein RUN1-like	protein_coding	5.51154	2.06797	9.86162	2.66519	0.00769439	0.0413467	NC_091662.1	8990059	8990616	-	558	LOC139190903
LOC139193790	GeneID:139193790	mitogen-activated protein kinase kinase 3-like	pseudogene	5.51019	1.84689	43.3957	2.98349	0.00284985	0.0222785	NC_091677.1	1894782	1904415	-	9634	LOC139193790
LOC103433099	GeneID:103433099	probable xyloglucan endotransglucosylase/hydrolase protein 32	protein_coding	5.50857	1.5851	281.584	3.47523	0.000510418	0.00801162	NC_091664.1	15920506	15923234	-	2729	LOC103433099
LOC139197847	GeneID:139197847	uncharacterized LOC139197847	pseudogene	5.50517	1.44928	29.1301	3.79855	0.000145544	0.00393915	NC_091667.1	36930724	36932501	-	1778	LOC139197847
LOC103454648	GeneID:103454648	lysine histidine transporter-like 8	protein_coding	5.49622	1.83099	21.1325	3.00177	0.00268419	0.021549	NC_091670.1	23503107	23506317	-	3211	LOC103454648
LOC103407096	GeneID:103407096	uncharacterized LOC103407096	lncRNA	5.49299	1.62216	307.262	3.38622	0.000708622	0.00976241	NC_091675.1	21856996	21858331	-	1336	LOC103407096
LOC139193088	GeneID:139193088	uncharacterized LOC139193088	protein_coding	5.48818	2.14593	8.68367	2.55748	0.0105432	0.0498871	NC_091676.1	26350517	26350909	-	393	LOC139193088
LOC103432901	GeneID:103432901	uncharacterized LOC103432901	protein_coding	5.48535	1.54658	104.695	3.54676	0.000389994	0.00678298	NC_091661.1	22373562	22376604	-	3043	LOC103432901
LOC114822707	GeneID:114822707	kinesin-like protein NACK2	protein_coding	5.48385	1.751	159.193	3.13184	0.00173715	0.0165675	NC_091662.1	7880363	7885730	+	5368	LOC114822707
LOC103417148	GeneID:103417148	S-linalool synthase-like	protein_coding	5.48234	1.6088	153.058	3.40773	0.000655063	0.00927355	NC_091677.1	6590765	6596069	-	5305	LOC103417148
LOC103454021	GeneID:103454021	putative F-box/FBD/LRR-repeat protein At1g66300	protein_coding	5.48157	1.88563	92.1864	2.90703	0.00364881	0.0259325	NC_091674.1	2617102	2619910	+	2809	LOC103454021
LOC108173428	GeneID:108173428	MADS-box transcription factor 23-like	protein_coding	5.47326	1.9405	100.258	2.82054	0.0047943	0.0305331	NC_091665.1	8724319	8759136	+	34818	LOC108173428
LOC103413163	GeneID:103413163	uncharacterized LOC103413163	protein_coding	5.47318	1.9829	37.0175	2.76018	0.00577688	0.0344402	NC_091671.1	41051807	41061031	-	9225	LOC103413163
LOC103450960	GeneID:103450960	transcription factor bHLH94-like	protein_coding	5.47023	1.56114	103.497	3.504	0.000458326	0.00753625	NC_091672.1	28826697	28828409	+	1713	LOC103450960
LOC114820576	GeneID:114820576	protein BCCIP homolog	pseudogene	5.46478	1.86229	25.8904	2.93443	0.00334157	0.0243935	NC_091673.1	1509895	1515601	+	5707	LOC114820576
LOC139190734	GeneID:139190734	uncharacterized LOC139190734	lncRNA	5.46071	1.85396	116.895	2.94543	0.00322502	0.0239649	NC_091673.1	3791198	3793170	+	1973	LOC139190734
LOC103437662	GeneID:103437662	phenylacetaldehyde oxime monooxygenase CYP71AN24-like	protein_coding	5.45948	0.928007	239.999	5.88302	4.0285e-09	2.01439e-06	NC_091666.1	29301691	29306447	+	4757	LOC103437662
LOC139191459	GeneID:139191459	uncharacterized LOC139191459	protein_coding	5.45873	1.40833	295.071	3.87604	0.000106171	0.00320387	NC_091674.1	27409009	27412050	-	3042	LOC139191459
LOC103411393	GeneID:103411393	phenolic glucoside malonyltransferase 1-like	pseudogene	5.45828	1.63394	219.136	3.34057	0.000836066	0.0108386	NC_091669.1	4481830	4503778	-	21949	LOC103411393
LOC139192579	GeneID:139192579	uncharacterized LOC139192579	protein_coding	5.45088	1.63386	37.3075	3.3362	0.000849335	0.0109488	NC_091675.1	21892693	21903419	+	10727	LOC139192579
LOC103404801	GeneID:103404801	vascular-related unknown protein 4-like	protein_coding	5.44858	1.56838	131.738	3.47402	0.000512727	0.00802985	NC_091677.1	7857928	7881309	-	23382	LOC103404801
LOC103411414	GeneID:103411414	uncharacterized LOC103411414	protein_coding	5.44794	1.68457	153.229	3.23403	0.00122057	0.0134033	NC_091669.1	6084763	6088787	-	4025	LOC103411414
LOC103444451	GeneID:103444451	uncharacterized LOC103444451	protein_coding	5.44626	1.48005	38.5968	3.67978	0.000233436	0.00510679	NC_091672.1	5770462	5776148	+	5687	LOC103444451
LOC114827201	GeneID:114827201	small nucleolar RNA Z103	pseudogene	5.43877	1.56659	16.0128	3.47172	0.00051714	0.00808088	NC_091669.1	33891150	33891236	+	87	LOC114827201
LOC103401357	GeneID:103401357	uncharacterized LOC103401357	protein_coding	5.43718	0.81642	42.8485	6.65979	2.74217e-11	2.39957e-08	NC_091675.1	24679062	24683453	-	4392	LOC103401357
LOC139188168	GeneID:139188168	uncharacterized LOC139188168	protein_coding	5.43609	2.11896	5.64612	2.56545	0.0103042	0.0493904	NC_091669.1	5636373	5640571	-	4199	LOC139188168
LOC108170094	GeneID:108170094	disease resistance protein RPV1-like	pseudogene	5.42984	1.57719	15.1988	3.44274	0.000575848	0.00857912	NC_091662.1	9099097	9101914	-	2818	LOC108170094
LOC114826356	GeneID:114826356	uncharacterized LOC114826356	lncRNA	5.42401	1.6766	439.246	3.23512	0.00121592	0.0133732	NC_091668.1	15499595	15501706	+	2112	LOC114826356
LOC114824612	GeneID:114824612	5S ribosomal RNA	rRNA	5.42208	1.72024	140.91	3.15193	0.00162195	0.015925	NC_091664.1	9796728	9796846	+	119	LOC114824612
LOC114822112	GeneID:114822112	uncharacterized LOC114822112	lncRNA	5.42068	2.05836	48.6618	2.6335	0.00845109	0.0435707	NC_091676.1	13461583	13463154	-	1572	LOC114822112
LOC114819248	GeneID:114819248	cation/H(+) antiporter 24-like	pseudogene	5.41944	1.64189	88.0961	3.30072	0.000964355	0.01169	NC_091671.1	4732355	4736302	+	3948	LOC114819248
LOC139192312	GeneID:139192312	uncharacterized LOC139192312	protein_coding	5.41734	2.11331	10.9148	2.56344	0.0103641	0.0494313	NC_091662.1	5576003	5578402	-	2400	LOC139192312
LOC108170062	GeneID:108170062	cytochrome P450 CYP72A616-like	pseudogene	5.41476	1.9057	114.982	2.84134	0.00449242	0.0293313	NC_091662.1	6710927	6713418	+	2492	LOC108170062
LOC103449226	GeneID:103449226	transcription factor MYB11-like	protein_coding	5.4107	1.98272	29.5115	2.72893	0.00635394	0.0365296	NC_091671.1	41022963	41027903	+	4941	LOC103449226
LOC103443077	GeneID:103443077	uncharacterized protein At5g41620	protein_coding	5.40954	1.4458	265.822	3.74156	0.000182881	0.00450003	NC_091666.1	22218630	22222683	+	4054	LOC103443077
LOC103444859	GeneID:103444859	ABC transporter G family member 25-like	protein_coding	5.40736	1.42302	66.9059	3.79991	0.000144749	0.00392759	NC_091670.1	6268016	6276360	-	8345	LOC103444859
LOC139192929	GeneID:139192929	uncharacterized LOC139192929	lncRNA	5.40372	1.62331	126.89	3.32882	0.000872155	0.0110507	NC_091676.1	21731627	21732350	+	724	LOC139192929
LOC108174088	GeneID:108174088	gibberellin 2-beta-dioxygenase 2-like	protein_coding	5.4015	1.75124	6.5572	3.08438	0.00203975	0.0181664	NC_091669.1	35051467	35057800	+	6334	LOC108174088
LOC103456163	GeneID:103456163	fe(2+) transport protein 1-like	protein_coding	5.39986	1.56346	120.381	3.45379	0.000552774	0.00842944	NC_091675.1	8316862	8339664	+	22803	LOC103456163
LOC114826875	GeneID:114826875	early nodulin-like protein 21	protein_coding	5.39977	1.36036	24.4776	3.96937	7.20636e-05	0.00252873	NC_091669.1	1135071	1136375	-	1305	LOC114826875
LOC103412814	GeneID:103412814	putative disease resistance protein At3g14460	protein_coding	5.39851	1.5137	10.6894	3.56643	0.000361881	0.00650411	NC_091671.1	5772539	5777885	-	5347	LOC103412814
LOC139196631	GeneID:139196631	uncharacterized LOC139196631	lncRNA	5.38866	1.70785	413.225	3.15523	0.00160369	0.015801	NC_091665.1	7708685	7799850	-	91166	LOC139196631
LOC103401298	GeneID:103401298	uncharacterized LOC103401298	lncRNA	5.38794	1.94524	473.292	2.76981	0.00560891	0.0337765	NC_091670.1	17814264	17816451	+	2188	LOC103401298
LOC103405915	GeneID:103405915	phosphoenolpyruvate carboxykinase (ATP)-like	protein_coding	5.38673	1.69164	62.5447	3.18432	0.00145096	0.0149045	NC_091677.1	33714818	33722489	-	7672	LOC103405915
LOC103436167	GeneID:103436167	ribulose bisphosphate carboxylase/oxygenase activase, chloroplastic-like	pseudogene	5.3859	1.94112	493.965	2.77463	0.0055265	0.0334515	NC_091667.1	28111953	28117992	-	6040	LOC103436167
LOC103434491	GeneID:103434491	uncharacterized LOC103434491	protein_coding	5.38296	1.46421	25.1486	3.67635	0.000236595	0.00514033	NC_091665.1	45473824	45476512	-	2689	LOC103434491
LOC103454626	GeneID:103454626	COP1-interactive protein 1	protein_coding	5.38253	1.75635	23.1361	3.0646	0.00217958	0.018814	NC_091666.1	22776987	22782171	+	5185	LOC103454626
LOC114821556	GeneID:114821556	major latex allergen Hev b 5-like	protein_coding	5.38136	1.84888	181.352	2.9106	0.00360737	0.0257032	NC_091675.1	38666011	38680402	+	14392	LOC114821556
LOC103442538	GeneID:103442538	uncharacterized LOC103442538	protein_coding	5.3782	1.89217	102.708	2.84235	0.00447822	0.0292852	NC_091669.1	6385843	6389239	+	3397	LOC103442538
LOC139189069	GeneID:139189069	uncharacterized LOC139189069	lncRNA	5.37393	1.70866	73.1879	3.14511	0.00166024	0.0160977	NC_091670.1	13244984	13248234	-	3251	LOC139189069
LOC103434893	GeneID:103434893	protein MALE DISCOVERER 1-like	protein_coding	5.37329	1.31539	83.4997	4.08493	4.40899e-05	0.0018156	NC_091665.1	42023362	42028820	-	5459	LOC103434893
LOC103411171	GeneID:103411171	WAT1-related protein At5g40240-like	protein_coding	5.37087	1.87955	33.1749	2.85753	0.00426954	0.028595	NC_091669.1	2162869	2165136	+	2268	LOC103411171
LOC114826529	GeneID:114826529	uncharacterized LOC114826529	lncRNA	5.36696	1.68165	363.283	3.19148	0.00141545	0.0147025	NC_091661.1	2533035	2535766	-	2732	LOC114826529
LOC103452061	GeneID:103452061	probable pectate lyase 5	protein_coding	5.36465	1.45274	62.6911	3.69277	0.000221822	0.00498445	NC_091673.1	7300825	7302982	-	2158	LOC103452061
LOC139191939	GeneID:139191939	uncharacterized LOC139191939	protein_coding	5.35655	1.42777	15.6094	3.75169	0.000175644	0.00438359	NC_091675.1	42418784	42433752	-	14969	LOC139191939
LOC139191372	GeneID:139191372	uncharacterized LOC139191372	lncRNA	5.35538	1.78524	94.1611	2.9998	0.00270155	0.0216386	NC_091674.1	5629410	5632826	+	3417	LOC139191372
LOC139191814	GeneID:139191814	uncharacterized LOC139191814	pseudogene	5.35492	1.77074	99.9968	3.02411	0.00249366	0.0205496	NC_091675.1	26522168	26524982	-	2815	LOC139191814
LOC103411260	GeneID:103411260	zinc finger protein CONSTANS-LIKE 2-like	protein_coding	5.35375	2.01308	31.412	2.65948	0.00782605	0.0416302	NC_091669.1	6873557	6874729	-	1173	LOC103411260
LOC103436872	GeneID:103436872	serine/threonine-protein kinase BSK2	protein_coding	5.35308	1.4487	213.31	3.6951	0.0002198	0.00496819	NC_091666.1	3733793	3739463	+	5671	LOC103436872
LOC103454553	GeneID:103454553	protein GAST1	protein_coding	5.35288	1.7821	93.1709	3.0037	0.00266722	0.0214373	NC_091674.1	9738465	9740766	+	2302	LOC103454553
LOC139198367	GeneID:139198367	uncharacterized LOC139198367	lncRNA	5.35123	1.79685	55.4197	2.97811	0.00290028	0.0224822	NC_091668.1	696374	698430	+	2057	LOC139198367
LOC114825458	GeneID:114825458	probable polygalacturonase	pseudogene	5.34969	1.44544	404.601	3.70108	0.000214686	0.00493649	NC_091666.1	20692922	20706592	+	13671	LOC114825458
LOC139196687	GeneID:139196687	uncharacterized LOC139196687	lncRNA	5.3488	1.86659	102.647	2.86554	0.00416301	0.028154	NC_091666.1	18743021	18750318	+	7298	LOC139196687
LOC103402811	GeneID:103402811	LOB domain-containing protein 36-like	protein_coding	5.34858	1.92679	23.4405	2.77591	0.00550475	0.0334096	NC_091662.1	13885636	13889523	-	3888	LOC103402811
LOC114819409	GeneID:114819409	uncharacterized LOC114819409	protein_coding	5.34736	1.91789	12.2361	2.78815	0.00530096	0.032589	NC_091671.1	448465	457360	+	8896	LOC114819409
LOC103430493	GeneID:103430493	haloacid dehalogenase-like hydrolase domain-containing protein Sgpp	protein_coding	5.34041	1.46086	175.156	3.65566	0.000256519	0.00536789	NC_091672.1	29164146	29173557	-	9412	LOC103430493
LOC139192614	GeneID:139192614	PI-PLC X domain-containing protein At5g67130-like	protein_coding	5.3343	1.46148	213.681	3.64993	0.000262307	0.00541675	NC_091675.1	25538412	25544774	+	6363	LOC139192614
LOC103408787	GeneID:103408787	GTP-binding nuclear protein Ran-B1-like	protein_coding	5.33088	1.43357	32.4528	3.7186	0.000200332	0.00475221	NC_091667.1	26782317	26786813	+	4497	LOC103408787
LOC103434302	GeneID:103434302	protein ASYMMETRIC LEAVES 2	protein_coding	5.32986	1.85261	174.545	2.87695	0.00401539	0.0275372	NC_091664.1	31635487	31639695	-	4209	LOC103434302
LOC114824481	GeneID:114824481	protein P21-like	pseudogene	5.32886	1.66522	666.324	3.20009	0.00137387	0.0144135	NC_091664.1	8330714	8383766	-	53053	LOC114824481
LOC114826948	GeneID:114826948	uncharacterized LOC114826948	lncRNA	5.3273	1.37096	98.8943	3.88582	0.000101987	0.00312455	NC_091669.1	7766800	7769531	-	2732	LOC114826948
LOC108171496	GeneID:108171496	shewanella-like protein phosphatase 1	pseudogene	5.32298	1.78798	52.2719	2.97708	0.00291006	0.0225008	NC_091663.1	4394301	4402346	-	8046	LOC108171496
LOC139192214	GeneID:139192214	uncharacterized LOC139192214	lncRNA	5.3127	1.40848	325.27	3.77193	0.000161988	0.00419587	NC_091675.1	40243776	40248389	-	4614	LOC139192214
LOC114821793	GeneID:114821793	disease resistance protein RPS4-like	protein_coding	5.31224	1.93347	106.232	2.74752	0.00600474	0.0353261	NC_091675.1	46763938	46772408	+	8471	LOC114821793
LOC103415328	GeneID:103415328	flavin-containing monooxygenase FMO GS-OX-like 9	protein_coding	5.30394	1.59192	288.639	3.33178	0.000862914	0.0109746	NC_091674.1	28523977	28528565	-	4589	LOC103415328
LOC103454837	GeneID:103454837	subtilisin-like protease SBT3.4	pseudogene	5.30237	1.82049	96.5137	2.91261	0.00358418	0.0255939	NC_091674.1	22290944	22298541	+	7598	LOC103454837
LOC139194530	GeneID:139194530	uncharacterized LOC139194530	lncRNA	5.30232	1.61425	48.1949	3.2847	0.00102092	0.0120869	NC_091663.1	31612077	31615164	+	3088	LOC139194530
LOC103432349	GeneID:103432349	nucleobase-ascorbate transporter 4	protein_coding	5.29803	1.93525	434.276	2.73765	0.00618808	0.0359947	NC_091670.1	19709326	19714821	+	5496	LOC103432349
LOC103435566	GeneID:103435566	BAHD acyltransferase At5g47980-like	protein_coding	5.2963	1.78385	55.8933	2.96903	0.00298746	0.0228316	NC_091669.1	33012043	33013590	-	1548	LOC103435566
LOC103404712	GeneID:103404712	uncharacterized LOC103404712	protein_coding	5.29402	1.71786	509.026	3.08175	0.00205784	0.0181664	NC_091677.1	6160886	6166446	+	5561	LOC103404712
LOC139198159	GeneID:139198159	uncharacterized LOC139198159	lncRNA	5.28935	1.98515	32.4645	2.66446	0.0077111	0.0413921	NC_091661.1	28223207	28223596	-	390	LOC139198159
LOC103455352	GeneID:103455352	gibberellin-regulated protein 6	protein_coding	5.28858	1.52401	48.9302	3.47017	0.000520135	0.00810959	NC_091674.1	28136906	28138105	+	1200	LOC103455352
LOC114824755	GeneID:114824755	gamma-glutamyl peptidase 5-like	protein_coding	5.28846	1.3586	85.0266	3.89259	9.91785e-05	0.00307606	NC_091665.1	8628880	8634190	+	5311	LOC114824755
LOC103404081	GeneID:103404081	pollen receptor-like kinase 2	protein_coding	5.28839	1.74822	92.2259	3.02502	0.00248618	0.0205121	NC_091676.1	24171218	24176508	+	5291	LOC103404081
LOC103425793	GeneID:103425793	uncharacterized LOC103425793	protein_coding	5.28786	1.57403	444.919	3.35945	0.00078098	0.0103546	NC_091662.1	11930539	11933785	-	3247	LOC103425793
LOC139198491	GeneID:139198491	small nucleolar RNA R71	snoRNA	5.28685	1.80409	15.4526	2.93047	0.00338447	0.0246161	NC_091668.1	17422226	17422336	+	111	LOC139198491
LOC103441844	GeneID:103441844	uncharacterized LOC103441844	protein_coding	5.28513	1.7638	375.778	2.99644	0.00273152	0.0217791	NC_091670.1	6954142	6957061	-	2920	LOC103441844
LOC103425938	GeneID:103425938	protein DETOXIFICATION 40-like	protein_coding	5.28446	1.48113	373.99	3.56786	0.000359913	0.00649374	NC_091677.1	7993794	7999639	-	5846	LOC103425938
LOC103451930	GeneID:103451930	aldehyde oxidase GLOX1-like	protein_coding	5.28111	1.13101	115.693	4.66936	3.02139e-06	0.000296262	NC_091673.1	5819800	5821811	-	2012	LOC103451930
LOC103439998	GeneID:103439998	altered inheritance rate of mitochondria protein 25-like	protein_coding	5.27831	1.74692	74.7023	3.0215	0.00251524	0.0206303	NC_091667.1	36500868	36506580	-	5713	LOC103439998
LOC103453267	GeneID:103453267	calcium-binding protein CBP-like	protein_coding	5.27461	1.36655	183.848	3.85979	0.000113485	0.00332406	NC_091674.1	6816132	6818658	-	2527	LOC103453267
LOC103429610	GeneID:103429610	UPF0496 protein At4g34320-like	protein_coding	5.27358	1.81007	151.117	2.91346	0.00357443	0.0255465	NC_091665.1	13725166	13727216	+	2051	LOC103429610
LOC139197587	GeneID:139197587	probable LRR receptor-like serine/threonine-protein kinase At3g47570	protein_coding	5.27256	1.65084	542.341	3.19387	0.0014038	0.014624	NC_091667.1	30029745	30048252	-	18508	LOC139197587
LOC103441494	GeneID:103441494	uncharacterized LOC103441494	protein_coding	5.26775	2.02719	4.64364	2.59854	0.009362	0.0463826	NC_091668.1	14355972	14359441	+	3470	LOC103441494
LOC139188290	GeneID:139188290	uncharacterized LOC139188290	lncRNA	5.26143	1.79102	113.187	2.93767	0.00330686	0.0242887	NC_091669.1	6284912	6286431	-	1520	LOC139188290
LOC103423244	GeneID:103423244	ubiquitin C-terminal hydrolase 13-like	protein_coding	5.26048	1.42135	271.178	3.70103	0.000214722	0.00493649	NC_091672.1	5386077	5432862	-	46786	LOC103423244
LOC103420535	GeneID:103420535	nuclear pore complex protein NUP98A-like	protein_coding	5.25859	1.82218	217.514	2.88588	0.00390323	0.0271212	NC_091666.1	25545661	25568118	+	22458	LOC103420535
MYB32	GeneID:103451808	transcription factor CSA	protein_coding	5.2568	1.73718	62.6011	3.02605	0.00247774	0.0204787	NC_091673.1	4629596	4632192	+	2597	MYB32
LOC103404601	GeneID:103404601	glucan endo-1,3-beta-D-glucosidase-like	protein_coding	5.25445	1.79915	183.422	2.92052	0.00349448	0.025142	NC_091677.1	3328191	3330279	-	2089	LOC103404601
LOC103425616	GeneID:103425616	uncharacterized LOC103425616	pseudogene	5.25168	1.5447	379.51	3.3998	0.00067434	0.00944994	NC_091676.1	11720791	11731796	-	11006	LOC103425616
LOC139196974	GeneID:139196974	uncharacterized LOC139196974	lncRNA	5.25072	1.8244	11.8641	2.87805	0.00400135	0.0275029	NC_091666.1	2152350	2153786	+	1437	LOC139196974
LOC103431029	GeneID:103431029	uncharacterized LOC103431029	protein_coding	5.24845	1.58072	70.3069	3.3203	0.000899202	0.0112811	NC_091663.1	30054691	30059689	-	4999	LOC103431029
LOC103446981	GeneID:103446981	probable serine/threonine-protein kinase PBL16	protein_coding	5.24631	1.49478	177.881	3.50975	0.000448533	0.00743185	NC_091671.1	243968	247973	+	4006	LOC103446981
LOC139191911	GeneID:139191911	transcription factor GTE1-like	pseudogene	5.24507	1.75623	140.819	2.98655	0.00282141	0.0221055	NC_091675.1	39254439	39255543	+	1105	LOC139191911
LOC103419784	GeneID:103419784	protein RGF1 INDUCIBLE TRANSCRIPTION FACTOR 1-like	protein_coding	5.23696	1.74156	56.4201	3.00705	0.00263793	0.0212752	NC_091665.1	36858443	36861720	+	3278	LOC103419784
LOC114824616	GeneID:114824616	5S ribosomal RNA	rRNA	5.23342	1.94111	494.262	2.69609	0.00701587	0.0388736	NC_091664.1	9804830	9804948	+	119	LOC114824616
LOC139196028	GeneID:139196028	leucine-rich repeat receptor-like serine/threonine-protein kinase RGI4	protein_coding	5.2316	1.83303	208.725	2.85408	0.00431623	0.0287144	NC_091665.1	6946129	6953385	+	7257	LOC139196028
LOC103450203	GeneID:103450203	probable acyl-[acyl-carrier-protein]--UDP-N-acetylglucosamine O-acyltransferase, mitochondrial	protein_coding	5.23061	1.55637	132.123	3.36078	0.000777234	0.0103442	NC_091662.1	5775189	5777737	+	2549	LOC103450203
LOC103443525	GeneID:103443525	leucine-rich repeat extensin-like protein 4	protein_coding	5.23008	1.68522	94.0309	3.10351	0.00191242	0.0174777	NC_091664.1	152276	154999	-	2724	LOC103443525
LOC114821756	GeneID:114821756	uncharacterized LOC114821756	protein_coding	5.22891	1.83156	115.116	2.85489	0.00430522	0.0287035	NC_091675.1	37036813	37038837	-	2025	LOC114821756
LOC139194165	GeneID:139194165	uncharacterized LOC139194165	lncRNA	5.22834	1.9206	132.066	2.72224	0.00648404	0.0370557	NC_091663.1	5348488	5351763	+	3276	LOC139194165
LOC103432870	GeneID:103432870	BTB/POZ domain-containing protein DOT3	protein_coding	5.22632	1.91801	19.9112	2.72487	0.00643267	0.0368058	NC_091675.1	33638705	33642411	+	3707	LOC103432870
LOC103434340	GeneID:103434340	uncharacterized LOC103434340	pseudogene	5.22517	1.51579	248.521	3.44716	0.000566504	0.00851455	NC_091664.1	30321941	30326813	-	4873	LOC103434340
LOC139189047	GeneID:139189047	uncharacterized LOC139189047	lncRNA	5.22195	1.98543	4.43268	2.63013	0.0085351	0.0438854	NC_091670.1	13468470	13473370	+	4901	LOC139189047
LOC139196692	GeneID:139196692	uncharacterized LOC139196692	protein_coding	5.21818	1.56453	10.1876	3.33531	0.000852054	0.0109546	NC_091666.1	20158694	20161010	+	2317	LOC139196692
LOC103409386	GeneID:103409386	protein BEARSKIN2-like	protein_coding	5.21751	1.34022	53.5944	3.89304	9.89976e-05	0.00307606	NC_091665.1	994938	997722	+	2785	LOC103409386
LOC139192497	GeneID:139192497	uncharacterized LOC139192497	lncRNA	5.2166	1.48847	934.619	3.50467	0.000457179	0.0075323	NC_091675.1	29203865	29228011	-	24147	LOC139192497
LOC103441054	GeneID:103441054	casein kinase II subunit alpha-2-like	protein_coding	5.21152	1.65964	298.88	3.14015	0.00168863	0.0162775	NC_091668.1	6804387	6809764	+	5378	LOC103441054
LOC103441413	GeneID:103441413	RNA-binding protein involved in heterochromatin assembly dri1-like	protein_coding	5.21131	1.31855	174.576	3.95231	7.74019e-05	0.00266266	NC_091668.1	13630850	13632497	+	1648	LOC103441413
LOC139187741	GeneID:139187741	uncharacterized LOC139187741	protein_coding	5.21112	1.86656	194.066	2.79183	0.00524105	0.0323687	NC_091677.1	8455286	8462048	-	6763	LOC139187741
LOC139198242	GeneID:139198242	uncharacterized LOC139198242	lncRNA	5.20797	2.01804	59.1263	2.5807	0.00985989	0.0479442	NC_091668.1	7197064	7198640	+	1577	LOC139198242
LOC103454674	GeneID:103454674	uncharacterized LOC103454674	protein_coding	5.19926	1.95206	151.526	2.66347	0.00773386	0.0413921	NC_091666.1	22694119	22698260	-	4142	LOC103454674
LOC103438665	GeneID:103438665	uncharacterized LOC103438665	protein_coding	5.19925	1.52821	457.254	3.40218	0.000668505	0.00939733	NC_091666.1	25926905	25927832	-	928	LOC103438665
LOC103450472	GeneID:103450472	tubby-like F-box protein 5	protein_coding	5.19922	1.35229	29.7022	3.84476	0.000120673	0.00345509	NC_091675.1	1529731	1532424	+	2694	LOC103450472
LOC103407940	GeneID:103407940	receptor-like protein 2	protein_coding	5.19797	1.79429	56.7055	2.89694	0.00376819	0.0265118	NC_091663.1	25994161	25996290	+	2130	LOC103407940
LOC103454683	GeneID:103454683	G2/mitotic-specific cyclin-2-like	protein_coding	5.19143	1.73125	81.5617	2.99865	0.00271178	0.021692	NC_091662.1	9264872	9268308	+	3437	LOC103454683
LOC103402623	GeneID:103402623	uncharacterized LOC103402623	lncRNA	5.19112	1.70422	401.593	3.04604	0.0023188	0.0196523	NC_091676.1	2279899	2281486	+	1588	LOC103402623
LOC103451511	GeneID:103451511	uncharacterized LOC103451511	protein_coding	5.189	1.61179	40.8469	3.21941	0.00128456	0.0138454	NC_091673.1	922204	923620	+	1417	LOC103451511
LOC139194549	GeneID:139194549	uncharacterized LOC139194549	lncRNA	5.18702	1.56696	253.344	3.31024	0.000932167	0.0114888	NC_091663.1	33540089	33565164	-	25076	LOC139194549
LOC103451806	GeneID:103451806	agamous-like MADS-box protein AGL30	protein_coding	5.18143	1.41497	225.265	3.66188	0.000250376	0.00527145	NC_091673.1	4603281	4608125	-	4845	LOC103451806
LOC103439474	GeneID:103439474	21 kDa protein	protein_coding	5.18039	1.56932	41.6449	3.30105	0.000963247	0.01169	NC_091661.1	28126382	28127324	-	943	LOC103439474
LOC103406807	GeneID:103406807	casein kinase I homolog hhp1-like	protein_coding	5.17911	1.59126	246.642	3.25473	0.001135	0.0128777	NC_091662.1	5828064	5835563	-	7500	LOC103406807
LOC103433678	GeneID:103433678	vacuolar-processing enzyme-like	protein_coding	5.17875	1.97791	17.9341	2.6183	0.00883687	0.0446965	NC_091664.1	2614965	2617838	-	2874	LOC103433678
LOC114821658	GeneID:114821658	uncharacterized LOC114821658	lncRNA	5.17873	1.76095	157.028	2.94088	0.00327283	0.02413	NC_091675.1	28818389	28820697	-	2309	LOC114821658
LOC103413067	GeneID:103413067	early nodulin-like protein 2	protein_coding	5.17694	1.66298	151.783	3.11306	0.0018516	0.0171117	NC_091663.1	30709387	30711608	-	2222	LOC103413067
LOC139197183	GeneID:139197183	uncharacterized LOC139197183	lncRNA	5.17071	1.40713	50.6194	3.67465	0.000238179	0.00516215	NC_091666.1	4883440	4885846	+	2407	LOC139197183
LOC114821109	GeneID:114821109	protein LURP-one-related 17-like	protein_coding	5.16604	1.86235	75.8867	2.77393	0.00553828	0.0334808	NC_091674.1	18104261	18106037	-	1777	LOC114821109
LOC103445032	GeneID:103445032	QWRF motif-containing protein 2	protein_coding	5.16541	1.19343	314.008	4.32819	1.5034e-05	0.000848755	NC_091670.1	18901008	18908847	+	7840	LOC103445032
LOC139197499	GeneID:139197499	probable LRR receptor-like serine/threonine-protein kinase At3g47570	protein_coding	5.16464	1.49963	286.751	3.44395	0.000573276	0.00857441	NC_091667.1	29762003	29781001	-	18999	LOC139197499
LOC103446622	GeneID:103446622	probable copper-transporting ATPase HMA5	protein_coding	5.15693	1.57265	132.922	3.27914	0.00104122	0.01223	NC_091666.1	18771621	18781466	+	9846	LOC103446622
LOC103449221	GeneID:103449221	probable beta-D-xylosidase 2	protein_coding	5.15541	1.54677	42.9142	3.33302	0.000859096	0.0109746	NC_091671.1	40963324	40969789	+	6466	LOC103449221
LOC139192840	GeneID:139192840	uncharacterized LOC139192840	lncRNA	5.15537	1.64841	191.543	3.12748	0.00176312	0.0166344	NC_091676.1	30152003	30215943	+	63941	LOC139192840
MRV66_mgt03	GeneID:13630190		tRNA	5.14987	1.7437	14.7518	2.95341	0.00314281	0.0235382	NC_018554.1	59038	59108	+	71	tRNA-Phe (GAA)
LOC103450422	GeneID:103450422	uncharacterized LOC103450422	protein_coding	5.14933	1.82757	103.584	2.81759	0.00483857	0.0306954	NC_091662.1	6042209	6051269	-	9061	LOC103450422
LOC103407107	GeneID:103407107	dof zinc finger protein DOF3.4-like	protein_coding	5.14819	1.64278	21.8564	3.13383	0.00172541	0.0164996	NC_091662.1	13077537	13078519	+	983	LOC103407107
LOC103419869	GeneID:103419869	UDP-glycosyltransferase 87A1	protein_coding	5.14798	1.90891	233.732	2.69681	0.00700065	0.038849	NC_091663.1	4811559	4826277	-	14719	LOC103419869
LOC103410662	GeneID:103410662	transcription factor MYB1-like	protein_coding	5.14633	1.45035	82.4001	3.54834	0.000387666	0.00676577	NC_091668.1	5346421	5348002	+	1582	LOC103410662
LOC103451014	GeneID:103451014	CRC domain-containing protein TSO1	protein_coding	5.14542	1.69307	225.421	3.0391	0.00237286	0.019964	NC_091672.1	29895530	29899488	+	3959	LOC103451014
LOC114825062	GeneID:114825062	metacaspase-1-like	protein_coding	5.14399	1.75323	117.59	2.93401	0.00334616	0.0244136	NC_091665.1	7864376	7869373	-	4998	LOC114825062
LOC139188056	GeneID:139188056	cysteine-rich receptor-like protein kinase 10	pseudogene	5.13743	1.72339	251.93	2.981	0.00287307	0.0223726	NC_091669.1	6532180	6546162	+	13983	LOC139188056
LOC103401830	GeneID:103401830	callose synthase 5-like	protein_coding	5.13163	1.5109	93.153	3.39639	0.000682798	0.0094934	NC_091675.1	38573251	38589838	+	16588	LOC103401830
LOC103448736	GeneID:103448736	uncharacterized LOC103448736	protein_coding	5.12643	1.91112	191.704	2.68243	0.00730904	0.0400367	NC_091672.1	5296102	5299638	+	3537	LOC103448736
LOC103428504	GeneID:103428504	ribonuclease 3-like protein 2	protein_coding	5.12597	1.83962	168.787	2.78642	0.00532931	0.0326545	NC_091663.1	26388768	26392965	-	4198	LOC103428504
LOC103442870	GeneID:103442870	AP2/ERF and B3 domain-containing transcription repressor TEM1-like	protein_coding	5.12379	1.90678	276.013	2.68715	0.00720652	0.0396434	NC_091669.1	5572730	5573956	+	1227	LOC103442870
LOC139197222	GeneID:139197222	uncharacterized LOC139197222	lncRNA	5.12274	1.96318	48.0573	2.60941	0.00906993	0.0453691	NC_091666.1	30748216	30762481	+	14266	LOC139197222
LOC103452487	GeneID:103452487	histone-lysine N-methyltransferase, H3 lysine-9 specific SUVH4-like	protein_coding	5.11974	1.78462	60.9851	2.86882	0.00412007	0.0279889	NC_091673.1	9506103	9511717	-	5615	LOC103452487
LOC103413664	GeneID:103413664	probable cysteine protease RD21B	protein_coding	5.11922	1.6144	345.859	3.17096	0.00151934	0.0152928	NC_091670.1	16808357	16811939	+	3583	LOC103413664
LOC103445768	GeneID:103445768	2-methylpropanoate--CoA ligase CCL4-like	pseudogene	5.11681	1.88125	164.567	2.7199	0.00653022	0.0371816	NC_091661.1	25388068	25389917	+	1850	LOC103445768
LOC139192680	GeneID:139192680	uncharacterized LOC139192680	protein_coding	5.1145	1.51326	36.0228	3.37978	0.000725438	0.00990912	NC_091676.1	14739334	14740305	+	972	LOC139192680
LOC103456204	GeneID:103456204	phospholipase D alpha 1-like	protein_coding	5.11441	1.94859	77.8915	2.62467	0.00867319	0.044238	NC_091675.1	9141089	9145538	+	4450	LOC103456204
LOC139194834	GeneID:139194834	B-box zinc finger protein 22-like	pseudogene	5.11167	1.85074	115.499	2.76195	0.00574565	0.0343488	NC_091663.1	33429330	33437739	-	8410	LOC139194834
LOC103418444	GeneID:103418444	glucan endo-1,3-beta-glucosidase 9-like	protein_coding	5.1105	1.63359	260.074	3.12838	0.00175771	0.016616	NC_091663.1	4867545	4870417	-	2873	LOC103418444
LOC108174925	GeneID:108174925	uncharacterized LOC108174925	protein_coding	5.1043	1.5947	280.784	3.20079	0.00137052	0.0143951	NC_091672.1	26330222	26344769	+	14548	LOC108174925
LOC139191452	GeneID:139191452	uncharacterized LOC139191452	protein_coding	5.10275	1.63094	89.7936	3.12872	0.00175567	0.016616	NC_091674.1	9853041	9868277	+	15237	LOC139191452
LOC139192125	GeneID:139192125	uncharacterized LOC139192125	protein_coding	5.10111	1.4539	145.476	3.50857	0.000450522	0.00745598	NC_091675.1	5543170	5556460	-	13291	LOC139192125
LOC103425341	GeneID:103425341	protein DETOXIFICATION 19-like	protein_coding	5.1011	1.71677	29.9851	2.97134	0.00296504	0.0227346	NC_091670.1	12549090	12560828	+	11739	LOC103425341
LOC139192683	GeneID:139192683	uncharacterized LOC139192683	lncRNA	5.10018	1.29267	501.627	3.94546	7.96478e-05	0.00270012	NC_091662.1	10189870	10190924	-	1055	LOC139192683
LOC103451404	GeneID:103451404	dehydration-responsive element-binding protein 2D	protein_coding	5.10017	1.97633	8.79383	2.58063	0.00986211	0.0479442	NC_091672.1	30877532	30878684	+	1153	LOC103451404
LOC139188285	GeneID:139188285	transcription factor MYB101-like	protein_coding	5.09821	1.96399	604.259	2.59585	0.00943584	0.0466001	NC_091669.1	7742035	7745808	-	3774	LOC139188285
LOC103431944	GeneID:103431944	squalene monooxygenase SE1-like	pseudogene	5.09758	1.73319	154.814	2.94116	0.00326985	0.02413	NC_091670.1	20962379	20980505	-	18127	LOC103431944
LOC103454587	GeneID:103454587	uncharacterized LOC103454587	pseudogene	5.09721	1.78746	136.139	2.85164	0.00434939	0.0288743	NC_091674.1	9286765	9294408	-	7644	LOC103454587
LOC103447275	GeneID:103447275	protein GRAVITROPIC IN THE LIGHT 1-like	protein_coding	5.09685	1.66002	23.0733	3.07035	0.0021381	0.0186173	NC_091671.1	4571175	4573295	-	2121	LOC103447275
LOC103439155	GeneID:103439155	probable receptor-like serine/threonine-protein kinase At4g34500	protein_coding	5.09576	1.39407	171.835	3.65531	0.000256873	0.00536789	NC_091665.1	12674074	12678253	+	4180	LOC103439155
LOC114822305	GeneID:114822305	NADH dehydrogenase [ubiquinone] iron-sulfur protein 1, mitochondrial-like	pseudogene	5.08713	1.70068	29.1763	2.99123	0.00277853	0.0219538	NC_091676.1	31779169	31782301	-	3133	LOC114822305
LOC139195399	GeneID:139195399	uncharacterized LOC139195399	protein_coding	5.08653	1.71477	104.16	2.9663	0.00301408	0.0229598	NC_091664.1	2879953	2880507	-	555	LOC139195399
LOC139196828	GeneID:139196828	uncharacterized LOC139196828	protein_coding	5.08424	1.48886	584.898	3.41486	0.00063815	0.00916383	NC_091666.1	15833462	15850524	-	17063	LOC139196828
LOC103441495	GeneID:103441495	transcription factor GTE1-like	pseudogene	5.08053	1.82156	111.598	2.7891	0.00528541	0.0325136	NC_091668.1	14469869	14470972	+	1104	LOC103441495
LOC108169748	GeneID:108169748	uncharacterized LOC108169748	misc_RNA	5.0786	1.92249	81.1616	2.64168	0.00824954	0.0429535	NC_091676.1	2093825	2094925	+	1101	LOC108169748
LOC108171993	GeneID:108171993	uncharacterized LOC108171993	lncRNA	5.07842	1.53845	560.685	3.301	0.000963413	0.01169	NC_091669.1	5677856	5681361	+	3506	LOC108171993
LOC103406060	GeneID:103406060	uncharacterized LOC103406060	lncRNA	5.07343	1.78087	358.39	2.84886	0.00438766	0.029032	NC_091661.1	2520035	2531777	+	11743	LOC103406060
LOC139193041	GeneID:139193041	phosphoenolpyruvate carboxylase-like	pseudogene	5.07158	1.92876	82.8637	2.62945	0.00855235	0.0439257	NC_091676.1	19441384	19442913	+	1530	LOC139193041
LOC103425937	GeneID:103425937	peroxidase 3-like	protein_coding	5.06788	1.96616	231.44	2.57756	0.0099501	0.0481879	NC_091677.1	7728266	7730250	-	1985	LOC103425937
LOC114823752	GeneID:114823752	uncharacterized LOC114823752	lncRNA	5.06755	1.58983	243.278	3.18749	0.00143516	0.0148402	NC_091662.1	7074967	7079436	+	4470	LOC114823752
LOC103414839	GeneID:103414839	uncharacterized LOC103414839	protein_coding	5.06402	1.63384	329.234	3.09946	0.00193874	0.0176376	NC_091663.1	313295	315854	+	2560	LOC103414839
LOC139192557	GeneID:139192557	uncharacterized LOC139192557	protein_coding	5.06384	1.88949	431.689	2.68001	0.00736207	0.0402014	NC_091675.1	43819989	43821321	+	1333	LOC139192557
LOC139197801	GeneID:139197801	heat shock cognate 70 kDa protein-like	protein_coding	5.06262	1.95171	149.371	2.59394	0.00948843	0.0467773	NC_091667.1	27629921	27631047	-	1127	LOC139197801
LOC103448737	GeneID:103448737	basic leucine zipper 34-like	protein_coding	5.06169	1.86904	94.5414	2.70818	0.00676532	0.0380559	NC_091663.1	31471441	31474236	-	2796	LOC103448737
LOC108175062	GeneID:108175062	uncharacterized LOC108175062	protein_coding	5.06054	1.9195	149.81	2.63639	0.00837939	0.0434018	NC_091675.1	31996259	31998985	+	2727	LOC108175062
LOC103426191	GeneID:103426191	myosin-binding protein 3-like	protein_coding	5.05927	1.16081	43.1507	4.35838	1.31026e-05	0.000776374	NC_091669.1	32436173	32440331	-	4159	LOC103426191
LOC103402183	GeneID:103402183	uncharacterized LOC103402183	lncRNA	5.05605	1.3943	135.254	3.62622	0.000287599	0.00569544	NC_091662.1	13228645	13234187	-	5543	LOC103402183
LOC103425606	GeneID:103425606	uncharacterized LOC103425606	lncRNA	5.05379	1.28054	49.0146	3.94662	7.92634e-05	0.00270012	NC_091676.1	613106	618807	-	5702	LOC103425606
LOC103455892	GeneID:103455892	protein NPGR1	protein_coding	5.05365	1.5405	103.178	3.28053	0.00103612	0.0121803	NC_091675.1	4696993	4703164	-	6172	LOC103455892
LOC108172495	GeneID:108172495	uncharacterized LOC108172495	lncRNA	5.05177	1.68696	83.8338	2.9946	0.00274802	0.0218484	NC_091663.1	31526071	31533083	+	7013	LOC108172495
LOC114824724	GeneID:114824724	uncharacterized LOC114824724	lncRNA	5.04697	1.54562	1331.11	3.26533	0.00109336	0.0125761	NC_091665.1	2041526	2045122	-	3597	LOC114824724
LOC139191577	GeneID:139191577	uncharacterized LOC139191577	lncRNA	5.04628	1.57824	78.2238	3.1974	0.00138672	0.0144783	NC_091674.1	7189350	7190733	-	1384	LOC139191577
LOC139194090	GeneID:139194090	uncharacterized LOC139194090	protein_coding	5.04267	1.83395	82.3337	2.74961	0.00596658	0.0351739	NC_091663.1	24162779	24170173	+	7395	LOC139194090
LOC139191521	GeneID:139191521	subtilisin-like protease SBT1.8	pseudogene	5.03645	1.56136	260.742	3.22568	0.00125674	0.0136084	NC_091674.1	2326139	2329125	-	2987	LOC139191521
LOC103421764	GeneID:103421764	protein RETICULATA-RELATED 5, chloroplastic-like	pseudogene	5.03481	1.31206	234.182	3.83733	0.00012438	0.00353483	NC_091662.1	8682353	8685265	+	2913	LOC103421764
LOC108170473	GeneID:108170473	uncharacterized LOC108170473	protein_coding	5.03257	1.84622	75.0413	2.72587	0.00641317	0.0367393	NC_091668.1	20903829	20908524	+	4696	LOC108170473
LOC103429947	GeneID:103429947	uncharacterized LOC103429947	protein_coding	5.02692	1.50689	1013.44	3.33596	0.000850039	0.0109488	NC_091671.1	5892533	5899062	-	6530	LOC103429947
LOC103417837	GeneID:103417837	sorbitol dehydrogenase-like	protein_coding	5.02632	1.39812	201.322	3.59505	0.000324323	0.00614544	NC_091661.1	29333134	29335311	+	2178	LOC103417837
LOC139198096	GeneID:139198096	vicilin-like seed storage protein At2g18540	protein_coding	5.02591	1.76984	143.307	2.83976	0.0045147	0.0293728	NC_091668.1	21038068	21046511	-	8444	LOC139198096
LOC103444978	GeneID:103444978	serine/threonine-protein kinase STY46	protein_coding	5.02503	1.47132	634.109	3.41532	0.000637066	0.00915766	NC_091670.1	23093495	23133782	-	40288	LOC103444978
LOC103451100	GeneID:103451100	GDSL esterase/lipase At5g33370-like	protein_coding	5.02217	1.78406	219.409	2.81503	0.00487732	0.0308853	NC_091672.1	30884854	30887910	+	3057	LOC103451100
LOC103455827	GeneID:103455827	probable beta-1,3-galactosyltransferase 12	protein_coding	5.01695	1.6384	516.767	3.06209	0.00219795	0.0189142	NC_091675.1	4002375	4005466	+	3092	LOC103455827
LOC103446582	GeneID:103446582	uncharacterized LOC103446582	lncRNA	5.00986	1.60313	849.367	3.12505	0.00177776	0.016705	NC_091668.1	22509260	22518287	+	9028	LOC103446582
LOC103422150	GeneID:103422150	uncharacterized LOC103422150	protein_coding	5.00946	1.71488	273.123	2.92117	0.00348723	0.0251027	NC_091670.1	7427581	7437520	-	9940	LOC103422150
LOC103420219	GeneID:103420219	protein PLASTID MOVEMENT IMPAIRED 1-like	protein_coding	5.00612	1.75964	454.975	2.84496	0.00444166	0.0292099	NC_091675.1	42462994	42474255	+	11262	LOC103420219
LOC103437435	GeneID:103437435	endoglucanase CX-like	protein_coding	5.00413	1.54746	75.4524	3.23376	0.00122172	0.0134054	NC_091666.1	24875674	24878532	+	2859	LOC103437435
LOC103424557	GeneID:103424557	pre-mRNA-splicing factor ATP-dependent RNA helicase DEAH1-like	pseudogene	5.00114	1.84959	87.4619	2.70392	0.00685262	0.0383008	NC_091674.1	28719670	28723840	+	4171	LOC103424557
LOC114822012	GeneID:114822012	homeobox-leucine zipper protein ATHB-15-like	protein_coding	4.99615	1.75929	102.486	2.83987	0.00451315	0.0293728	NC_091676.1	26965367	26971023	-	5657	LOC114822012
LOC103426261	GeneID:103426261	ribonucleases P/MRP protein subunit POP1-like	pseudogene	4.99437	1.34563	15.2175	3.71154	0.000205999	0.00480698	NC_091677.1	33776662	33782086	-	5425	LOC103426261
LOC108171533	GeneID:108171533	uncharacterized LOC108171533	protein_coding	4.99403	1.51602	582.316	3.29417	0.000987137	0.0118838	NC_091663.1	30780691	30782071	+	1381	LOC108171533
LOC103443731	GeneID:103443731	uncharacterized LOC103443731	lncRNA	4.99335	1.4565	103.325	3.42831	0.000607341	0.00887618	NC_091667.1	25576272	25580240	+	3969	LOC103443731
LOC103441118	GeneID:103441118	uncharacterized LOC103441118	protein_coding	4.98995	1.27275	135.684	3.9206	8.833e-05	0.00289627	NC_091666.1	20567155	20571386	-	4232	LOC103441118
LOC139197212	GeneID:139197212	protein ALP1-like	protein_coding	4.98352	1.72137	279.891	2.89509	0.00379049	0.0265885	NC_091666.1	28991734	28993652	-	1919	LOC139197212
LOC103420423	GeneID:103420423	agamous-like MADS-box protein AGL104	pseudogene	4.98102	1.68892	150.939	2.94923	0.00318565	0.0237626	NC_091668.1	21263821	21273357	+	9537	LOC103420423
LOC114823750	GeneID:114823750	uncharacterized LOC114823750	protein_coding	4.98079	1.54692	238.484	3.21982	0.0012827	0.013836	NC_091662.1	6896965	6904573	+	7609	LOC114823750
LOC114823756	GeneID:114823756	uncharacterized LOC114823756	protein_coding	4.98032	1.86628	100.647	2.66858	0.00761716	0.04105	NC_091662.1	9280110	9281924	-	1815	LOC114823756
LOC139192784	GeneID:139192784	uncharacterized LOC139192784	lncRNA	4.97923	1.81794	5.23624	2.73894	0.00616368	0.0359125	NC_091676.1	14466507	14469389	+	2883	LOC139192784
LOC139194412	GeneID:139194412	uncharacterized LOC139194412	lncRNA	4.97837	1.59292	121.757	3.12532	0.00177612	0.016705	NC_091663.1	6916209	6928875	-	12667	LOC139194412
LOC114825460	GeneID:114825460	uncharacterized LOC114825460	pseudogene	4.97708	1.53257	550.137	3.24754	0.00116407	0.0129866	NC_091666.1	20808948	20819758	-	10811	LOC114825460
LOC103407879	GeneID:103407879	ankyrin repeat-containing protein ITN1-like	protein_coding	4.97478	1.76368	124.448	2.82068	0.0047922	0.0305331	NC_091669.1	6143438	6148192	-	4755	LOC103407879
LOC114821779	GeneID:114821779	GDSL esterase/lipase At2g23540-like	protein_coding	4.97452	1.76693	171.811	2.81535	0.00487241	0.0308681	NC_091675.1	23885034	23887864	+	2831	LOC114821779
LOC139195932	GeneID:139195932	uncharacterized LOC139195932	lncRNA	4.97307	1.86688	227.819	2.66384	0.00772532	0.0413921	NC_091665.1	24882532	24883253	+	722	LOC139195932
LOC108174631	GeneID:108174631	subtilisin-like protease 3	pseudogene	4.97294	1.72051	447.428	2.89038	0.00384775	0.0268832	NC_091664.1	9503163	9508420	-	5258	LOC108174631
LOC139191167	GeneID:139191167	uncharacterized LOC139191167	protein_coding	4.97148	1.75943	126.893	2.82561	0.00471903	0.0303447	NC_091662.1	13513851	13515222	+	1372	LOC139191167
LOC103451947	GeneID:103451947	uncharacterized LOC103451947	protein_coding	4.97124	0.943095	222.649	5.27119	1.35539e-07	3.45032e-05	NC_091673.1	5951269	5954784	-	3516	LOC103451947
LOC103403449	GeneID:103403449	defensin Ec-AMP-D2	protein_coding	4.97076	1.14092	802.16	4.35681	1.31974e-05	0.000776374	NC_091676.1	628518	629253	-	736	LOC103403449
LOC108170451	GeneID:108170451	uncharacterized LOC108170451	lncRNA	4.97002	1.63875	254.146	3.03281	0.00242286	0.020204	NC_091661.1	21018607	21020109	+	1503	LOC108170451
LOC139198347	GeneID:139198347	uncharacterized LOC139198347	lncRNA	4.96543	1.9181	183.142	2.58873	0.00963313	0.0472427	NC_091668.1	491138	492464	+	1327	LOC139198347
LOC114820321	GeneID:114820321	uncharacterized LOC114820321	lncRNA	4.96501	1.89955	336.788	2.61378	0.00895467	0.0450663	NC_091662.1	11160402	11163940	-	3539	LOC114820321
LOC114822277	GeneID:114822277	uncharacterized LOC114822277	protein_coding	4.96428	1.74557	40.9899	2.84392	0.00445619	0.0292407	NC_091676.1	21880891	21889548	+	8658	LOC114822277
LOC114827582	GeneID:114827582	cyclin-D3-1-like	protein_coding	4.9573	1.74408	31.3008	2.84237	0.00447799	0.0292852	NC_091670.1	17066281	17068681	+	2401	LOC114827582
LOC114823980	GeneID:114823980	WAT1-related protein At3g30340-like	protein_coding	4.95547	1.67222	19.964	2.9634	0.00304258	0.0231006	NC_091661.1	21200524	21203228	-	2705	LOC114823980
LOC139192659	GeneID:139192659	uncharacterized LOC139192659	lncRNA	4.95348	1.583	169.031	3.12917	0.001753	0.016616	NC_091676.1	27258047	27346374	-	88328	LOC139192659
LOC139197062	GeneID:139197062	uncharacterized LOC139197062	lncRNA	4.94596	1.89654	68.8094	2.60789	0.00911022	0.0454894	NC_091666.1	25438767	25442425	+	3659	LOC139197062
LOC114826796	GeneID:114826796	uncharacterized LOC114826796	protein_coding	4.94559	1.66124	87.1078	2.97704	0.00291043	0.0225008	NC_091675.1	55936078	55938659	-	2582	LOC114826796
LOC103443846	GeneID:103443846	alanine--tRNA ligase, chloroplastic/mitochondrial-like	protein_coding	4.9419	1.79436	52.1803	2.75414	0.0058847	0.0349117	NC_091670.1	23546174	23552665	+	6492	LOC103443846
LOC139189772	GeneID:139189772	uncharacterized LOC139189772	protein_coding	4.93729	1.84222	187.125	2.68008	0.0073604	0.0402014	NC_091672.1	4082757	4083284	-	528	LOC139189772
LOC139187615	GeneID:139187615	uncharacterized LOC139187615	protein_coding	4.93674	1.88361	47.5699	2.62089	0.00877011	0.0445506	NC_091664.1	30296797	30298128	+	1332	LOC139187615
LOC103416719	GeneID:103416719	uncharacterized LOC103416719	lncRNA	4.93608	1.68084	1370.06	2.93667	0.00331756	0.0243062	NC_091676.1	11840201	11846275	+	6075	LOC103416719
LOC114822616	GeneID:114822616	uncharacterized LOC114822616	protein_coding	4.93488	1.55909	335.76	3.16524	0.00154957	0.0154799	NC_091677.1	1771315	1788200	+	16886	LOC114822616
LOC103454959	GeneID:103454959	purine permease 3-like	pseudogene	4.93262	1.82214	94.2037	2.70704	0.00678851	0.0381209	NC_091675.1	47445194	47447919	+	2726	LOC103454959
LOC103434695	GeneID:103434695	GDSL esterase/lipase 1-like	protein_coding	4.9325	1.57117	52.4002	3.13938	0.00169305	0.0162917	NC_091667.1	27269490	27274361	-	4872	LOC103434695
LOC103436512	GeneID:103436512	uncharacterized LOC103436512	lncRNA	4.92858	1.31354	112.392	3.75213	0.000175338	0.00438359	NC_091665.1	16473189	16475868	-	2680	LOC103436512
LOC114821147	GeneID:114821147	uncharacterized LOC114821147	lncRNA	4.92739	1.86288	12.2774	2.64503	0.00816832	0.0427461	NC_091674.1	11280096	11292054	-	11959	LOC114821147
LOC114820055	GeneID:114820055	beta-glucosidase 12-like	protein_coding	4.92606	1.60484	358.075	3.06951	0.00214413	0.0186344	NC_091672.1	27863036	27866521	-	3486	LOC114820055
LOC103429405	GeneID:103429405	uncharacterized LOC103429405	protein_coding	4.92588	1.53161	146.258	3.21614	0.00129929	0.0139077	NC_091669.1	33824079	33838871	-	14793	LOC103429405
LOC103415642	GeneID:103415642	uncharacterized LOC103415642	protein_coding	4.9254	1.65155	181.69	2.98229	0.00286105	0.0223162	NC_091676.1	28983385	29005430	+	22046	LOC103415642
LOC103454800	GeneID:103454800	remorin 1.4-like	protein_coding	4.92537	1.72649	65.1655	2.85282	0.00433337	0.0287952	NC_091674.1	15371030	15375175	-	4146	LOC103454800
LOC139198467	GeneID:139198467	uncharacterized LOC139198467	lncRNA	4.92484	1.59596	23.1776	3.08581	0.00203001	0.0181379	NC_091668.1	7788333	7789415	+	1083	LOC139198467
LOC103424982	GeneID:103424982	BURP domain-containing protein 6-like	protein_coding	4.9234	1.91363	14.1004	2.5728	0.0100878	0.04869	NC_091665.1	13080234	13083330	+	3097	LOC103424982
LOC139187744	GeneID:139187744	inactive beta-amylase 4, chloroplastic-like	protein_coding	4.92298	1.42679	50.984	3.4504	0.00055975	0.00846817	NC_091663.1	24350640	24412585	-	61946	LOC139187744
LOC103419614	GeneID:103419614	gibberellin 2-beta-dioxygenase 8	protein_coding	4.92204	1.33302	298.957	3.6924	0.000222148	0.00498445	NC_091665.1	44975540	44991633	+	16094	LOC103419614
LOC139188037	GeneID:139188037	uncharacterized LOC139188037	protein_coding	4.92001	1.67707	634.298	2.9337	0.00334951	0.0244252	NC_091669.1	2830516	2888147	+	57632	LOC139188037
LOC103405489	GeneID:103405489	probable sulfate transporter 3.4	protein_coding	4.91925	1.80072	638.395	2.73183	0.00629834	0.0363535	NC_091677.1	23783010	23788332	-	5323	LOC103405489
LOC139197012	GeneID:139197012	uncharacterized LOC139197012	protein_coding	4.91432	1.57152	771.783	3.12712	0.00176529	0.0166437	NC_091666.1	13494505	13499750	-	5246	LOC139197012
LOC103437656	GeneID:103437656	ribosomal RNA small subunit methyltransferase, chloroplastic-like	protein_coding	4.91186	1.74133	486.432	2.82076	0.004791	0.0305331	NC_091666.1	29196857	29206773	+	9917	LOC103437656
LOC103409770	GeneID:103409770	squamosa promoter-binding-like protein 6	protein_coding	4.91083	1.33587	390.616	3.67612	0.000236805	0.00514033	NC_091666.1	32641251	32644727	-	3477	LOC103409770
LOC103403878	GeneID:103403878	heavy metal-associated isoprenylated plant protein 19	protein_coding	4.9048	1.85009	155.808	2.65112	0.0080226	0.0423101	NC_091676.1	14025278	14025989	+	712	LOC103403878
LOC114821841	GeneID:114821841	uncharacterized LOC114821841	lncRNA	4.90452	1.84635	57.459	2.65632	0.00789976	0.0418773	NC_091672.1	28658231	28659570	-	1340	LOC114821841
LOC108173473	GeneID:108173473	uncharacterized LOC108173473	lncRNA	4.90259	1.39555	123.065	3.51301	0.000443066	0.00736742	NC_091665.1	16812958	16814110	+	1153	LOC108173473
LOC103433715	GeneID:103433715	uncharacterized LOC103433715	lncRNA	4.90249	0.965075	36.848	5.0799	3.77625e-07	7.24265e-05	NC_091669.1	33126162	33134789	+	8628	LOC103433715
LOC139190679	GeneID:139190679	uncharacterized LOC139190679	lncRNA	4.90233	1.19032	73.0773	4.11851	3.81332e-05	0.00162775	NC_091673.1	8467878	8471526	+	3649	LOC139190679
LOC103436637	GeneID:103436637	midasin	protein_coding	4.90157	1.31555	874.271	3.72587	0.000194646	0.00467512	NC_091665.1	2383352	2418137	-	34786	LOC103436637
LOC103435334	GeneID:103435334	uncharacterized LOC103435334	protein_coding	4.90147	1.36352	110.055	3.59472	0.000324739	0.00614544	NC_091665.1	36153094	36159316	-	6223	LOC103435334
LOC139198107	GeneID:139198107	protein TRANSPARENT TESTA 1-like	pseudogene	4.90061	1.39864	1283.14	3.50384	0.000458602	0.00753625	NC_091668.1	22766807	22795202	+	28396	LOC139198107
LOC103430256	GeneID:103430256	GDSL esterase/lipase At5g45670-like	protein_coding	4.8989	1.28901	67.3777	3.8005	0.000144405	0.00392585	NC_091672.1	5512991	5515658	+	2668	LOC103430256
LOC103451809	GeneID:103451809	probable calcium-binding protein CML46	protein_coding	4.89824	1.73426	185.016	2.8244	0.00473695	0.0303832	NC_091673.1	4643132	4643455	-	324	LOC103451809
LOC103431096	GeneID:103431096	uncharacterized LOC103431096	protein_coding	4.89625	1.34071	18.3432	3.65198	0.000260228	0.00539771	NC_091674.1	22749065	22753111	-	4047	LOC103431096
LOC103408149	GeneID:103408149	uncharacterized LOC103408149	protein_coding	4.89283	1.73508	403.298	2.81994	0.00480324	0.0305481	NC_091663.1	37728783	37730789	+	2007	LOC103408149
LOC103454439	GeneID:103454439	insulin-degrading enzyme-like 1, peroxisomal	pseudogene	4.89227	1.56366	42.4683	3.12873	0.00175561	0.016616	NC_091674.1	8282351	8288441	+	6091	LOC103454439
LOC139188894	GeneID:139188894	uncharacterized LOC139188894	protein_coding	4.89163	1.82372	113.287	2.68222	0.00731357	0.0400459	NC_091670.1	6727313	6730153	-	2841	LOC139188894
LOC139191578	GeneID:139191578	uncharacterized LOC139191578	lncRNA	4.89151	1.57903	155.112	3.09779	0.00194972	0.017703	NC_091674.1	19303253	19303742	+	490	LOC139191578
LOC139197031	GeneID:139197031	uncharacterized LOC139197031	protein_coding	4.8915	1.77977	4.64692	2.74839	0.00598889	0.0352609	NC_091666.1	16487827	16493266	+	5440	LOC139197031
LOC114821830	GeneID:114821830	uncharacterized LOC114821830	protein_coding	4.89	1.88794	89.2068	2.59012	0.00959415	0.0471656	NC_091675.1	44710138	44713717	+	3580	LOC114821830
LOC139188743	GeneID:139188743	uncharacterized LOC139188743	lncRNA	4.88781	1.62288	18.0648	3.01181	0.00259693	0.0211147	NC_091670.1	14377789	14380936	-	3148	LOC139188743
LOC139192855	GeneID:139192855	uncharacterized LOC139192855	lncRNA	4.88716	1.8777	39.6936	2.60274	0.00924825	0.0459981	NC_091676.1	33047681	33049184	-	1504	LOC139192855
LOC103455343	GeneID:103455343	uncharacterized LOC103455343	protein_coding	4.88356	1.37792	106.674	3.54414	0.000393896	0.00682542	NC_091677.1	2026493	2036165	+	9673	LOC103455343
LOC103423529	GeneID:103423529	BTB/POZ domain-containing protein At3g08570-like	protein_coding	4.88332	1.41427	123.768	3.4529	0.000554604	0.00842944	NC_091672.1	26304469	26307773	-	3305	LOC103423529
LOC139194066	GeneID:139194066	uncharacterized LOC139194066	lncRNA	4.88148	1.69586	413.167	2.87846	0.00399618	0.0275029	NC_091663.1	11357114	11373072	-	15959	LOC139194066
LOC103405345	GeneID:103405345	myosin-8	protein_coding	4.88087	1.58337	146.635	3.08259	0.00205206	0.0181664	NC_091676.1	22919408	22935600	+	16193	LOC103405345
LOC103404545	GeneID:103404545	SUPPRESSOR OF GAMMA RESPONSE 1	protein_coding	4.88085	1.57905	115.266	3.091	0.00199487	0.017973	NC_091677.1	1422218	1425617	-	3400	LOC103404545
LOC103441132	GeneID:103441132	agamous-like MADS-box protein AGL104	protein_coding	4.87996	1.663	241.406	2.93442	0.00334166	0.0243935	NC_091675.1	44609000	44614275	-	5276	LOC103441132
LOC139190233	GeneID:139190233	uncharacterized LOC139190233	protein_coding	4.87912	1.68284	84.7514	2.89933	0.00373964	0.0263904	NC_091672.1	26490905	26492587	-	1683	LOC139190233
LOC103403793	GeneID:103403793	serine/threonine-protein kinase RUNKEL-like	protein_coding	4.87879	1.67838	117.231	2.90684	0.003651	0.0259349	NC_091676.1	13901109	13909044	-	7936	LOC103403793
LOC103428268	GeneID:103428268	uncharacterized LOC103428268	protein_coding	4.87532	1.90572	180.174	2.55825	0.0105199	0.0498554	NC_091666.1	26644867	26653187	+	8321	LOC103428268
LOC103429423	GeneID:103429423	uncharacterized LOC103429423	protein_coding	4.87443	1.45891	199.377	3.34114	0.000834347	0.0108365	NC_091665.1	1067832	1080436	+	12605	LOC103429423
LOC139194302	GeneID:139194302	uncharacterized LOC139194302	lncRNA	4.87366	1.90009	115.777	2.56496	0.0103188	0.0494055	NC_091663.1	37110459	37111410	+	952	LOC139194302
LOC103451113	GeneID:103451113	uncharacterized LOC103451113	protein_coding	4.8689	1.32685	318.662	3.66952	0.000243011	0.00521013	NC_091672.1	31037101	31040605	+	3505	LOC103451113
LOC139194286	GeneID:139194286	uncharacterized LOC139194286	lncRNA	4.86415	1.38921	26.6394	3.50138	0.000462849	0.0075705	NC_091663.1	33267132	33269432	+	2301	LOC139194286
LOC103438987	GeneID:103438987	uncharacterized LOC103438987	protein_coding	4.861	1.58163	74.8239	3.07342	0.00211624	0.0184953	NC_091672.1	4213780	4220526	+	6747	LOC103438987
LOC103408097	GeneID:103408097	rho GTPase-activating protein 2-like	pseudogene	4.8606	1.53223	45.6661	3.17224	0.0015127	0.0152479	NC_091663.1	36006317	36009084	+	2768	LOC103408097
LOC103423590	GeneID:103423590	uncharacterized LOC103423590	protein_coding	4.85951	1.2114	464.439	4.0115	6.03349e-05	0.00226196	NC_091664.1	30846363	30849432	-	3070	LOC103423590
LOC103453365	GeneID:103453365	1-aminocyclopropane-1-carboxylate oxidase	protein_coding	4.85711	1.83819	101.696	2.64233	0.00823371	0.0429189	NC_091668.1	16678332	16680028	-	1697	LOC103453365
LOC103414554	GeneID:103414554	uncharacterized LOC103414554	transcribed_pseudogene	4.8548	1.6016	213.757	3.03123	0.00243563	0.0202602	NC_091670.1	43520580	43529151	-	8572	LOC103414554
LOC103439856	GeneID:103439856	uncharacterized LOC103439856	lncRNA	4.85439	1.57447	115.229	3.08318	0.00204802	0.0181664	NC_091668.1	6360560	6361459	+	900	LOC103439856
LOC139190245	GeneID:139190245	protein NRT1/ PTR FAMILY 4.5-like	protein_coding	4.85199	1.80664	224.217	2.68564	0.00723913	0.0397159	NC_091672.1	26772363	26775521	+	3159	LOC139190245
LOC103432696	GeneID:103432696	endoglucanase 9-like	pseudogene	4.85182	1.89624	349.114	2.55865	0.0105079	0.0498548	NC_091663.1	37686156	37695323	+	9168	LOC103432696
LOC139191876	GeneID:139191876	uncharacterized LOC139191876	protein_coding	4.8514	1.43183	464.176	3.38826	0.000703369	0.00972149	NC_091675.1	34408982	34436612	+	27631	LOC139191876
LOC139194601	GeneID:139194601	uncharacterized LOC139194601	lncRNA	4.85084	1.2195	475.888	3.97773	6.95757e-05	0.00246615	NC_091663.1	37775326	37784994	-	9669	LOC139194601
LOC103436906	GeneID:103436906	RING-H2 finger protein ATL51-like	protein_coding	4.84518	1.47445	407.478	3.28608	0.00101592	0.012079	NC_091666.1	4719404	4721471	+	2068	LOC103436906
LOC103454783	GeneID:103454783	sulfite exporter TauE/SafE family protein 4-like	pseudogene	4.84377	1.6193	458.027	2.99126	0.00277824	0.0219538	NC_091674.1	14512554	14531528	-	18975	LOC103454783
LOC103408883	GeneID:103408883	probable LRR receptor-like serine/threonine-protein kinase At1g07650	protein_coding	4.84341	1.22388	438.959	3.95743	7.57592e-05	0.00261903	NC_091665.1	41458065	41480477	-	22413	LOC103408883
LOC103416863	GeneID:103416863	magnesium transporter MRS2-I-like	protein_coding	4.84262	1.34767	123.08	3.59333	0.000326481	0.00614544	NC_091676.1	18133718	18142237	+	8520	LOC103416863
LOC103441922	GeneID:103441922	protein translocase subunit SECA2, chloroplastic	protein_coding	4.83946	1.84941	493.751	2.61676	0.00887699	0.0448107	NC_091668.1	16800251	16804797	-	4547	LOC103441922
LOC139198280	GeneID:139198280	uncharacterized protein At1g01500-like	protein_coding	4.83928	1.66948	400.732	2.89868	0.00374733	0.0264181	NC_091668.1	198661	204887	+	6227	LOC139198280
LOC139189177	GeneID:139189177	uncharacterized LOC139189177	protein_coding	4.83685	1.57508	171.108	3.07085	0.00213448	0.0186173	NC_091671.1	4318262	4326977	+	8716	LOC139189177
LOC103426218	GeneID:103426218	plasmodesmata-located protein 7	protein_coding	4.83603	1.63921	68.0903	2.95023	0.00317539	0.0237239	NC_091677.1	33079083	33081353	+	2271	LOC103426218
LOC114822905	GeneID:114822905	rhamnogalacturonan I rhamnosyltransferase 1-like	protein_coding	4.83585	1.22168	101.894	3.95836	7.54664e-05	0.00261536	NC_091673.1	4427107	4431015	+	3909	LOC114822905
LOC139192789	GeneID:139192789	serine/threonine-protein kinase STY13-like	protein_coding	4.83576	1.87185	107.652	2.58341	0.00978294	0.047745	NC_091662.1	12119387	12124076	-	4690	LOC139192789
LOC103451409	GeneID:103451409	uncharacterized LOC103451409	lncRNA	4.8354	1.84114	63.71	2.6263	0.0086318	0.0441234	NC_091672.1	31030797	31036712	-	5916	LOC103451409
LOC139191468	GeneID:139191468	uncharacterized LOC139191468	lncRNA	4.83451	1.56136	576.585	3.09636	0.00195915	0.0177197	NC_091674.1	14044256	14056369	+	12114	LOC139191468
LOC139187917	GeneID:139187917	ATP synthase subunit a	protein_coding	4.83252	1.7887	121.308	2.70169	0.00689874	0.0384359	NC_091669.1	33882960	33890253	+	7294	LOC139187917
LOC139191576	GeneID:139191576	uncharacterized LOC139191576	protein_coding	4.83171	1.67872	241.557	2.8782	0.00399947	0.0275029	NC_091674.1	7191241	7196033	-	4793	LOC139191576
LOC103439091	GeneID:103439091	uncharacterized LOC103439091	pseudogene	4.82999	1.84622	155.82	2.61616	0.00889261	0.0448466	NC_091676.1	33594298	33602528	+	8231	LOC103439091
LOC103410835	GeneID:103410835	uncharacterized LOC103410835	protein_coding	4.8293	1.1191	679.019	4.31535	1.59351e-05	0.000881847	NC_091665.1	2209942	2222008	-	12067	LOC103410835
LOC139196916	GeneID:139196916	uncharacterized LOC139196916	protein_coding	4.82874	1.24072	143.27	3.89188	9.9472e-05	0.00307606	NC_091666.1	28174348	28177587	-	3240	LOC139196916
LOC114823985	GeneID:114823985	uncharacterized LOC114823985	lncRNA	4.82676	1.55841	400.873	3.09723	0.0019534	0.017708	NC_091663.1	23534316	23536803	+	2488	LOC114823985
LOC103433850	GeneID:103433850	ATP-citrate synthase alpha chain protein 3	protein_coding	4.82625	1.42534	13.315	3.38603	0.000709119	0.00976241	NC_091676.1	9969019	9979096	+	10078	LOC103433850
LOC103415270	GeneID:103415270	transcription initiation factor IIB-like	protein_coding	4.82388	1.25461	78.6089	3.84494	0.000120584	0.00345509	NC_091674.1	27328723	27333895	+	5173	LOC103415270
LOC103442479	GeneID:103442479	stress-induced protein KIN2	protein_coding	4.81871	1.54778	92.0512	3.11331	0.00185002	0.0171084	NC_091669.1	5244456	5245291	+	836	LOC103442479
LOC114826886	GeneID:114826886	uncharacterized LOC114826886	protein_coding	4.81762	1.57468	96.6715	3.05943	0.00221762	0.019025	NC_091669.1	1347490	1350095	+	2606	LOC114826886
LAX2	GeneID:103455120	auxin transporter-like protein 1	protein_coding	4.81603	1.26689	229.529	3.80145	0.000143853	0.00391885	NC_091661.1	25590630	25594981	+	4352	LAX2
LOC139197011	GeneID:139197011	transcription factor bHLH118-like	protein_coding	4.8144	1.61003	101.011	2.99027	0.00278734	0.0219738	NC_091666.1	13298630	13301018	+	2389	LOC139197011
LOC139197623	GeneID:139197623	glutathione S-transferase T3-like	protein_coding	4.81311	1.82495	25.7767	2.63739	0.00835472	0.0433114	NC_091667.1	34760352	34762209	-	1858	LOC139197623
LOC108172917	GeneID:108172917	uncharacterized LOC108172917	protein_coding	4.81311	1.64159	145.317	2.93199	0.00336799	0.0245345	NC_091666.1	22429333	22434420	+	5088	LOC108172917
LOC108172349	GeneID:108172349	vacuolar-processing enzyme-like	pseudogene	4.81287	1.52787	245.368	3.15005	0.0016324	0.0159827	NC_091677.1	32681515	32695518	-	14004	LOC108172349
LOC103401820	GeneID:103401820	probable mannitol dehydrogenase	protein_coding	4.81253	1.53202	23.1991	3.14129	0.00168206	0.0162654	NC_091675.1	38509349	38513307	-	3959	LOC103401820
LOC103405844	GeneID:103405844	pentatricopeptide repeat-containing protein At2g41080	protein_coding	4.81127	1.43518	104.493	3.35238	0.000801198	0.0105033	NC_091677.1	32611106	32616020	+	4915	LOC103405844
LOC103454774	GeneID:103454774	vacuolar-processing enzyme-like	protein_coding	4.8112	1.52006	366.732	3.16514	0.00155009	0.0154799	NC_091674.1	14058653	14063117	-	4465	LOC103454774
LOC114824762	GeneID:114824762	uncharacterized LOC114824762	lncRNA	4.80931	1.54741	70.1733	3.10797	0.00188375	0.017306	NC_091665.1	9323235	9341005	-	17771	LOC114824762
LOC103420926	GeneID:103420926	uncharacterized LOC103420926	pseudogene	4.80434	1.55623	125.741	3.08716	0.00202081	0.0181141	NC_091675.1	1887212	1890327	+	3116	LOC103420926
LOC139193322	GeneID:139193322	CSC1-like protein At3g21620	pseudogene	4.80325	1.69446	76.0931	2.83469	0.00458708	0.0297194	NC_091677.1	8479088	8481907	-	2820	LOC139193322
MRV66_pgp016	GeneID:71430888		protein_coding	4.80226	1.51539	6378.43	3.169	0.00152963	0.0153412	NC_061549.1	118064	118222	+	159	rpl32
LOC114827530	GeneID:114827530	uncharacterized LOC114827530	protein_coding	4.80192	1.69228	73.9226	2.83754	0.00454628	0.029496	NC_091670.1	7142918	7145437	-	2520	LOC114827530
LOC103404433	GeneID:103404433	tubulin alpha-2 chain-like	protein_coding	4.79726	1.05988	72.949	4.52622	6.00489e-06	0.000459423	NC_091677.1	3522332	3524498	+	2167	LOC103404433
LOC139197220	GeneID:139197220	uncharacterized LOC139197220	lncRNA	4.79621	1.16853	284.386	4.10446	4.05252e-05	0.00169066	NC_091666.1	30737524	30741188	+	3665	LOC139197220
LOC139192141	GeneID:139192141	uncharacterized LOC139192141	lncRNA	4.79521	1.73332	217.823	2.76649	0.00566627	0.0340487	NC_091675.1	22502087	22509322	+	7236	LOC139192141
LOC139192337	GeneID:139192337	uncharacterized LOC139192337	lncRNA	4.79182	1.82698	165.583	2.62281	0.00872092	0.0443844	NC_091675.1	51494849	51499601	-	4753	LOC139192337
LOC103407664	GeneID:103407664	uncharacterized LOC103407664	lncRNA	4.79123	1.63588	439.933	2.92884	0.00340226	0.0246976	NC_091675.1	45543962	45546367	+	2406	LOC103407664
LOC103409031	GeneID:103409031	transcription factor MYB8	protein_coding	4.78915	1.79805	13.8633	2.66353	0.00773258	0.0413921	NC_091665.1	35921670	35923196	+	1527	LOC103409031
LOC103434927	GeneID:103434927	GDSL esterase/lipase At1g29670-like	protein_coding	4.78894	1.48445	65.8385	3.22606	0.00125506	0.0136084	NC_091665.1	41376286	41389534	+	13249	LOC103434927
LOC103454575	GeneID:103454575	kinesin-like protein KIN-7O	protein_coding	4.78847	1.26924	69.6278	3.77272	0.00016148	0.00419587	NC_091674.1	10552692	10567695	-	15004	LOC103454575
LOC103445907	GeneID:103445907	G-type lectin S-receptor-like serine/threonine-protein kinase CES101	protein_coding	4.78839	1.05058	345.003	4.55787	5.16758e-06	0.000418284	NC_091670.1	32741476	32757947	+	16472	LOC103445907
LOC103404725	GeneID:103404725	uncharacterized LOC103404725	protein_coding	4.78771	1.58073	31.6835	3.02881	0.00245522	0.0203526	NC_091677.1	6426964	6431322	+	4359	LOC103404725
LOC103402742	GeneID:103402742	phosphate transporter PHO1 homolog 1	protein_coding	4.78642	1.16942	37.042	4.09297	4.25887e-05	0.00175895	NC_091676.1	3533410	3538800	+	5391	LOC103402742
LOC103402139	GeneID:103402139	uncharacterized LOC103402139	lncRNA	4.78584	1.18645	466.957	4.03375	5.48932e-05	0.00212309	NC_091665.1	4568729	4576431	-	7703	LOC103402139
LOC103429153	GeneID:103429153	alpha/beta hydrolase domain-containing protein VTE7-like	protein_coding	4.78563	1.37215	211.441	3.4877	0.000487191	0.00781155	NC_091677.1	4580072	4584575	-	4504	LOC103429153
LOC103425440	GeneID:103425440	ABC transporter G family member 21-like	protein_coding	4.78492	1.47581	188.76	3.24224	0.00118594	0.0131467	NC_091676.1	3506979	3511135	+	4157	LOC103425440
LOC103404080	GeneID:103404080	cycloartenol synthase 2-like	protein_coding	4.78217	1.73745	76.1759	2.7524	0.00591598	0.0350231	NC_091676.1	24083392	24097734	+	14343	LOC103404080
LOC103437679	GeneID:103437679	MADS-box protein AGL24-like	protein_coding	4.78166	1.66326	242.757	2.87488	0.00404184	0.0276022	NC_091666.1	30900463	30915465	-	15003	LOC103437679
LOC139191589	GeneID:139191589	uncharacterized LOC139191589	lncRNA	4.78163	1.50917	379.199	3.16838	0.00153293	0.0153523	NC_091674.1	2126448	2130019	+	3572	LOC139191589
LOC139192578	GeneID:139192578	uncharacterized LOC139192578	lncRNA	4.77929	1.67257	93.3609	2.85745	0.00427056	0.028595	NC_091675.1	23452015	23454244	-	2230	LOC139192578
LOC103428405	GeneID:103428405	uncharacterized LOC103428405	protein_coding	4.77912	1.45945	198.348	3.27461	0.00105808	0.0123349	NC_091663.1	26083068	26085438	+	2371	LOC103428405
LOC103411256	GeneID:103411256	putative cyclin-D6-1	protein_coding	4.77779	1.53373	19.2547	3.11515	0.00183854	0.0170247	NC_091669.1	6781395	6783800	+	2406	LOC103411256
LOC139198095	GeneID:139198095	uncharacterized LOC139198095	protein_coding	4.77442	1.54875	163.183	3.08276	0.00205094	0.0181664	NC_091668.1	20986836	21002879	-	16044	LOC139198095
LOC103408246	GeneID:103408246	UPF0481 protein At3g47200-like	protein_coding	4.77276	1.83994	103.056	2.59398	0.0094873	0.0467773	NC_091675.1	8689055	8697969	+	8915	LOC103408246
LOC103426280	GeneID:103426280	uncharacterized LOC103426280	lncRNA	4.77184	1.02171	44.7498	4.67046	3.00529e-06	0.000296262	NC_091675.1	45739244	45741410	-	2167	LOC103426280
LOC114821161	GeneID:114821161	uncharacterized LOC114821161	lncRNA	4.76577	1.49582	26.2913	3.18607	0.00144222	0.0148651	NC_091674.1	9804336	9806045	+	1710	LOC114821161
LOC103400120	GeneID:103400120	growth-regulating factor 1-like	protein_coding	4.76509	1.45056	115.784	3.28499	0.00101986	0.0120869	NC_091675.1	4462678	4465989	+	3312	LOC103400120
LOC114822404	GeneID:114822404	glycerol-3-phosphate acyltransferase RAM2-like	protein_coding	4.76235	1.52441	23.1719	3.12407	0.00178369	0.016727	NC_091677.1	3102550	3104236	-	1687	LOC114822404
LOC114823174	GeneID:114823174	uncharacterized LOC114823174	protein_coding	4.74957	1.31933	824.334	3.59998	0.000318237	0.00609789	NC_091665.1	14296855	14327921	-	31067	LOC114823174
LOC103450571	GeneID:103450571	uncharacterized LOC103450571	protein_coding	4.74615	1.283	203.228	3.69927	0.000216221	0.00494658	NC_091676.1	27119262	27127798	-	8537	LOC103450571
LOC103422562	GeneID:103422562	pescadillo homolog	pseudogene	4.74344	1.63685	543.704	2.8979	0.00375665	0.0264572	NC_091673.1	7353059	7358191	-	5133	LOC103422562
LOC103417489	GeneID:103417489	phospholipase A1-IIdelta-like	pseudogene	4.74262	1.79608	116.98	2.64054	0.00827747	0.0430349	NC_091677.1	32768324	32776108	-	7785	LOC103417489
LOC139194982	GeneID:139194982	uncharacterized LOC139194982	protein_coding	4.741	1.77534	75.03	2.67048	0.00757438	0.0409278	NC_091664.1	9888341	9911187	-	22847	LOC139194982
LOC103447269	GeneID:103447269	expansin-A4-like	protein_coding	4.74085	0.991451	80.2316	4.78172	1.73797e-06	0.000204151	NC_091671.1	4510032	4511863	+	1832	LOC103447269
LOC103402275	GeneID:103402275	uncharacterized LOC103402275	protein_coding	4.74067	1.58481	340.269	2.99132	0.00277775	0.0219538	NC_091670.1	12519074	12528189	-	9116	LOC103402275
LOC103413011	GeneID:103413011	uncharacterized LOC103413011	protein_coding	4.73955	1.82715	22.9506	2.59396	0.00948764	0.0467773	NC_091675.1	5230189	5232394	+	2206	LOC103413011
LOC114822321	GeneID:114822321	AAA-ATPase At2g46620-like	pseudogene	4.73931	1.81506	147.292	2.6111	0.00902515	0.0452907	NC_091676.1	36324588	36340216	-	15629	LOC114822321
LOC103430602	GeneID:103430602	uncharacterized LOC103430602	lncRNA	4.7392	1.59962	288.186	2.96272	0.00304938	0.0231155	NC_091673.1	304206	307379	+	3174	LOC103430602
LOC139188946	GeneID:139188946	uncharacterized LOC139188946	lncRNA	4.73914	1.81868	20.6373	2.60582	0.00916551	0.0457165	NC_091670.1	12021187	12029568	-	8382	LOC139188946
LOC108172006	GeneID:108172006	MATH domain and coiled-coil domain-containing protein At3g58250-like	protein_coding	4.73646	1.76271	265.24	2.68704	0.00720891	0.0396434	NC_091672.1	5328077	5329399	-	1323	LOC108172006
LOC103444818	GeneID:103444818	uncharacterized LOC103444818	protein_coding	4.73148	1.32088	2373.75	3.58206	0.000340892	0.00630542	NC_091675.1	32933634	32957970	+	24337	LOC103444818
LOC139189978	GeneID:139189978	uncharacterized LOC139189978	lncRNA	4.73004	1.30423	695.752	3.62669	0.000287076	0.00569313	NC_091672.1	23913124	23925016	-	11893	LOC139189978
LOC103401244	GeneID:103401244	probable calcium-binding protein CML41	protein_coding	4.72847	1.38544	113.252	3.41297	0.000642595	0.00918997	NC_091675.1	23187730	23188818	+	1089	LOC103401244
LOC103440372	GeneID:103440372	phosphatidylinositol/phosphatidylcholine transfer protein SFH1-like	protein_coding	4.72678	1.28818	818.148	3.66934	0.000243179	0.00521013	NC_091670.1	9453973	9462522	-	8550	LOC103440372
LOC103445920	GeneID:103445920	uncharacterized LOC103445920	transcribed_pseudogene	4.7257	1.71123	21.6061	2.76158	0.0057523	0.0343738	NC_091676.1	15354616	15360837	-	6222	LOC103445920
LOC114825215	GeneID:114825215	peroxidase 10	protein_coding	4.72477	1.67934	51.3691	2.81347	0.00490094	0.0309761	NC_091665.1	15870270	15872348	+	2079	LOC114825215
LOC114824786	GeneID:114824786	syntaxin-112-like	protein_coding	4.72231	1.27794	71.7302	3.69524	0.000219675	0.00496819	NC_091665.1	11688716	11690428	-	1713	LOC114824786
LOC114827088	GeneID:114827088	uncharacterized LOC114827088	protein_coding	4.71444	1.82043	93.8017	2.58973	0.00960499	0.0471937	NC_091669.1	7937944	7940805	+	2862	LOC114827088
LOC103435528	GeneID:103435528	uncharacterized LOC103435528	pseudogene	4.71421	1.80681	15.4955	2.60913	0.00907715	0.045389	NC_091665.1	35825543	35828416	+	2874	LOC103435528
LOC103444234	GeneID:103444234	uncharacterized LOC103444234	protein_coding	4.71375	1.68756	668.311	2.79323	0.00521845	0.0322937	NC_091676.1	33652264	33678613	-	26350	LOC103444234
LOC108173897	GeneID:108173897	uncharacterized LOC108173897	lncRNA	4.71321	1.42207	342.086	3.31433	0.000918642	0.0113889	NC_091670.1	9789686	9791529	-	1844	LOC108173897
LOC103454447	GeneID:103454447	chalcone--flavanone isomerase-like	pseudogene	4.70992	1.69715	85.4621	2.7752	0.00551683	0.0334353	NC_091667.1	26848208	26864547	-	16340	LOC103454447
LOC139198449	GeneID:139198449	cytochrome P450 734A1-like	protein_coding	4.7079	1.55872	24.2183	3.02036	0.00252475	0.0206719	NC_091668.1	2208895	2212152	-	3258	LOC139198449
LOC114827586	GeneID:114827586	uncharacterized LOC114827586	protein_coding	4.70427	1.20061	147.456	3.91825	8.91949e-05	0.00290423	NC_091670.1	18416175	18419379	+	3205	LOC114827586
LOC103453272	GeneID:103453272	rop guanine nucleotide exchange factor 7-like	protein_coding	4.70355	1.60596	327.361	2.9288	0.00340273	0.0246976	NC_091667.1	28775496	28779161	-	3666	LOC103453272
LOC103409028	GeneID:103409028	uncharacterized LOC103409028	protein_coding	4.70225	1.07618	44.8309	4.36941	1.24582e-05	0.000765034	NC_091665.1	35998268	36001836	+	3569	LOC103409028
LOC103444608	GeneID:103444608	uncharacterized LOC103444608	protein_coding	4.70209	1.52507	102.433	3.08319	0.00204793	0.0181664	NC_091676.1	946815	948408	+	1594	LOC103444608
LOC103419477	GeneID:103419477	phospho-2-dehydro-3-deoxyheptonate aldolase 1, chloroplastic-like	protein_coding	4.7018	1.36683	208.461	3.43994	0.000581847	0.00862971	NC_091667.1	29267652	29271581	+	3930	LOC103419477
LOC103443262	GeneID:103443262	sugar transport protein 13-like	protein_coding	4.70176	1.83391	226.689	2.5638	0.0103534	0.049431	NC_091676.1	15586591	15589000	+	2410	LOC103443262
LOC139195933	GeneID:139195933	uncharacterized LOC139195933	lncRNA	4.70147	1.79402	141.349	2.62064	0.00877658	0.0445544	NC_091665.1	24898972	24900366	-	1395	LOC139195933
LOC103436626	GeneID:103436626	2-oxoglutarate-dependent dioxygenase 19-like	protein_coding	4.69961	1.73902	101.652	2.70245	0.00688305	0.038379	NC_091665.1	2306859	2312532	-	5674	LOC103436626
LOC103434796	GeneID:103434796	uncharacterized LOC103434796	protein_coding	4.69655	1.18295	394.648	3.97022	7.1807e-05	0.00252605	NC_091665.1	43164971	43165833	+	863	LOC103434796
LOC114823109	GeneID:114823109	chaperone protein dnaJ 1, mitochondrial-like	protein_coding	4.69398	1.63814	148.978	2.86543	0.00416449	0.028154	NC_091668.1	24037165	24045971	-	8807	LOC114823109
LOC103405968	GeneID:103405968	ABC transporter B family member 11-like	protein_coding	4.69365	1.59023	168.547	2.95156	0.00316168	0.0236468	NC_091677.1	34439909	34461490	+	21582	LOC103405968
LOC103447323	GeneID:103447323	cation/H(+) antiporter 18	protein_coding	4.69285	1.65091	572.505	2.84258	0.00447504	0.0292852	NC_091666.1	22115627	22121532	-	5906	LOC103447323
LOC139194031	GeneID:139194031	uncharacterized LOC139194031	lncRNA	4.69258	1.78489	1024.33	2.62905	0.0085623	0.0439534	NC_091663.1	4024896	4027786	-	2891	LOC139194031
LOC103444957	GeneID:103444957	long-chain-alcohol oxidase FAO4A	protein_coding	4.69191	1.50872	75.3591	3.10985	0.00187181	0.017219	NC_091676.1	38180480	38213833	+	33354	LOC103444957
LOC114823684	GeneID:114823684	transcription factor bHLH18-like	protein_coding	4.69175	1.17784	72.7938	3.98335	6.79514e-05	0.00243322	NC_091676.1	37028483	37031138	+	2656	LOC114823684
LOC103451387	GeneID:103451387	pollen receptor-like kinase 3	protein_coding	4.69137	1.62853	396.537	2.88074	0.00396737	0.0273901	NC_091662.1	7253974	7257466	-	3493	LOC103451387
LOC103446309	GeneID:103446309	uncharacterized LOC103446309	lncRNA	4.68534	1.31796	204.732	3.55499	0.000377992	0.00664951	NC_091676.1	25755857	25766239	-	10383	LOC103446309
LOC114821956	GeneID:114821956	protein PLANT CADMIUM RESISTANCE 2-like	protein_coding	4.68442	1.82291	103.393	2.56975	0.0101772	0.0488989	NC_091676.1	1438014	1439788	-	1775	LOC114821956
LOC139187518	GeneID:139187518	disease resistance protein RPV1-like	protein_coding	4.68294	1.82905	21.2756	2.56032	0.0104577	0.0497007	NC_091661.1	28714320	28716126	+	1807	LOC139187518
LOC139196355	GeneID:139196355	protein ANTAGONIST OF LIKE HETEROCHROMATIN PROTEIN 1-like	protein_coding	4.68131	1.6352	73.5995	2.86283	0.00419875	0.0282628	NC_091665.1	6116323	6123025	+	6703	LOC139196355
LOC114823307	GeneID:114823307	uncharacterized LOC114823307	lncRNA	4.68007	1.72899	415.008	2.70682	0.00679316	0.0381209	NC_091665.1	15691710	15700278	-	8569	LOC114823307
LOC103439955	GeneID:103439955	caffeic acid 3-O-methyltransferase	protein_coding	4.6795	1.1492	51.4306	4.07198	4.66157e-05	0.00188632	NC_091667.1	28955033	28959643	-	4611	LOC103439955
LOC103446925	GeneID:103446925	mitochondrial hydrolase YKR070W-like	protein_coding	4.67812	1.35588	58.4136	3.45025	0.000560069	0.00846817	NC_091667.1	26341419	26347711	+	6293	LOC103446925
LOC139198319	GeneID:139198319	uncharacterized LOC139198319	lncRNA	4.67626	1.63319	407.083	2.86326	0.004193	0.0282628	NC_091661.1	29924624	29928042	-	3419	LOC139198319
LOC103403790	GeneID:103403790	uncharacterized LOC103403790	protein_coding	4.67502	1.0753	577.423	4.34762	1.3762e-05	0.00080562	NC_091676.1	13828083	13834683	-	6601	LOC103403790
LOC114820982	GeneID:114820982	DNA-3-methyladenine glycosylase	protein_coding	4.67501	1.08607	57.5615	4.30452	1.6735e-05	0.000910458	NC_091674.1	5842283	5846698	+	4416	LOC114820982
LOC103431398	GeneID:103431398	putative U-box domain-containing protein 50	protein_coding	4.67401	1.54282	322.926	3.02953	0.00244933	0.020333	NC_091675.1	30958947	30976254	+	17308	LOC103431398
LOC103450006	GeneID:103450006	transcription factor RAX2-like	protein_coding	4.67376	1.58091	145.674	2.95637	0.00311284	0.023392	NC_091672.1	16757474	16759439	+	1966	LOC103450006
LOC103409713	GeneID:103409713	uncharacterized LOC103409713	lncRNA	4.67331	1.34942	36.3506	3.4632	0.00053379	0.00823991	NC_091671.1	4608837	4611145	+	2309	LOC103409713
LOC103442248	GeneID:103442248	uncharacterized LOC103442248	protein_coding	4.67042	1.74768	85.6694	2.67236	0.00753196	0.0407792	NC_091669.1	1805459	1810781	-	5323	LOC103442248
LOC103434170	GeneID:103434170	uncharacterized LOC103434170	lncRNA	4.66911	1.74411	118.775	2.67707	0.00742695	0.0404283	NC_091664.1	29966120	29968065	-	1946	LOC103434170
LOC103410312	GeneID:103410312	uncharacterized LOC103410312	lncRNA	4.66608	1.78855	508.391	2.60886	0.00908449	0.0454095	NC_091667.1	34877990	34888474	+	10485	LOC103410312
LOC114826025	GeneID:114826025	auxin response factor 13-like	protein_coding	4.66152	1.78957	618.178	2.60482	0.00919217	0.0458169	NC_091669.1	35644409	35662845	+	18437	LOC114826025
LOC139189164	GeneID:139189164	protein ANTAGONIST OF LIKE HETEROCHROMATIN PROTEIN 1-like	protein_coding	4.66049	1.62726	242.692	2.86402	0.00418304	0.0282119	NC_091662.1	8028584	8034610	+	6027	LOC139189164
LOC103452163	GeneID:103452163	squamosa promoter-binding-like protein 2	protein_coding	4.65882	1.59644	284.376	2.91825	0.00351997	0.0252605	NC_091673.1	8507810	8512614	-	4805	LOC103452163
LOC114822915	GeneID:114822915	uncharacterized LOC114822915	protein_coding	4.65728	1.54941	173.487	3.00584	0.00264845	0.0213109	NC_091669.1	35290288	35296131	-	5844	LOC114822915
LOC139196819	GeneID:139196819	uncharacterized LOC139196819	protein_coding	4.65681	1.61408	362.765	2.88512	0.00391261	0.0271362	NC_091666.1	14334340	14374923	-	40584	LOC139196819
LOC139197585	GeneID:139197585	uncharacterized LOC139197585	lncRNA	4.65463	1.42471	59.7124	3.26706	0.0010867	0.0125536	NC_091667.1	29869329	29883043	-	13715	LOC139197585
LOC103453946	GeneID:103453946	histidinol-phosphate aminotransferase, chloroplastic-like	pseudogene	4.65008	1.40182	276.889	3.31717	0.000909334	0.011321	NC_091674.1	1885794	1889816	-	4023	LOC103453946
LOC114821231	GeneID:114821231	uncharacterized LOC114821231	lncRNA	4.64868	1.21953	220.636	3.81186	0.000137927	0.00384981	NC_091674.1	11124165	11127039	-	2875	LOC114821231
LOC103403600	GeneID:103403600	auxin-responsive protein IAA13	protein_coding	4.646	1.54808	398.451	3.00113	0.00268978	0.0215655	NC_091676.1	22104035	22107067	+	3033	LOC103403600
LOC103401491	GeneID:103401491	scarecrow-like protein 32	protein_coding	4.64466	1.51294	71.2805	3.06997	0.00214082	0.0186173	NC_091675.1	27175852	27178288	-	2437	LOC103401491
LOC103449652	GeneID:103449652	eukaryotic translation initiation factor 3 subunit C-like	protein_coding	4.64432	1.77353	887.576	2.61869	0.00882686	0.0446961	NC_091672.1	5613563	5617409	+	3847	LOC103449652
LOC139191385	GeneID:139191385	uncharacterized LOC139191385	lncRNA	4.64386	1.54858	187.529	2.9988	0.00271048	0.021692	NC_091674.1	9527964	9528810	+	847	LOC139191385
LOC103437756	GeneID:103437756	two-component response regulator ARR5-like	protein_coding	4.64229	0.971116	227.064	4.78037	1.74974e-06	0.000204151	NC_091666.1	30885015	30887637	+	2623	LOC103437756
LOC114820355	GeneID:114820355	urease-like	protein_coding	4.64069	1.52947	14.609	3.03418	0.00241193	0.020197	NC_091673.1	7999459	8013130	-	13672	LOC114820355
LOC114824615	GeneID:114824615	5S ribosomal RNA	rRNA	4.64064	1.53576	93.086	3.02172	0.0025134	0.0206273	NC_091664.1	9798247	9798365	+	119	LOC114824615
LOC139196559	GeneID:139196559	uncharacterized LOC139196559	lncRNA	4.64054	1.75267	217.932	2.6477	0.00810424	0.0426089	NC_091665.1	40461954	40462600	+	647	LOC139196559
LOC114824787	GeneID:114824787	uncharacterized LOC114824787	lncRNA	4.63887	1.74801	394.138	2.6538	0.00795911	0.0420988	NC_091665.1	12420916	12421929	-	1014	LOC114824787
LOC139195802	GeneID:139195802	uncharacterized LOC139195802	lncRNA	4.63785	1.76951	56.116	2.62098	0.00876767	0.0445506	NC_091665.1	41192898	41217782	-	24885	LOC139195802
LOC103441267	GeneID:103441267	putative two-component response regulator ARR13	protein_coding	4.63441	1.48953	250.712	3.11132	0.0018625	0.0171617	NC_091661.1	29405068	29410192	+	5125	LOC103441267
LOC103419190	GeneID:103419190	uncharacterized LOC103419190	protein_coding	4.63268	1.64815	103.955	2.81084	0.00494128	0.0311494	NC_091663.1	6619762	6627574	-	7813	LOC103419190
LOC114825254	GeneID:114825254	uncharacterized LOC114825254	protein_coding	4.63254	1.80617	408.223	2.56485	0.0103221	0.0494055	NC_091665.1	37080640	37084819	-	4180	LOC114825254
LOC114819627	GeneID:114819627	uncharacterized LOC114819627	lncRNA	4.63002	1.79584	105.521	2.57819	0.00993203	0.0481338	NC_091671.1	30356536	30358137	+	1602	LOC114819627
LOC108170568	GeneID:108170568	uncharacterized LOC108170568	lncRNA	4.62882	1.69215	46.8384	2.73546	0.00622925	0.0361304	NC_091668.1	13544428	13547378	-	2951	LOC108170568
LOC103428237	GeneID:103428237	dehydration-responsive element-binding protein 1E	protein_coding	4.62834	1.75994	95.9908	2.62983	0.00854281	0.0438928	NC_091666.1	17254070	17255453	-	1384	LOC103428237
LOC139195318	GeneID:139195318	uncharacterized LOC139195318	protein_coding	4.62793	1.77717	67.1065	2.6041	0.00921168	0.0458978	NC_091664.1	23427703	23430165	+	2463	LOC139195318
LOC103454745	GeneID:103454745	probable phospholipid hydroperoxide glutathione peroxidase	protein_coding	4.62659	1.45475	697.816	3.18032	0.00147111	0.0150015	NC_091674.1	15888952	15891228	+	2277	LOC103454745
LOC108174010	GeneID:108174010	protein DJ-1 homolog D-like	pseudogene	4.62608	1.37132	544.731	3.37345	0.000742326	0.0100515	NC_091669.1	34283017	34332783	+	49767	LOC108174010
LOC103453464	GeneID:103453464	putative protein phosphatase 2C-like protein 44	protein_coding	4.62375	1.3878	51.0677	3.33172	0.000863106	0.0109746	NC_091676.1	21035736	21040178	-	4443	LOC103453464
LOC103449572	GeneID:103449572	nuclear transcription factor Y subunit A-10-like	protein_coding	4.62362	1.15397	282.813	4.0067	6.1572e-05	0.00229274	NC_091672.1	4517321	4522518	-	5198	LOC103449572
LOC139193197	GeneID:139193197	uncharacterized LOC139193197	lncRNA	4.62196	1.45475	116.497	3.17715	0.00148732	0.0150644	NC_091676.1	3095536	3097377	+	1842	LOC139193197
LOC103454386	GeneID:103454386	L-type lectin-domain containing receptor kinase IX.1-like	pseudogene	4.61934	1.65747	45.8313	2.78699	0.00532003	0.0326388	NC_091663.1	31150076	31157719	-	7644	LOC103454386
LOC103444313	GeneID:103444313	protein transport protein SEC24 C-like	protein_coding	4.61792	1.72833	127.367	2.6719	0.00754239	0.0408041	NC_091665.1	4791512	4792962	+	1451	LOC103444313
LOC103450846	GeneID:103450846	putative high mobility group B protein 11	protein_coding	4.61559	1.43451	132.085	3.21753	0.00129299	0.0138721	NC_091672.1	27411283	27413959	-	2677	LOC103450846
LOC103406213	GeneID:103406213	wings apart-like protein 2	protein_coding	4.61122	1.50479	850.265	3.06435	0.00218144	0.0188184	NC_091669.1	20311124	20393562	+	82439	LOC103406213
LOC103442213	GeneID:103442213	cysteine-rich receptor-like protein kinase 6	protein_coding	4.61105	1.46824	16.4498	3.14053	0.00168642	0.0162775	NC_091665.1	5604068	5608703	-	4636	LOC103442213
LOC103404434	GeneID:103404434	ABC transporter B family member 19	protein_coding	4.61075	1.66697	41.5349	2.76595	0.00567574	0.0340763	NC_091677.1	3508483	3516406	-	7924	LOC103404434
LOC114819121	GeneID:114819121	probable inactive receptor kinase At4g23740	protein_coding	4.6083	1.03556	124.315	4.45005	8.58501e-06	0.000586335	NC_091666.1	22529594	22533878	+	4285	LOC114819121
LOC139190067	GeneID:139190067	uncharacterized LOC139190067	protein_coding	4.60792	1.80111	61.7286	2.55837	0.0105163	0.0498554	NC_091672.1	25305420	25312799	+	7380	LOC139190067
LOC103409872	GeneID:103409872	amine oxidase [copper-containing] alpha 2, peroxisomal-like	pseudogene	4.60526	1.53626	1012.65	2.9977	0.00272026	0.021714	NC_091676.1	15976889	15994799	+	17911	LOC103409872
LOC103446900	GeneID:103446900	probable LRR receptor-like serine/threonine-protein kinase At1g53440	protein_coding	4.60493	1.31794	62.7555	3.49403	0.000475794	0.00771912	NC_091670.1	42996483	43011263	+	14781	LOC103446900
LOC103455546	GeneID:103455546	uncharacterized LOC103455546	protein_coding	4.60107	1.53849	28.2343	2.99063	0.00278402	0.0219738	NC_091674.1	28454750	28455724	+	975	LOC103455546
LOC103450830	GeneID:103450830	GDSL esterase/lipase At1g09390	protein_coding	4.59922	1.013	39.9333	4.54022	5.61954e-06	0.000437106	NC_091672.1	27179093	27183364	-	4272	LOC103450830
LOC139197180	GeneID:139197180	uncharacterized LOC139197180	lncRNA	4.59813	1.56589	50.5358	2.93644	0.00332005	0.0243098	NC_091666.1	3776540	3792574	-	16035	LOC139197180
LOC103442528	GeneID:103442528	spindle pole body component 110	protein_coding	4.59736	1.64242	238.873	2.79914	0.00512392	0.0319412	NC_091668.1	23593237	23596703	-	3467	LOC103442528
LOC139195971	GeneID:139195971	uncharacterized LOC139195971	lncRNA	4.59672	1.48358	395.844	3.0984	0.00194566	0.0176776	NC_091665.1	37029807	37051999	+	22193	LOC139195971
LOC139194539	GeneID:139194539	receptor-like protein 3	protein_coding	4.59579	1.54907	999.074	2.9668	0.00300919	0.0229393	NC_091663.1	32628083	32640111	+	12029	LOC139194539
LOC103424701	GeneID:103424701	E3 ubiquitin-protein ligase AIRP2-like	protein_coding	4.59561	1.27982	393.586	3.59084	0.000329618	0.00618524	NC_091666.1	28741997	28758086	+	16090	LOC103424701
AP2D12	GeneID:103439524	ethylene-responsive transcription factor RAP2-7-like	protein_coding	4.59553	1.74724	294.426	2.63016	0.00853455	0.0438854	NC_091667.1	26133290	26136857	-	3568	AP2D12
LOC103404055	GeneID:103404055	actin-depolymerizing factor-like	pseudogene	4.59552	1.48169	285.949	3.10153	0.00192521	0.0175791	NC_091676.1	20474567	20525554	-	50988	LOC103404055
LOC103429299	GeneID:103429299	uncharacterized LOC103429299	protein_coding	4.59546	1.31406	509.516	3.49713	0.000470293	0.00764759	NC_091676.1	38071817	38075129	-	3313	LOC103429299
LOC139196386	GeneID:139196386	uncharacterized LOC139196386	lncRNA	4.58878	1.50969	44.9672	3.03956	0.00236926	0.0199591	NC_091661.1	1856760	1857967	+	1208	LOC139196386
LOC139189754	GeneID:139189754	uncharacterized LOC139189754	lncRNA	4.58787	1.6002	331.329	2.86706	0.00414307	0.0280908	NC_091672.1	5102760	5106067	+	3308	LOC139189754
LOC139188873	GeneID:139188873	uncharacterized LOC139188873	lncRNA	4.58669	1.58056	105.904	2.90194	0.00370865	0.0262778	NC_091670.1	15859234	15868137	-	8904	LOC139188873
LOC103402134	GeneID:103402134	sterol 3-beta-glucosyltransferase UGT80B1-like	protein_coding	4.58634	1.2857	659.565	3.5672	0.000360822	0.00649725	NC_091665.1	4706459	4715433	+	8975	LOC103402134
LOC103451094	GeneID:103451094	U-box domain-containing protein 9-like	protein_coding	4.58541	1.40474	212.949	3.26425	0.00109756	0.0125973	NC_091672.1	30944440	30947147	+	2708	LOC103451094
LOC103417047	GeneID:103417047	bifunctional fucokinase/fucose pyrophosphorylase-like	pseudogene	4.5837	1.42046	62.3196	3.22693	0.00125128	0.0136018	NC_091661.1	19302681	19326014	-	23334	LOC103417047
LOC139187748	GeneID:139187748	poly [ADP-ribose] polymerase 2-like	protein_coding	4.58258	1.67504	121.258	2.7358	0.00622286	0.0361304	NC_091663.1	37094256	37109848	-	15593	LOC139187748
LOC114819397	GeneID:114819397	uncharacterized LOC114819397	lncRNA	4.58022	1.57257	26.8858	2.91257	0.00358472	0.0255939	NC_091671.1	39979817	39998569	+	18753	LOC114819397
LOC103416030	GeneID:103416030	protein transport protein SEC24 B-like	pseudogene	4.57775	1.6209	381.463	2.8242	0.00473982	0.0303832	NC_091675.1	24786190	24797189	+	11000	LOC103416030
LOC139188967	GeneID:139188967	protein ANTAGONIST OF LIKE HETEROCHROMATIN PROTEIN 1-like	protein_coding	4.57485	1.73625	607.713	2.6349	0.00841619	0.0434656	NC_091670.1	18000931	18006387	+	5457	LOC139188967
LOC139196005	GeneID:139196005	probable receptor-like protein kinase At5g39030	protein_coding	4.57427	1.37189	802.329	3.33427	0.000855231	0.0109688	NC_091665.1	3908912	3926917	+	18006	LOC139196005
LOC139188286	GeneID:139188286	uncharacterized LOC139188286	lncRNA	4.57418	1.74594	147.153	2.61989	0.00879582	0.0446035	NC_091669.1	4624706	4625619	-	914	LOC139188286
LOC103453906	GeneID:103453906	pectinesterase inhibitor 3-like	protein_coding	4.5721	1.05712	185.398	4.32506	1.52491e-05	0.000857438	NC_091662.1	7570854	7571821	-	968	LOC103453906
MRV66_pgp017	GeneID:71430887		protein_coding	4.57177	1.50153	19746.5	3.04474	0.00232885	0.0197136	NC_061549.1	114766	117021	-	2256	ndhF
LOC103420246	GeneID:103420246	nuclear pore complex protein NUP93A-like	protein_coding	4.56799	1.139	727.942	4.01052	6.0584e-05	0.00226196	NC_091674.1	9018302	9028181	-	9880	LOC103420246
LOC114822506	GeneID:114822506	E3 ubiquitin-protein ligase UPL6-like	protein_coding	4.56742	1.40441	774.678	3.25219	0.00114519	0.0129091	NC_091676.1	11856833	11864256	+	7424	LOC114822506
LOC103437480	GeneID:103437480	ADP-ribosylation factor GTPase-activating protein AGD3	protein_coding	4.55946	1.5012	202.004	3.03721	0.0023878	0.020055	NC_091666.1	26322224	26327792	+	5569	LOC103437480
LOC139195759	GeneID:139195759	uncharacterized LOC139195759	protein_coding	4.55462	1.77823	50.4714	2.56133	0.0104273	0.0496167	NC_091665.1	34914700	34921291	-	6592	LOC139195759
LOC103403965	GeneID:103403965	U-box domain-containing protein 43-like	protein_coding	4.54791	1.05926	35.1824	4.29346	1.75908e-05	0.000940034	NC_091676.1	17760910	17765566	-	4657	LOC103403965
LOC139196318	GeneID:139196318	uncharacterized LOC139196318	lncRNA	4.54642	1.6582	391.295	2.74177	0.00611083	0.0356491	NC_091665.1	2012176	2026699	+	14524	LOC139196318
LOC139196330	GeneID:139196330	uncharacterized LOC139196330	protein_coding	4.54402	1.29228	73.8709	3.51629	0.000437622	0.00731163	NC_091665.1	2972695	2986365	-	13671	LOC139196330
LOC139187549	GeneID:139187549	uncharacterized LOC139187549	protein_coding	4.54329	1.68492	12.2439	2.69644	0.00700844	0.0388736	NC_091677.1	6262688	6269576	-	6889	LOC139187549
LOC103422956	GeneID:103422956	magnesium-chelatase subunit ChlD, chloroplastic-like	pseudogene	4.5427	1.51522	196.914	2.99804	0.00271721	0.021714	NC_091671.1	25304575	25343226	+	38652	LOC103422956
LOC139198469	GeneID:139198469	uncharacterized LOC139198469	protein_coding	4.54004	1.68084	182.347	2.70106	0.00691179	0.0384932	NC_091668.1	14527974	14528836	+	863	LOC139198469
MRV66_pgp030	GeneID:71430863		protein_coding	4.53996	1.59859	39270.9	2.83997	0.00451177	0.0293728	NC_061549.1	83733	83846	-	114	rpl36
LOC114826084	GeneID:114826084	uncharacterized LOC114826084	lncRNA	4.53422	1.7326	8.40389	2.617	0.00887067	0.0448107	NC_091667.1	26268427	26277768	-	9342	LOC114826084
LOC139197494	GeneID:139197494	protein ANTAGONIST OF LIKE HETEROCHROMATIN PROTEIN 1-like	protein_coding	4.53412	1.51751	78.5828	2.98787	0.00280925	0.022072	NC_091667.1	36780186	36787105	+	6920	LOC139197494
MRV66_pgp032	GeneID:71430861		protein_coding	4.52312	1.21468	486.405	3.72371	0.000196315	0.00468845	NC_061549.1	82068	83063	-	996	rpoA
LOC103447963	GeneID:103447963	uncharacterized LOC103447963	protein_coding	4.51741	1.66071	220.451	2.72016	0.00652495	0.0371796	NC_091671.1	12430374	12436965	-	6592	LOC103447963
LOC114819962	GeneID:114819962	uncharacterized LOC114819962	lncRNA	4.51652	1.68858	494.648	2.67475	0.00747855	0.0405999	NC_091662.1	10768987	10769936	+	950	LOC114819962
LOC103428703	GeneID:103428703	peptidyl-prolyl cis-trans isomerase CYP57-like	protein_coding	4.51614	1.36132	360.962	3.31747	0.000908374	0.011321	NC_091668.1	5052169	5054768	+	2600	LOC103428703
LOC103408702	GeneID:103408702	uncharacterized LOC103408702	lncRNA	4.51582	1.67395	332.652	2.6977	0.00698193	0.0387605	NC_091674.1	542812	543627	+	816	LOC103408702
LOC103432558	GeneID:103432558	potassium transporter 5-like	protein_coding	4.51482	1.72261	119.382	2.62092	0.00876935	0.0445506	NC_091663.1	36695917	36705797	+	9881	LOC103432558
LOC139196607	GeneID:139196607	uncharacterized LOC139196607	pseudogene	4.51223	1.57536	120.002	2.86426	0.0041799	0.0282119	NC_091665.1	1783850	1799236	-	15387	LOC139196607
LOC103413620	GeneID:103413620	myosin-12	protein_coding	4.51187	1.3561	159.335	3.32708	0.000877602	0.0110996	NC_091662.1	37616041	37628076	-	12036	LOC103413620
LOC114822172	GeneID:114822172	ubiquitin carboxyl-terminal hydrolase 21-like	protein_coding	4.51145	1.59233	172.256	2.83325	0.00460776	0.0298258	NC_091676.1	34907169	34910826	-	3658	LOC114822172
LOC108170381	GeneID:108170381	uncharacterized LOC108170381	protein_coding	4.5109	1.5333	46.7184	2.94196	0.00326141	0.0241213	NC_091674.1	10371242	10374896	+	3655	LOC108170381
LOC114824742	GeneID:114824742	uncharacterized LOC114824742	protein_coding	4.51056	1.32984	174.562	3.39181	0.000694335	0.00962885	NC_091665.1	4636595	4643062	+	6468	LOC114824742
LOC103453938	GeneID:103453938	trihelix transcription factor PTL-like	protein_coding	4.50952	1.36971	475.663	3.29231	0.000993666	0.0119317	NC_091674.1	1641388	1644669	-	3282	LOC103453938
LOC103451420	GeneID:103451420	WRKY transcription factor SUSIBA2-like	protein_coding	4.50937	1.43272	443.476	3.14742	0.00164719	0.0160321	NC_091672.1	31377394	31381703	-	4310	LOC103451420
LOC114820455	GeneID:114820455	uncharacterized LOC114820455	lncRNA	4.50935	1.69337	30.2495	2.66294	0.00774616	0.0413959	NC_091673.1	4184133	4185679	-	1547	LOC114820455
LOC139194187	GeneID:139194187	uncharacterized LOC139194187	lncRNA	4.50781	1.65636	275.301	2.72151	0.00649838	0.0370936	NC_091663.1	10980655	10981951	+	1297	LOC139194187
LOC103423605	GeneID:103423605	uncharacterized LOC103423605	lncRNA	4.50517	0.967402	154.945	4.65698	3.2088e-06	0.000311757	NC_091672.1	31339410	31340597	-	1188	LOC103423605
LOC139194383	GeneID:139194383	uncharacterized LOC139194383	protein_coding	4.50254	1.61016	203.324	2.79634	0.00516857	0.0321386	NC_091663.1	3860846	3873065	+	12220	LOC139194383
LOC103446061	GeneID:103446061	probable phospholipid-transporting ATPase 4	protein_coding	4.49035	1.53901	118.634	2.9177	0.00352626	0.0252796	NC_091670.1	35463542	35469251	+	5710	LOC103446061
LOC103451816	GeneID:103451816	ribonuclease 3-like	protein_coding	4.4872	1.57711	234.683	2.84521	0.00443818	0.0292099	NC_091673.1	4698591	4701146	-	2556	LOC103451816
LOC103439048	GeneID:103439048	B-type cell cycle switch protein ccs52A-like	protein_coding	4.48379	1.20543	867.087	3.71967	0.000199486	0.00475001	NC_091666.1	13632396	13638708	-	6313	LOC103439048
LOC103425420	GeneID:103425420	PR5-like receptor kinase	protein_coding	4.48323	1.39409	121.901	3.21587	0.00130048	0.0139099	NC_091676.1	2619697	2623661	+	3965	LOC103425420
LOC103451182	GeneID:103451182	sister chromatid cohesion protein PDS5 homolog B-like	protein_coding	4.48022	1.47286	634.088	3.04186	0.00235124	0.0198431	NC_091668.1	19108662	19137107	-	28446	LOC103451182
LOC103451928	GeneID:103451928	nucleobase-ascorbate transporter 6-like	protein_coding	4.47868	1.16777	119.5	3.83523	0.000125446	0.00355539	NC_091673.1	5810257	5815696	-	5440	LOC103451928
LOC103449211	GeneID:103449211	vacuolar protein sorting-associated protein 51 homolog	protein_coding	4.47816	1.18371	123.977	3.78316	0.000154847	0.00408288	NC_091671.1	40847988	40858653	+	10666	LOC103449211
LOC108173607	GeneID:108173607	uncharacterized LOC108173607	lncRNA	4.4757	1.47703	153.898	3.03021	0.00244382	0.0203062	NC_091675.1	35791715	35792719	+	1005	LOC108173607
LOC103430498	GeneID:103430498	probable serine/threonine-protein kinase WNK9	pseudogene	4.47356	0.976218	267.049	4.58254	4.59355e-06	0.000385116	NC_091672.1	29837997	29841391	-	3395	LOC103430498
LOC103439225	GeneID:103439225	leucine-rich repeat receptor-like protein kinase TDR	protein_coding	4.47111	1.56883	308.266	2.84996	0.00437247	0.028961	NC_091661.1	27818779	27823373	+	4595	LOC103439225
LOC103434243	GeneID:103434243	uncharacterized LOC103434243	protein_coding	4.47085	1.07569	191.377	4.15627	3.23488e-05	0.00144241	NC_091670.1	35544563	35551478	+	6916	LOC103434243
LOC103446054	GeneID:103446054	protein argonaute 2-like	protein_coding	4.47081	0.899829	45.3519	4.96851	6.74703e-07	0.000106303	NC_091670.1	35291888	35296385	+	4498	LOC103446054
LOC103445816	GeneID:103445816	protein PHOTOPERIOD-INDEPENDENT EARLY FLOWERING 1	protein_coding	4.47057	1.14462	753.044	3.90571	9.39493e-05	0.00299434	NC_091670.1	32580106	32593182	-	13077	LOC103445816
LOC103413470	GeneID:103413470	kinesin-like protein KIN-14B	pseudogene	4.46996	1.69004	523.472	2.64489	0.0081718	0.0427461	NC_091675.1	31318892	31353260	+	34369	LOC103413470
LOC139198072	GeneID:139198072	uncharacterized LOC139198072	protein_coding	4.46677	1.55544	1869.15	2.8717	0.00408266	0.0278157	NC_091668.1	18350221	18374905	+	24685	LOC139198072
LOC114820723	GeneID:114820723	uncharacterized LOC114820723	lncRNA	4.46629	1.60715	151.249	2.77902	0.00545235	0.0331761	NC_091673.1	2876960	2878019	+	1060	LOC114820723
LOC103406455	GeneID:103406455	uncharacterized LOC103406455	protein_coding	4.46234	1.70001	113.499	2.62488	0.00866786	0.044238	NC_091661.1	26518286	26528398	+	10113	LOC103406455
LOC103417447	GeneID:103417447	uncharacterized LOC103417447	lncRNA	4.46007	1.08394	103.108	4.1147	3.87678e-05	0.00163984	NC_091677.1	32930436	32932645	-	2210	LOC103417447
LOC103436356	GeneID:103436356	putative cyclic nucleotide-gated ion channel 13	protein_coding	4.45888	1.40289	52.4329	3.17836	0.00148109	0.0150593	NC_091662.1	5854089	5865015	-	10927	LOC103436356
LOC114820983	GeneID:114820983	pentatricopeptide repeat-containing protein At5g12100, mitochondrial-like	protein_coding	4.45728	1.25107	254.009	3.56277	0.000366961	0.00653666	NC_091674.1	1363677	1369264	+	5588	LOC114820983
LOC139190192	GeneID:139190192	protein ANTAGONIST OF LIKE HETEROCHROMATIN PROTEIN 1-like	protein_coding	4.45723	1.59956	65.1169	2.78653	0.0053275	0.0326545	NC_091672.1	16789425	16795969	+	6545	LOC139190192
LOC139192508	GeneID:139192508	uncharacterized LOC139192508	lncRNA	4.45536	1.26764	62.9085	3.51468	0.000440292	0.00732999	NC_091675.1	37283494	37285124	+	1631	LOC139192508
LOC139190330	GeneID:139190330	uncharacterized LOC139190330	protein_coding	4.45117	1.41585	49.653	3.14382	0.00166756	0.0161575	NC_091673.1	6762885	6775641	-	12757	LOC139190330
LOC139196809	GeneID:139196809	uncharacterized LOC139196809	protein_coding	4.44416	1.59468	593.909	2.78686	0.00532207	0.0326388	NC_091666.1	12996695	13016910	-	20216	LOC139196809
LOC139192263	GeneID:139192263	uncharacterized LOC139192263	lncRNA	4.43915	1.44489	69.2699	3.07232	0.00212402	0.0185496	NC_091675.1	14728292	14734530	-	6239	LOC139192263
LOC139198333	GeneID:139198333	uncharacterized LOC139198333	lncRNA	4.43699	1.53536	64.5544	2.88988	0.00385393	0.0268988	NC_091668.1	4998513	4999974	+	1462	LOC139198333
LOC139189020	GeneID:139189020	protein ANTAGONIST OF LIKE HETEROCHROMATIN PROTEIN 1-like	protein_coding	4.43615	1.66451	1801.05	2.66513	0.00769584	0.0413467	NC_091662.1	7012698	7018550	-	5853	LOC139189020
LOC103400225	GeneID:103400225	DNA-directed RNA polymerase I subunit 1-like	pseudogene	4.43491	1.31574	62.215	3.37065	0.000749899	0.0100985	NC_091674.1	7633810	7639141	-	5332	LOC103400225
LOC139194522	GeneID:139194522	L-type lectin-domain containing receptor kinase IX.1-like	protein_coding	4.43032	1.44562	175.984	3.06466	0.00217919	0.018814	NC_091663.1	31019533	31021832	-	2300	LOC139194522
LOC139189736	GeneID:139189736	uncharacterized LOC139189736	lncRNA	4.42981	1.56244	473.018	2.83518	0.00457996	0.029687	NC_091671.1	30217773	30265839	-	48067	LOC139189736
LOC103418228	GeneID:103418228	alpha-aminoadipic semialdehyde synthase-like	protein_coding	4.42945	1.63512	136.003	2.70895	0.00674975	0.0379836	NC_091662.1	8185634	8197696	+	12063	LOC103418228
LOC139187491	GeneID:139187491	protein BUD31 homolog 1-like	protein_coding	4.42569	1.11695	251.249	3.9623	7.42312e-05	0.00258535	NC_091674.1	1863846	1872115	-	8270	LOC139187491
LOC103432399	GeneID:103432399	tetraspanin-6-like	protein_coding	4.42031	1.22466	256.32	3.60941	0.000306899	0.00596619	NC_091661.1	22327319	22330052	-	2734	LOC103432399
LOC103411459	GeneID:103411459	UDP-glycosyltransferase 74G1-like	pseudogene	4.41861	1.4913	598.363	2.96293	0.00304729	0.0231122	NC_091675.1	29639855	29656255	-	16401	LOC103411459
LOC103436919	GeneID:103436919	heat shock factor protein HSF8-like	protein_coding	4.41805	1.20166	609.129	3.67663	0.000236336	0.00514033	NC_091666.1	4938257	4943604	+	5348	LOC103436919
LOC103408181	GeneID:103408181	myosin-2-like	protein_coding	4.41765	1.17713	446.982	3.7529	0.000174803	0.00438359	NC_091671.1	32910776	32921805	-	11030	LOC103408181
LOC114826117	GeneID:114826117	ras-related protein Rab11C-like	protein_coding	4.41647	1.56381	164.973	2.82417	0.00474039	0.0303832	NC_091667.1	28557412	28566809	-	9398	LOC114826117
LOC139197103	GeneID:139197103	putative pentatricopeptide repeat-containing protein At1g64310	protein_coding	4.41462	1.29294	86.3722	3.41441	0.00063921	0.00916965	NC_091666.1	29589945	29626937	+	36993	LOC139197103
LOC139194300	GeneID:139194300	uncharacterized LOC139194300	lncRNA	4.41388	1.70396	51.1099	2.59038	0.00958712	0.0471476	NC_091663.1	36784967	36786982	-	2016	LOC139194300
LOC103418306	GeneID:103418306	GATA transcription factor 19-like	protein_coding	4.41306	1.71161	22.0142	2.57831	0.00992836	0.0481338	NC_091662.1	11688837	11690507	+	1671	LOC103418306
LOC103443394	GeneID:103443394	uncharacterized LOC103443394	protein_coding	4.4031	1.57228	177.845	2.80045	0.00510316	0.0318828	NC_091664.1	2252199	2264114	-	11916	LOC103443394
LOC103454584	GeneID:103454584	two-component response regulator ORR10	protein_coding	4.40206	1.12027	279.665	3.92948	8.51286e-05	0.00283782	NC_091674.1	10744371	10746429	+	2059	LOC103454584
LOC139191623	GeneID:139191623	uncharacterized LOC139191623	lncRNA	4.39923	1.54638	71.9642	2.84486	0.00444312	0.0292099	NC_091674.1	9032594	9033781	+	1188	LOC139191623
LOC103428840	GeneID:103428840	uncharacterized LOC103428840	protein_coding	4.39553	1.34125	818.204	3.27718	0.00104849	0.0122775	NC_091668.1	13433509	13494832	-	61324	LOC103428840
LOC103421524	GeneID:103421524	protein LONGIFOLIA 1-like	protein_coding	4.39456	1.54495	49.831	2.84446	0.00444872	0.0292288	NC_091669.1	4519680	4524762	-	5083	LOC103421524
LOC139193653	GeneID:139193653	fatty acid hydroperoxide lyase, chloroplastic-like	protein_coding	4.39358	1.1823	75.0302	3.71612	0.000202303	0.00477556	NC_091677.1	8620119	8633513	-	13395	LOC139193653
LOC103428338	GeneID:103428338	stigma-specific STIG1-like protein 1	protein_coding	4.39308	1.71601	46.6525	2.56005	0.0104657	0.0497218	NC_091663.1	26472193	26473140	-	948	LOC103428338
LOC103444476	GeneID:103444476	BTB/POZ domain-containing protein At1g01640-like	protein_coding	4.38937	1.2546	113.389	3.49862	0.000467679	0.0076386	NC_091661.1	24811280	24818688	-	7409	LOC103444476
LOC139198341	GeneID:139198341	uncharacterized LOC139198341	lncRNA	4.38308	1.36981	32.9611	3.19977	0.00137536	0.0144135	NC_091668.1	21499781	21506093	+	6313	LOC139198341
LOC139190449	GeneID:139190449	uncharacterized LOC139190449	protein_coding	4.38031	1.21659	64.2975	3.60048	0.000317636	0.00609789	NC_091673.1	3887359	3897417	+	10059	LOC139190449
LOC103441547	GeneID:103441547	floral homeotic protein PMADS 2	protein_coding	4.38005	1.68606	77.0605	2.5978	0.00938229	0.0464642	NC_091668.1	16357782	16360950	-	3169	LOC103441547
LOC103433021	GeneID:103433021	uncharacterized LOC103433021	protein_coding	4.37646	1.15033	358.495	3.80454	0.000142071	0.00391885	NC_091664.1	8765630	8771528	-	5899	LOC103433021
LOC103418855	GeneID:103418855	BEL1-like homeodomain protein 9	protein_coding	4.3763	1.59412	485.469	2.74528	0.00604587	0.0354919	NC_091663.1	11201784	11208952	-	7169	LOC103418855
LOC103422292	GeneID:103422292	uncharacterized LOC103422292	protein_coding	4.37028	1.46068	45.1004	2.99195	0.00277201	0.0219519	NC_091665.1	34924108	34934403	-	10296	LOC103422292
LOC139189972	GeneID:139189972	uncharacterized LOC139189972	lncRNA	4.36874	1.56731	39.0284	2.78742	0.00531295	0.0326257	NC_091672.1	24990077	24992630	+	2554	LOC139189972
LOC103444570	GeneID:103444570	probable calcium-binding protein CML25	protein_coding	4.36684	1.33719	150.933	3.26569	0.00109199	0.0125761	NC_091676.1	1315236	1316504	+	1269	LOC103444570
LOC139191830	GeneID:139191830	pyrophosphate-energized vacuolar membrane proton pump-like	protein_coding	4.36238	1.68971	466.777	2.58174	0.00983042	0.0478899	NC_091675.1	28771484	28793902	+	22419	LOC139191830
LOC103413950	GeneID:103413950	beta-glucosidase 12-like	protein_coding	4.35964	1.57184	249.364	2.77359	0.0055442	0.0335021	NC_091672.1	27873336	27876777	-	3442	LOC103413950
LOC139190639	GeneID:139190639	uncharacterized LOC139190639	lncRNA	4.35803	1.60528	40.8179	2.71482	0.00663119	0.0375732	NC_091673.1	1412203	1456452	+	44250	LOC139190639
LOC103430489	GeneID:103430489	cytochrome P450 CYP72A219-like	protein_coding	4.35542	1.22297	243.044	3.56134	0.000368962	0.00656396	NC_091663.1	30264418	30269815	+	5398	LOC103430489
LOC103417096	GeneID:103417096	DEAD-box ATP-dependent RNA helicase 42-like	pseudogene	4.35426	1.51364	48.2776	2.87669	0.00401874	0.0275372	NC_091677.1	5935734	6033832	+	98099	LOC103417096
LOC103414423	GeneID:103414423	protein STRICTOSIDINE SYNTHASE-LIKE 10-like	protein_coding	4.34762	0.901778	175.933	4.82116	1.42724e-06	0.000181662	NC_091673.1	3453408	3458355	-	4948	LOC103414423
LOC114822165	GeneID:114822165	uncharacterized LOC114822165	lncRNA	4.34581	1.48011	204.743	2.93614	0.00332326	0.0243098	NC_091676.1	12604128	12607573	+	3446	LOC114822165
LOC103420857	GeneID:103420857	CO(2)-response secreted protease-like	protein_coding	4.34571	1.30431	61.1186	3.3318	0.000862849	0.0109746	NC_091668.1	677672	681245	+	3574	LOC103420857
LOC103402592	GeneID:103402592	uncharacterized LOC103402592	protein_coding	4.34492	1.60195	221.894	2.71226	0.00668252	0.0377418	NC_091676.1	1851888	1853802	-	1915	LOC103402592
LOC108172135	GeneID:108172135	uncharacterized LOC108172135	lncRNA	4.344	1.15776	540.989	3.75208	0.000175371	0.00438359	NC_091674.1	16158522	16170139	+	11618	LOC108172135
LOC103435647	GeneID:103435647	protein ALTERED PHOSPHATE STARVATION RESPONSE 1-like	protein_coding	4.34124	1.20994	64.1313	3.58798	0.000333253	0.0062378	NC_091676.1	27431826	27436624	+	4799	LOC103435647
LOC114827071	GeneID:114827071	uncharacterized LOC114827071	lncRNA	4.33935	1.49838	121.294	2.89603	0.00377916	0.0265489	NC_091669.1	34760098	34764500	+	4403	LOC114827071
LOC139189050	GeneID:139189050	uncharacterized LOC139189050	lncRNA	4.3383	1.69151	442.138	2.56474	0.0103252	0.0494055	NC_091670.1	17656684	17659125	+	2442	LOC139189050
LOC103403868	GeneID:103403868	protein ALWAYS EARLY 3	protein_coding	4.33734	1.12411	433.373	3.85848	0.000114095	0.00332802	NC_091676.1	13441922	13458419	-	16498	LOC103403868
LOC103441537	GeneID:103441537	protein ALTERED PHOSPHATE STARVATION RESPONSE 1-like	protein_coding	4.33551	1.3923	231.45	3.11393	0.00184615	0.0170839	NC_091668.1	18555202	18561283	+	6082	LOC103441537
LOC139192967	GeneID:139192967	protein SMALL AUXIN UP-REGULATED RNA 51-like	protein_coding	4.33519	1.27211	438.512	3.40788	0.000654696	0.00927355	NC_091676.1	25001224	25002531	+	1308	LOC139192967
LOC103409483	GeneID:103409483	DNA (cytosine-5)-methyltransferase CMT2	protein_coding	4.33327	1.67736	143.831	2.58338	0.00978363	0.047745	NC_091666.1	3041327	3053892	-	12566	LOC103409483
LOC103439238	GeneID:103439238	presequence protease 1, chloroplastic/mitochondrial-like	pseudogene	4.33041	1.1389	410.828	3.80227	0.000143376	0.00391885	NC_091670.1	13584576	13594146	+	9571	LOC103439238
LOC103435671	GeneID:103435671	UDP-glycosyltransferase 76F1-like	pseudogene	4.32751	1.36213	92.9511	3.17701	0.00148804	0.0150644	NC_091661.1	25070970	25079122	+	8153	LOC103435671
LOC139190533	GeneID:139190533	uncharacterized LOC139190533	lncRNA	4.32416	1.65692	292.833	2.60976	0.00906063	0.0453388	NC_091673.1	8848060	8850153	+	2094	LOC139190533
MRV66_pgp027	GeneID:71430866		protein_coding	4.32361	1.4437	13368.5	2.99482	0.0027461	0.0218456	NC_061549.1	85431	86823	-	1393	rpl16
LOC139192671	GeneID:139192671	uncharacterized LOC139192671	protein_coding	4.32344	1.68933	138.813	2.55926	0.0104894	0.0498008	NC_091676.1	23765211	23768728	-	3518	LOC139192671
LOC139191922	GeneID:139191922	uncharacterized LOC139191922	protein_coding	4.32169	1.19776	11.024	3.60815	0.000308393	0.00597398	NC_091675.1	40592714	40595564	-	2851	LOC139191922
LOC103428216	GeneID:103428216	uncharacterized LOC103428216	lncRNA	4.32093	1.57568	145.684	2.74227	0.00610158	0.0356248	NC_091670.1	9263579	9269576	+	5998	LOC103428216
LOC103419824	GeneID:103419824	uncharacterized LOC103419824	protein_coding	4.31742	1.31717	258.332	3.27781	0.00104617	0.0122676	NC_091675.1	43563163	43568169	-	5007	LOC103419824
LOC139195988	GeneID:139195988	uncharacterized LOC139195988	lncRNA	4.31292	1.67281	72.3519	2.57824	0.00993049	0.0481338	NC_091665.1	44577496	44578555	-	1060	LOC139195988
LOC108170641	GeneID:108170641	glycine-rich cell wall structural protein-like	protein_coding	4.30824	1.44801	131.369	2.97528	0.00292724	0.0225809	NC_091664.1	737497	739205	-	1709	LOC108170641
LOC108170930	GeneID:108170930	amidase 1-like	transcribed_pseudogene	4.30777	1.34979	104.858	3.19144	0.00141568	0.0147025	NC_091672.1	28599760	28603181	-	3422	LOC108170930
LOC139198374	GeneID:139198374	uncharacterized LOC139198374	protein_coding	4.30488	1.23417	178.995	3.48808	0.000486511	0.00781155	NC_091668.1	15749300	15758763	+	9464	LOC139198374
LOC103446464	GeneID:103446464	endonuclease 1	protein_coding	4.30306	1.15212	25.8814	3.73491	0.000187783	0.00457748	NC_091670.1	40551482	40553796	-	2315	LOC103446464
LOC103418805	GeneID:103418805	cis-prenyltransferase 4, chloroplastic-like	protein_coding	4.30141	1.25238	81.8541	3.4346	0.000593431	0.00871066	NC_091663.1	6050759	6053953	+	3195	LOC103418805
LOC139192949	GeneID:139192949	uncharacterized LOC139192949	protein_coding	4.30065	1.48742	144.212	2.89135	0.00383595	0.0268267	NC_091676.1	16443762	16449849	+	6088	LOC139192949
LOC139194532	GeneID:139194532	uncharacterized LOC139194532	lncRNA	4.29988	1.59055	416.651	2.70339	0.00686354	0.0383466	NC_091663.1	31744247	31745709	+	1463	LOC139194532
LOC139193289	GeneID:139193289	uncharacterized LOC139193289	lncRNA	4.29959	1.56341	38.0578	2.75014	0.00595695	0.0351319	NC_091677.1	6764999	6766190	+	1192	LOC139193289
LOC103451688	GeneID:103451688	uncharacterized LOC103451688	protein_coding	4.29643	1.33084	254.441	3.22837	0.00124498	0.0135514	NC_091673.1	3105328	3109268	-	3941	LOC103451688
LOC103411176	GeneID:103411176	uncharacterized LOC103411176	protein_coding	4.29323	1.46443	193.184	2.93168	0.00337135	0.0245462	NC_091669.1	2251969	2257960	+	5992	LOC103411176
LOC103433849	GeneID:103433849	CBL-interacting serine/threonine-protein kinase 9-like	protein_coding	4.29282	1.25369	164.22	3.42415	0.000616734	0.00896666	NC_091661.1	19788569	19793447	+	4879	LOC103433849
LOC103408849	GeneID:103408849	E3 ubiquitin-protein ligase AIRP2-like	protein_coding	4.29258	1.57484	89.1636	2.72572	0.00641608	0.0367409	NC_091665.1	43337575	43341153	-	3579	LOC103408849
LOC103449797	GeneID:103449797	probable CoA ligase CCL6	protein_coding	4.29179	0.914996	280.316	4.69051	2.72527e-06	0.000278515	NC_091670.1	12088092	12093926	+	5835	LOC103449797
LOC103434936	GeneID:103434936	GDSL esterase/lipase At5g45670	protein_coding	4.29149	0.91699	634.243	4.67998	2.86908e-06	0.000288993	NC_091665.1	41366855	41370474	+	3620	LOC103434936
LOC114825597	GeneID:114825597	alcohol acyl transferase 1 allele GSa-like	protein_coding	4.28907	1.66725	57.2009	2.57254	0.0100955	0.04869	NC_091666.1	2154280	2156780	-	2501	LOC114825597
LOC139193502	GeneID:139193502	ankyrin repeat-containing protein NPR4-like	protein_coding	4.28644	1.33676	29.7557	3.20659	0.00134319	0.0142255	NC_091677.1	8809540	8813637	-	4098	LOC139193502
LOC103434119	GeneID:103434119	uncharacterized LOC103434119	protein_coding	4.28449	0.929501	151.845	4.60945	4.03738e-06	0.000359316	NC_091668.1	6469116	6482776	+	13661	LOC103434119
LOC103402172	GeneID:103402172	methyl jasmonate esterase 1-like	protein_coding	4.28401	1.33696	37.7706	3.20428	0.00135399	0.0142971	NC_091662.1	13170783	13180337	+	9555	LOC103402172
LOC103414043	GeneID:103414043	probable LRR receptor-like serine/threonine-protein kinase At3g47570	protein_coding	4.28202	1.15175	199.993	3.71784	0.000200936	0.00475221	NC_091672.1	24018148	24043597	-	25450	LOC103414043
LOC103404026	GeneID:103404026	glycerol-3-phosphate acyltransferase, chloroplastic-like	protein_coding	4.28053	1.26474	552.649	3.3845	0.00071308	0.0098073	NC_091676.1	36388711	36406793	+	18083	LOC103404026
LOC139193218	GeneID:139193218	RAF-like serine/threonine-protein kinase PRAF	protein_coding	4.27921	1.60279	221.176	2.66984	0.00758865	0.0409278	NC_091676.1	20976513	20978815	-	2303	LOC139193218
LOC139191479	GeneID:139191479	uncharacterized LOC139191479	lncRNA	4.27643	1.58396	69.4691	2.69983	0.00693748	0.0385903	NC_091674.1	27678761	27680106	-	1346	LOC139191479
LOC103401226	GeneID:103401226	homeobox-leucine zipper protein ATHB-40-like	protein_coding	4.27368	1.516	46.8314	2.81905	0.00481654	0.0305973	NC_091675.1	22588498	22590770	-	2273	LOC103401226
LOC103452218	GeneID:103452218	uncharacterized LOC103452218	protein_coding	4.2733	1.48649	259.288	2.87475	0.00404344	0.0276022	NC_091673.1	627347	638563	-	11217	LOC103452218
LOC103424136	GeneID:103424136	SWR1-complex protein 4-like	pseudogene	4.27204	1.12353	384.295	3.80233	0.000143339	0.00391885	NC_091675.1	39264487	39269628	+	5142	LOC103424136
LOC139192917	GeneID:139192917	uncharacterized LOC139192917	lncRNA	4.26745	1.39484	63.2569	3.05947	0.00221733	0.019025	NC_091676.1	30439915	30441516	+	1602	LOC139192917
LOC103452522	GeneID:103452522	disease resistance protein RPV1-like	protein_coding	4.26706	1.52935	29.5734	2.79012	0.00526891	0.0324744	NC_091662.1	3577250	3601618	-	24369	LOC103452522
LOC103442799	GeneID:103442799	cytochrome P450 89A2-like	pseudogene	4.26397	1.42619	180.449	2.98976	0.00279196	0.0219835	NC_091661.1	29940214	29956049	+	15836	LOC103442799
LOC103452753	GeneID:103452753	kinesin-like protein KIN-12C	protein_coding	4.25946	1.55678	12.7386	2.73607	0.00621785	0.0361304	NC_091676.1	10514499	10526618	-	12120	LOC103452753
LOC103445845	GeneID:103445845	peptidyl-prolyl cis-trans isomerase CYP59-like	protein_coding	4.25756	1.5248	603.085	2.79222	0.00523482	0.0323446	NC_091670.1	32335314	32349086	+	13773	LOC103445845
LOC139189914	GeneID:139189914	uncharacterized LOC139189914	protein_coding	4.25478	1.57187	362.699	2.70682	0.00679319	0.0381209	NC_091672.1	27072131	27082824	-	10694	LOC139189914
LOC103430056	GeneID:103430056	uncharacterized LOC103430056	protein_coding	4.25392	1.60832	407.781	2.64494	0.00817053	0.0427461	NC_091670.1	13968227	13987139	-	18913	LOC103430056
LOC139189260	GeneID:139189260	uncharacterized LOC139189260	protein_coding	4.25247	1.59829	129.96	2.66064	0.00779929	0.0415745	NC_091671.1	4178946	4180941	-	1996	LOC139189260
LOC103416049	GeneID:103416049	probable N-acetyltransferase HLS1	protein_coding	4.25048	1.47318	106.796	2.88524	0.0039112	0.0271362	NC_091675.1	27310329	27312725	+	2397	LOC103416049
LOC103431732	GeneID:103431732	TMV resistance protein N-like	protein_coding	4.24808	1.55673	214.33	2.72884	0.0063557	0.0365296	NC_091662.1	8643274	8662198	+	18925	LOC103431732
LOC103411867	GeneID:103411867	protein NEDD1-like	protein_coding	4.24654	1.30263	155.043	3.25998	0.00111418	0.012724	NC_091661.1	24796659	24801584	-	4926	LOC103411867
LOC103422137	GeneID:103422137	uncharacterized LOC103422137	protein_coding	4.24637	1.15145	577.389	3.68786	0.000226149	0.00503387	NC_091670.1	7026061	7059528	+	33468	LOC103422137
LOC103428269	GeneID:103428269	TPD1 protein homolog 1-like	protein_coding	4.24566	1.50909	96.4441	2.81339	0.00490221	0.0309761	NC_091674.1	23837490	23842162	-	4673	LOC103428269
LOC103419499	GeneID:103419499	pathogenesis-related protein PR-4B-like	protein_coding	4.24386	1.47303	34.5408	2.88104	0.00396359	0.0273901	NC_091664.1	29950865	29955546	-	4682	LOC103419499
LOC103451016	GeneID:103451016	RNA-binding KH domain-containing protein PEPPER	protein_coding	4.24366	1.16258	993.498	3.65022	0.000262018	0.00541675	NC_091676.1	26659580	26666998	-	7419	LOC103451016
LOC103409050	GeneID:103409050	probable galacturonosyltransferase 10	protein_coding	4.24288	1.42477	404.735	2.97794	0.00290196	0.0224822	NC_091669.1	6404738	6407969	-	3232	LOC103409050
LOC103451551	GeneID:103451551	putative disease resistance protein RGA1	protein_coding	4.24247	1.11885	262.602	3.79182	0.000149549	0.00399587	NC_091663.1	36341570	36413317	-	71748	LOC103451551
LOC114827573	GeneID:114827573	uncharacterized LOC114827573	protein_coding	4.24031	1.0626	223.133	3.9905	6.59355e-05	0.00239783	NC_091670.1	13196389	13200414	-	4026	LOC114827573
LOC139194043	GeneID:139194043	beta-glucosidase 13-like	protein_coding	4.23967	1.44333	119.493	2.93742	0.00330951	0.0242887	NC_091663.1	5703130	5723840	-	20711	LOC139194043
LOC108170351	GeneID:108170351	uncharacterized LOC108170351	lncRNA	4.23827	1.6179	32.475	2.6196	0.00880319	0.0446086	NC_091666.1	28380647	28394891	+	14245	LOC108170351
LOC103401218	GeneID:103401218	aquaporin PIP1-2-like	protein_coding	4.23656	1.47275	302.596	2.87663	0.00401941	0.0275372	NC_091662.1	10777236	10792460	-	15225	LOC103401218
LOC103425708	GeneID:103425708	protein SIEVE ELEMENT OCCLUSION B-like	protein_coding	4.23607	1.4482	299.308	2.92507	0.00344384	0.0249056	NC_091676.1	18349723	18418253	+	68531	LOC103425708
LOC103452365	GeneID:103452365	cysteine-rich receptor-like protein kinase 2	protein_coding	4.23009	1.43832	279.786	2.941	0.00327153	0.02413	NC_091673.1	6467126	6479524	-	12399	LOC103452365
LOC103450865	GeneID:103450865	uncharacterized LOC103450865	protein_coding	4.22979	1.51144	255.834	2.79852	0.00513371	0.0319738	NC_091672.1	27583252	27584900	-	1649	LOC103450865
LOC103439952	GeneID:103439952	protein DOWNY MILDEW RESISTANCE 6	protein_coding	4.22402	1.08404	188.554	3.89654	9.75757e-05	0.00307002	NC_091667.1	36123985	36131975	+	7991	LOC103439952
MRV66_pgp039	GeneID:71430854		protein_coding	4.22351	1.20972	4383.06	3.49131	0.000480651	0.00776193	NC_061549.1	74028	76062	-	2035	clpP1
LOC139197098	GeneID:139197098	uncharacterized LOC139197098	lncRNA	4.218	1.49422	108.387	2.82288	0.00475948	0.0304559	NC_091666.1	29178605	29179728	-	1124	LOC139197098
MRV66_pgp031	GeneID:71430862		protein_coding	4.21632	1.55599	47396.3	2.70973	0.00673374	0.037924	NC_061549.1	83128	83544	-	417	rps11
LOC139196312	GeneID:139196312	uncharacterized LOC139196312	lncRNA	4.21627	1.50676	25.9406	2.79824	0.00513815	0.0319872	NC_091665.1	1246259	1248325	+	2067	LOC139196312
LOC103403770	GeneID:103403770	cysteine-tryptophan domain-containing zinc finger protein 3-like	protein_coding	4.21258	1.06147	133.092	3.96864	7.22842e-05	0.00253013	NC_091676.1	13403860	13414421	-	10562	LOC103403770
LOC139187647	GeneID:139187647	TMV resistance protein N-like	protein_coding	4.20576	1.07592	50.3974	3.90898	9.2685e-05	0.00297634	NC_091662.1	8712989	8722557	+	9569	LOC139187647
LOC139196588	GeneID:139196588	G-type lectin S-receptor-like serine/threonine-protein kinase At1g11410	protein_coding	4.20483	1.42808	69.9451	2.94439	0.00323591	0.0240086	NC_091665.1	44471981	44493185	+	21205	LOC139196588
LOC114824749	GeneID:114824749	polyadenylate-binding protein 3-like	protein_coding	4.20471	1.61059	133.404	2.61066	0.00903676	0.0453003	NC_091665.1	6135278	6139242	-	3965	LOC114824749
LOC114822868	GeneID:114822868	growth-regulating factor 5	protein_coding	4.20224	1.2266	252.25	3.42593	0.000612703	0.00892659	NC_091676.1	37372576	37378959	-	6384	LOC114822868
LOC103409043	GeneID:103409043	uncharacterized protein At4g15545-like	protein_coding	4.19921	1.53724	188.713	2.73166	0.00630171	0.0363535	NC_091665.1	34675640	34679661	-	4022	LOC103409043
LOC103401276	GeneID:103401276	tricyclene synthase EBOS, chloroplastic-like	pseudogene	4.19683	1.3888	49.7695	3.0219	0.0025119	0.0206273	NC_091668.1	14892974	14908979	-	16006	LOC103401276
LOC103400349	GeneID:103400349	uncharacterized LOC103400349	pseudogene	4.18984	1.1751	82.9156	3.56551	0.000363146	0.00651846	NC_091661.1	20058534	20062353	+	3820	LOC103400349
LOC139198282	GeneID:139198282	chaperone protein dnaJ 11, chloroplastic-like	protein_coding	4.18828	0.69745	943.034	6.00513	1.91183e-09	1.16381e-06	NC_091668.1	900172	900633	-	462	LOC139198282
LOC103420787	GeneID:103420787	acidic endochitinase-like	pseudogene	4.18548	1.57044	300.613	2.66516	0.00769514	0.0413467	NC_091667.1	34876028	34877233	-	1206	LOC103420787
LOC103425218	GeneID:103425218	replication factor C subunit 3	protein_coding	4.18161	1.31042	188.36	3.19103	0.00141764	0.0147025	NC_091675.1	41391566	41396911	-	5346	LOC103425218
LOC103418267	GeneID:103418267	alpha-mannosidase	protein_coding	4.18022	1.38253	462.453	3.02361	0.0024978	0.0205716	NC_091662.1	9999738	10011760	-	12023	LOC103418267
LOC103449559	GeneID:103449559	NDR1/HIN1-like protein 26	protein_coding	4.17915	0.991025	173.107	4.217	2.4757e-05	0.00120355	NC_091672.1	4056211	4057439	-	1229	LOC103449559
LOC103400184	GeneID:103400184	callose synthase 10	protein_coding	4.17441	1.11289	498.588	3.75097	0.000176149	0.00438621	NC_091666.1	28774365	28805100	+	30736	LOC103400184
LOC103440053	GeneID:103440053	sorbitol dehydrogenase	protein_coding	4.17191	1.55871	66.1103	2.67652	0.00743909	0.0404556	NC_091661.1	29315708	29317467	+	1760	LOC103440053
LOC139191514	GeneID:139191514	vacuolar histidine transporter YPQ3-like	protein_coding	4.16865	1.48422	324.476	2.80866	0.00497489	0.0313041	NC_091674.1	1285416	1314252	+	28837	LOC139191514
LOC114819889	GeneID:114819889	small nucleolar RNA snoR86	snoRNA	4.16121	1.58891	131.234	2.61891	0.00882124	0.0446839	NC_091671.1	29733897	29734020	-	124	LOC114819889
LOC103426355	GeneID:103426355	late embryogenesis abundant protein At1g64065-like	protein_coding	4.15907	1.32954	49.7082	3.1282	0.00175879	0.016616	NC_091666.1	21417829	21418461	-	633	LOC103426355
LOC103449567	GeneID:103449567	protein virilizer homolog	protein_coding	4.15794	1.36682	170.886	3.04205	0.00234973	0.0198424	NC_091672.1	4436084	4452870	-	16787	LOC103449567
LOC103441073	GeneID:103441073	metal transporter Nramp2-like	protein_coding	4.15473	1.30302	274.996	3.18854	0.00142991	0.0148078	NC_091668.1	6966696	6970427	-	3732	LOC103441073
LOC103417276	GeneID:103417276	uncharacterized LOC103417276	protein_coding	4.15118	1.46717	73.7256	2.82938	0.00466388	0.030064	NC_091665.1	13293413	13298859	+	5447	LOC103417276
LOC114822185	GeneID:114822185	HMG-Y-related protein B-like	protein_coding	4.15032	1.2527	93.0326	3.3131	0.000922685	0.011402	NC_091676.1	1549217	1550371	-	1155	LOC114822185
LOC103416988	GeneID:103416988	uncharacterized LOC103416988	protein_coding	4.14798	1.42365	277.638	2.91363	0.00357257	0.0255463	NC_091677.1	3564717	3572387	+	7671	LOC103416988
LOC103441021	GeneID:103441021	CSC1-like protein RXW8	protein_coding	4.14296	1.36347	49.6021	3.03855	0.00237721	0.019978	NC_091668.1	5813970	5819871	-	5902	LOC103441021
LOC114819265	GeneID:114819265	serine/threonine-protein kinase PEPKR2-like	protein_coding	4.13508	1.20642	469.683	3.42757	0.000609012	0.00889132	NC_091668.1	24076510	24080208	+	3699	LOC114819265
LOC103437775	GeneID:103428339	polynucleotide 5-hydroxyl-kinase NOL9-like protein_coding GeneID:103437775 0 85 0 23 81 0 76 64 43 15 75 77 59 67 5 9 0 10 69 73 106 38 22 27 54 74 7 27 28 0 56 2 16 4 82 39 33 48 48 0 48 26 LOC103437776 NC_091666.1 30994012 30996843 + 2832 LOC103437776 probable myosin-binding protein 5 protein_coding GeneID:103437776 0 0 0 0 0 0 3 0 0 0 0 0 0 0 0 0 0 0 0 0 0 0 0 0 0 12 0 0 0 0 2 0 0 11 0 0 0 0 0…	protein_coding	4.12972	1.18815	79.2654	3.47576	0.000509417	0.00800677	NC_091666.1	30988194	30992643	+	4450	LOC103437775
LOC103401851	GeneID:103401851	glycine-rich protein 2-like	protein_coding	4.12594	1.21094	38.1599	3.40722	0.000656273	0.00927709	NC_091675.1	43653561	43654157	+	597	LOC103401851
LOC103452201	GeneID:103452201	katanin p80 WD40 repeat-containing subunit B1 homolog KTN80.4	protein_coding	4.12535	1.40524	260.169	2.93569	0.00332803	0.0243235	NC_091673.1	33674	44101	-	10428	LOC103452201
LOC114823499	GeneID:114823499	uncharacterized LOC114823499	protein_coding	4.12457	1.44623	299.417	2.85195	0.00434523	0.0288603	NC_091669.1	33597774	33626552	-	28779	LOC114823499
LOC103454229	GeneID:103454229	auxin-induced protein 15A-like	protein_coding	4.12449	1.6066	38.2207	2.56721	0.010252	0.0492077	NC_091665.1	9210633	9210938	-	306	LOC103454229
LOC139196536	GeneID:139196536	uncharacterized LOC139196536	lncRNA	4.12313	1.40768	48.8647	2.92902	0.00340029	0.0246976	NC_091665.1	37227233	37229360	-	2128	LOC139196536
LOC139192873	GeneID:139192873	uncharacterized LOC139192873	lncRNA	4.12197	1.40244	185.265	2.93915	0.0032911	0.024201	NC_091676.1	11074618	11075767	-	1150	LOC139192873
LOC103446664	GeneID:103446664	probable glutathione peroxidase 8	protein_coding	4.11879	1.1705	269.428	3.51884	0.000433445	0.00725916	NC_091666.1	18904207	18907239	+	3033	LOC103446664
LOC103404031	GeneID:103404031	uncharacterized LOC103404031	protein_coding	4.11794	1.53941	92.6988	2.67501	0.00747271	0.0405839	NC_091676.1	36143677	36149976	-	6300	LOC103404031
LOC114822195	GeneID:114822195	uncharacterized LOC114822195	lncRNA	4.11482	1.59231	26.3193	2.58418	0.0097611	0.0477001	NC_091676.1	11610134	11610852	+	719	LOC114822195
LOC139192162	GeneID:139192162	uncharacterized LOC139192162	lncRNA	4.10887	1.43903	38.596	2.85531	0.00429951	0.0286928	NC_091675.1	39779333	39830516	-	51184	LOC139192162
LOC103417741	GeneID:103417741	heat shock cognate 70 kDa protein 2-like	pseudogene	4.10573	1.56492	62.439	2.6236	0.00870056	0.0443453	NC_091667.1	27600204	27612924	-	12721	LOC103417741
LOC103446777	GeneID:103446777	acyl-CoA--sterol O-acyltransferase 1	protein_coding	4.10494	1.33884	145.799	3.06604	0.00216912	0.0187584	NC_091670.1	42786998	42788664	-	1667	LOC103446777
LOC103451826	GeneID:103451826	zinc-finger homeodomain protein 11-like	protein_coding	4.10262	0.884931	38.8899	4.63608	3.55071e-06	0.000329228	NC_091673.1	4766249	4767983	+	1735	LOC103451826
LOC103418236	GeneID:103418236	TMV resistance protein N-like	protein_coding	4.0961	1.25434	196.271	3.26553	0.0010926	0.0125761	NC_091662.1	8764478	8771760	+	7283	LOC103418236
LOC103435015	GeneID:103435015	TMV resistance protein N-like	protein_coding	4.09525	1.10804	802.806	3.69595	0.000219067	0.00496819	NC_091662.1	8531055	8614791	+	83737	LOC103435015
LOC103414337	GeneID:103414337	receptor protein kinase-like protein ZAR1	protein_coding	4.09435	1.08602	179.102	3.77005	0.000163214	0.0042084	NC_091673.1	8210429	8214951	+	4523	LOC103414337
LOC103440694	GeneID:103440694	cytochrome P450 714C2-like	protein_coding	4.09429	1.35157	186.043	3.02928	0.00245141	0.020333	NC_091674.1	13249520	13253689	-	4170	LOC103440694
LOC103451483	GeneID:103451483	inactive leucine-rich repeat receptor-like serine/threonine-protein kinase At1g60630	protein_coding	4.09083	1.538	104.694	2.65985	0.00781762	0.0416302	NC_091673.1	549789	554306	-	4518	LOC103451483
LOC103447294	GeneID:103447294	uncharacterized LOC103447294	protein_coding	4.08262	1.13477	239.326	3.59776	0.000320966	0.00613075	NC_091671.1	4768273	4772784	+	4512	LOC103447294
LOC114821012	GeneID:114821012	protein SEMI-ROLLED LEAF 2-like	protein_coding	4.07796	1.43625	173.581	2.83932	0.00452096	0.0293862	NC_091674.1	8162958	8176530	+	13573	LOC114821012
LOC103412005	GeneID:103412005	tubby-like F-box protein 5	pseudogene	4.07314	1.27524	403.685	3.19403	0.00140303	0.014624	NC_091674.1	18333844	18335517	+	1674	LOC103412005
LOC103446732	GeneID:103446732	uncharacterized LOC103446732	protein_coding	4.07179	1.57765	28.6122	2.58092	0.00985368	0.0479442	NC_091670.1	42326742	42329682	+	2941	LOC103446732
LOC103451426	GeneID:103451426	uncharacterized LOC103451426	protein_coding	4.07024	1.18239	329.452	3.44239	0.000576598	0.00857912	NC_091662.1	7426828	7529597	+	102770	LOC103451426
LOC139197564	GeneID:139197564	uncharacterized LOC139197564	lncRNA	4.06848	1.31217	92.2822	3.10058	0.00193143	0.0176169	NC_091667.1	25655857	25676682	+	20826	LOC139197564
LOC139192075	GeneID:139192075	uncharacterized LOC139192075	lncRNA	4.06411	1.51218	15.1931	2.68758	0.00719713	0.0396434	NC_091675.1	39595972	39604834	+	8863	LOC139192075
LOC103437479	GeneID:103437479	transcription factor MYB73-like	protein_coding	4.06269	1.44044	107.454	2.82046	0.00479553	0.0305331	NC_091661.1	26110520	26111767	+	1248	LOC103437479
LOC103445108	GeneID:103445108	protein CHROMATIN REMODELING 35	protein_coding	4.06214	1.39332	322.843	2.91545	0.0035518	0.0254237	NC_091670.1	9057653	9067042	-	9390	LOC103445108
LOC114825640	GeneID:114825640	kinesin-like protein KIN-14J	protein_coding	4.05888	1.50771	335.2	2.69208	0.00710075	0.0392535	NC_091666.1	19359868	19370890	-	11023	LOC114825640
LOC103405777	GeneID:103405777	pentatricopeptide repeat-containing protein At3g58590-like	protein_coding	4.05378	1.45398	73.0265	2.78806	0.00530248	0.032589	NC_091676.1	34574938	34582025	+	7088	LOC103405777
LOC103448896	GeneID:103448896	probable S-adenosylmethionine carrier 2, chloroplastic	protein_coding	4.05301	1.11444	471.474	3.63682	0.000276025	0.00560904	NC_091665.1	5826639	5832580	-	5942	LOC103448896
LOC114820961	GeneID:114820961	protein SPA1-RELATED 2-like	protein_coding	4.05239	0.929439	59.5493	4.36004	1.30039e-05	0.000776374	NC_091674.1	19387969	19397147	-	9179	LOC114820961
LOC103431945	GeneID:103431945	alpha,alpha-trehalose-phosphate synthase [UDP-forming] 1-like	protein_coding	4.0499	1.20536	303.876	3.35992	0.000779663	0.010347	NC_091663.1	33608338	33621856	+	13519	LOC103431945
LOC139188744	GeneID:139188744	uncharacterized LOC139188744	lncRNA	4.03823	1.3371	58.7944	3.02014	0.00252659	0.0206749	NC_091670.1	43244575	43254310	-	9736	LOC139188744
LOC103403708	GeneID:103403708	probable polygalacturonase	protein_coding	4.03755	1.46281	145.487	2.76014	0.00577764	0.0344402	NC_091676.1	12404011	12407008	-	2998	LOC103403708
LOC103451716	GeneID:103451716	chaperonin 60 subunit beta 4, chloroplastic	protein_coding	4.03309	1.27075	319.725	3.17379	0.00150461	0.0151809	NC_091673.1	3520417	3525215	-	4799	LOC103451716
LOC103405750	GeneID:103405750	uncharacterized LOC103405750	protein_coding	4.03091	1.16939	224.342	3.44703	0.000566786	0.00851455	NC_091675.1	23439582	23444801	+	5220	LOC103405750
LOC103430259	GeneID:103430259	mediator of RNA polymerase II transcription subunit 7b-like	protein_coding	4.02759	1.22632	137.549	3.28428	0.00102243	0.0120869	NC_091672.1	5623691	5626893	+	3203	LOC103430259
LOC103417551	GeneID:103417551	putative inactive kinesin-like protein KIN-7B	protein_coding	4.02035	1.33301	11.0625	3.016	0.00256131	0.020898	NC_091662.1	10656196	10679408	-	23213	LOC103417551
LOC139192166	GeneID:139192166	uncharacterized LOC139192166	lncRNA	4.01937	1.26085	1726.61	3.18783	0.00143346	0.0148336	NC_091675.1	28127112	28162522	+	35411	LOC139192166
LOC103434175	GeneID:103434175	PRA1 family protein E	protein_coding	4.01738	1.09451	389.848	3.67049	0.000242082	0.00521013	NC_091664.1	29989227	29990559	-	1333	LOC103434175
LOC103440556	GeneID:103440556	probable E3 ubiquitin-protein ligase XERICO	protein_coding	4.0163	1.32419	197.989	3.03302	0.00242118	0.020204	NC_091675.1	36074534	36075010	-	477	LOC103440556
LOC103454356	GeneID:103454356	uncharacterized LOC103454356	lncRNA	4.01611	1.03304	232.955	3.88766	0.000101215	0.00311453	NC_091666.1	18074810	18080700	+	5891	LOC103454356
LOC103429054	GeneID:103429054	exocyst complex component EXO70E2-like	protein_coding	4.01172	1.05522	129.509	3.80179	0.000143654	0.00391885	NC_091669.1	4379700	4385570	-	5871	LOC103429054
LOC114824778	GeneID:114824778	uncharacterized LOC114824778	lncRNA	4.00896	1.29337	44.1222	3.09962	0.00193768	0.0176376	NC_091665.1	10268094	10269421	-	1328	LOC114824778
LOC103435718	GeneID:103435718	uncharacterized LOC103435718	protein_coding	4.00347	1.31966	137.659	3.03372	0.0024156	0.020204	NC_091661.1	3208777	3213866	+	5090	LOC103435718
LOC114820696	GeneID:114820696	plasmodesmata-located protein 6-like	protein_coding	4.00291	1.23733	428.159	3.23513	0.00121589	0.0133732	NC_091673.1	1295812	1298628	+	2817	LOC114820696
LOC103417234	GeneID:103417234	stress-response A/B barrel domain-containing protein HS1-like	protein_coding	4.00191	0.953854	431.142	4.19552	2.72251e-05	0.0012806	NC_091676.1	10809560	10832706	-	23147	LOC103417234
LOC103402133	GeneID:103402133	coatomer subunit alpha-1-like	protein_coding	3.99783	1.08511	494.101	3.68427	0.000229362	0.00505716	NC_091670.1	36240454	36275895	-	35442	LOC103402133
MRV66_pgp009	GeneID:71430896		protein_coding	3.99532	1.16117	32622.3	3.44078	0.000580045	0.0086121	NC_061549.1	125190	127415	-	2226	ndhA
LOC103453997	GeneID:103453997	uncharacterized LOC103453997	protein_coding	3.99414	1.45198	237.738	2.75082	0.00594468	0.035131	NC_091674.1	1621618	1622786	+	1169	LOC103453997
LOC103442034	GeneID:103442034	TMV resistance protein N-like	protein_coding	3.99168	1.15725	281.437	3.44928	0.000562085	0.00848311	NC_091662.1	7390175	7395777	+	5603	LOC103442034
LOC114821002	GeneID:114821002	uncharacterized LOC114821002	protein_coding	3.9847	1.44375	242.251	2.75997	0.00578062	0.0344402	NC_091674.1	1327159	1331588	-	4430	LOC114821002
LOC103429345	GeneID:103429345	zinc finger CCCH domain-containing protein 19-like	protein_coding	3.98437	1.06657	812.905	3.73567	0.000187212	0.00457445	NC_091665.1	10044851	10057143	+	12293	LOC103429345
LOC103438254	GeneID:103438254	exosome complex component RRP41 homolog	protein_coding	3.98362	1.03599	286.946	3.84523	0.000120437	0.00345509	NC_091676.1	15929319	15932988	+	3670	LOC103438254
LOC108170221	GeneID:108170221	glycine-rich protein 5-like	protein_coding	3.98179	0.795152	310.428	5.00758	5.51174e-07	9.41096e-05	NC_091663.1	26631143	26632089	-	947	LOC108170221
LOC103452490	GeneID:103452490	protein MEI2-like 4	protein_coding	3.98131	1.4003	230.453	2.84318	0.0044666	0.0292638	NC_091673.1	9535419	9542670	+	7252	LOC103452490
LOC103450453	GeneID:103450453	transcription factor bHLH110-like	protein_coding	3.97361	1.50268	275.604	2.64435	0.00818485	0.0427916	NC_091675.1	1388769	1394586	+	5818	LOC103450453
MRV66_pgp028	GeneID:71430865		protein_coding	3.97143	1.36925	2883.48	2.90045	0.00372623	0.0263732	NC_061549.1	84916	85284	-	369	rpl14
LOC114826128	GeneID:114826128	probable LRR receptor-like serine/threonine-protein kinase At3g47570	protein_coding	3.96886	1.22268	36.3296	3.24604	0.00117023	0.0130449	NC_091667.1	29588786	29596896	-	8111	LOC114826128
LOC103423592	GeneID:103423592	uncharacterized LOC103423592	protein_coding	3.96684	1.12852	83.47	3.51509	0.00043961	0.00732736	NC_091672.1	30968820	30979246	+	10427	LOC103423592
LOC103436100	GeneID:103436100	histone-lysine N-methyltransferase ASHH1	protein_coding	3.96681	1.04351	573.167	3.80142	0.000143867	0.00391885	NC_091665.1	5483542	5495852	+	12311	LOC103436100
LOC103441522	GeneID:103441522	aspartic proteinase	protein_coding	3.96616	1.4074	314.286	2.81807	0.00483132	0.0306769	NC_091676.1	10094862	10100408	-	5547	LOC103441522
LOC103448811	GeneID:103448811	protein SYM1-like	protein_coding	3.96451	1.4671	91.6587	2.70227	0.00688685	0.0383849	NC_091671.1	33298689	33303412	+	4724	LOC103448811
LOC103403471	GeneID:103403471	sodium/hydrogen exchanger 8-like	protein_coding	3.95855	1.40388	244.727	2.81972	0.00480661	0.0305481	NC_091676.1	818164	826322	-	8159	LOC103403471
LOC139188782	GeneID:139188782	probable ubiquitin-like-specific protease 2A	protein_coding	3.95558	1.1788	331.748	3.35559	0.000791946	0.0104211	NC_091670.1	7117993	7130556	+	12564	LOC139188782
LOC103402617	GeneID:103402617	uncharacterized LOC103402617	protein_coding	3.95543	1.29951	163.306	3.04379	0.00233615	0.0197515	NC_091676.1	2145923	2149255	+	3333	LOC103402617
LOC103402872	GeneID:103402872	uncharacterized LOC103402872	protein_coding	3.95465	1.21605	373.468	3.25205	0.00114575	0.0129091	NC_091662.1	14045770	14049799	-	4030	LOC103402872
LOC139198334	GeneID:139198334	transcriptional corepressor LEUNIG-like	protein_coding	3.95366	1.11951	327.95	3.5316	0.000413047	0.00705797	NC_091668.1	12670877	12675001	-	4125	LOC139198334
LOC103436577	GeneID:103436577	protein NO VEIN-like	protein_coding	3.95144	1.43154	200.304	2.76028	0.00577517	0.0344402	NC_091664.1	1314548	1342110	-	27563	LOC103436577
LOC103418927	GeneID:103418927	sodium-dependent phosphate transport protein 1, chloroplastic	protein_coding	3.94471	1.17877	305.998	3.34646	0.000818516	0.0106704	NC_091663.1	6255226	6259150	+	3925	LOC103418927
LOC103450454	GeneID:103450454	probable jasmonic acid carboxyl methyltransferase 2	protein_coding	3.94137	1.00183	409.273	3.93419	8.3479e-05	0.00279609	NC_091675.1	1427583	1429827	+	2245	LOC103450454
LOC103440640	GeneID:103440640	uncharacterized LOC103440640	protein_coding	3.94113	1.3861	186.246	2.84333	0.0044645	0.0292638	NC_091661.1	29759224	29763122	+	3899	LOC103440640
LOC103449307	GeneID:103449307	glutamate dehydrogenase 1	protein_coding	3.93805	1.09514	104.943	3.59593	0.000323233	0.00614544	NC_091672.1	536743	542151	-	5409	LOC103449307
LOC103438035	GeneID:103438035	expansin-A8	protein_coding	3.93429	0.830948	242.629	4.73469	2.19385e-06	0.000245299	NC_091661.1	26921013	26927283	-	6271	LOC103438035
LOC103435080	GeneID:103435080	dof zinc finger protein 1-like	protein_coding	3.93346	0.743417	63.5627	5.29105	1.21614e-07	3.27446e-05	NC_091665.1	43022391	43024770	-	2380	LOC103435080
LOC103400126	GeneID:103400126	leucine aminopeptidase 2, chloroplastic-like	protein_coding	3.92487	1.23181	82.1222	3.18627	0.00144119	0.0148651	NC_091675.1	4531883	4533881	+	1999	LOC103400126
LOC114819622	GeneID:114819622	transcription factor MYB1-like	protein_coding	3.92314	1.07987	212.859	3.63296	0.000280192	0.00565269	NC_091662.1	6698285	6699855	+	1571	LOC114819622
LOC103404241	GeneID:103404241	uncharacterized membrane protein At3g27390-like	protein_coding	3.92029	1.38118	41.6224	2.83836	0.00453465	0.0294479	NC_091677.1	1219971	1224002	-	4032	LOC103404241
LOC103438756	GeneID:103438756	uncharacterized LOC103438756	pseudogene	3.91955	1.3579	54.8584	2.88649	0.00389569	0.0270957	NC_091666.1	25888472	25901496	+	13025	LOC103438756
LOC103428628	GeneID:103428628	uncharacterized LOC103428628	protein_coding	3.91698	1.09701	616.68	3.5706	0.000356167	0.00646861	NC_091670.1	9405021	9413081	+	8061	LOC103428628
LOC108174601	GeneID:108174601	probable LRR receptor-like serine/threonine-protein kinase At3g47570	protein_coding	3.91652	1.38014	161.654	2.83777	0.004543	0.0294885	NC_091661.1	22575362	22631169	+	55808	LOC108174601
LOC103420916	GeneID:103420916	SUMO-activating enzyme subunit 2-like	protein_coding	3.91602	1.0564	637.926	3.70696	0.000209758	0.00487844	NC_091665.1	10744129	10750984	+	6856	LOC103420916
MRV66_pgp056	GeneID:71430836		protein_coding	3.91461	1.47236	10404.2	2.65873	0.00784352	0.0416662	NC_061549.1	60935	62461	+	1527	accD
LOC103450724	GeneID:103450724	uncharacterized LOC103450724	lncRNA	3.91335	1.26558	105.055	3.09215	0.00198712	0.0179148	NC_091662.1	6422546	6423424	+	879	LOC103450724
LOC103429730	GeneID:103429730	uncharacterized LOC103429730	protein_coding	3.91299	1.20245	240.414	3.25419	0.00113716	0.012878	NC_091670.1	42914986	42934594	+	19609	LOC103429730
LOC139192033	GeneID:139192033	uncharacterized LOC139192033	pseudogene	3.91177	1.09897	273.748	3.5595	0.000371561	0.00660181	NC_091675.1	43017819	43028694	-	10876	LOC139192033
LOC103422651	GeneID:103422651	N-terminal acetyltransferase B complex auxiliary subunit NAA25-like	protein_coding	3.91022	1.07414	204.606	3.64032	0.0002723	0.00554945	NC_091671.1	4778454	4786677	-	8224	LOC103422651
LOC103450776	GeneID:103450776	probable inactive receptor kinase At5g58300	protein_coding	3.90806	1.5053	24.3141	2.59621	0.00942589	0.0465816	NC_091661.1	27150838	27154451	-	3614	LOC103450776
LOC103442556	GeneID:103442556	transcription factor MYB41-like	protein_coding	3.90532	1.51869	86.369	2.5715	0.0101259	0.0487527	NC_091669.1	6720955	6722534	+	1580	LOC103442556
LOC103422841	GeneID:103422841	hypersensitive-induced response protein 1	protein_coding	3.90441	1.14597	233.884	3.40707	0.000656639	0.00927709	NC_091674.1	27699981	27719385	+	19405	LOC103422841
LOC103401927	GeneID:103401927	vacuolar protein sorting-associated protein 9A-like	protein_coding	3.9025	1.14574	445.868	3.4061	0.000658976	0.00929137	NC_091675.1	44144644	44155116	-	10473	LOC103401927
LOC103449127	GeneID:103449127	BTB/POZ domain-containing protein At1g03010-like	protein_coding	3.89784	1.49354	60.5974	2.60981	0.00905927	0.0453388	NC_091671.1	39848930	39853260	-	4331	LOC103449127
LOC103427792	GeneID:103427792	protein DETOXIFICATION 40-like	protein_coding	3.89616	1.51477	74.9909	2.57212	0.0101077	0.0487288	NC_091665.1	45191984	45198177	-	6194	LOC103427792
LOC103453785	GeneID:103453785	zinc finger CCCH domain-containing protein 19-like	protein_coding	3.89538	1.1993	644.085	3.24803	0.00116206	0.0129745	NC_091670.1	8366040	8378479	+	12440	LOC103453785
LOC114825216	GeneID:114825216	uncharacterized LOC114825216	protein_coding	3.89028	1.5169	19.5395	2.56463	0.0103285	0.0494055	NC_091665.1	16334051	16339646	-	5596	LOC114825216
LOC103436767	GeneID:103436767	uncharacterized LOC103436767	protein_coding	3.88824	1.06928	109.945	3.63632	0.000276564	0.00561184	NC_091666.1	1546368	1554329	+	7962	LOC103436767
LOC103401650	GeneID:103401650	uncharacterized LOC103401650	protein_coding	3.87865	1.36549	82.3172	2.84048	0.00450461	0.0293618	NC_091675.1	33605286	33613048	+	7763	LOC103401650
LOC103402750	GeneID:103402750	putative phospholipid-transporting ATPase 9	protein_coding	3.87796	1.26727	294.013	3.06009	0.00221274	0.0190182	NC_091676.1	3567182	3574636	+	7455	LOC103402750
LOC103403549	GeneID:103403549	uncharacterized LOC103403549	protein_coding	3.87123	1.50026	64.7899	2.58038	0.00986928	0.0479625	NC_091676.1	11778313	11780952	-	2640	LOC103403549
LOC103449602	GeneID:103449602	D-lactate dehydrogenase [cytochrome], mitochondrial	protein_coding	3.86777	1.36094	202.035	2.842	0.00448322	0.0292987	NC_091672.1	5169040	5178504	-	9465	LOC103449602
LOC103439920	GeneID:103439920	protein yippee-like At4g27745	protein_coding	3.86704	1.09377	77.3827	3.5355	0.000407	0.00701774	NC_091667.1	35851598	35853770	-	2173	LOC103439920
LOC103451789	GeneID:103451789	protein ENHANCED DISEASE RESISTANCE 2-like	protein_coding	3.86559	1.4907	43.0542	2.59313	0.00951062	0.0468477	NC_091673.1	4344848	4350407	-	5560	LOC103451789
LOC139196365	GeneID:139196365	uncharacterized LOC139196365	lncRNA	3.85915	1.42348	308.88	2.71108	0.00670645	0.0378228	NC_091665.1	8177953	8197127	+	19175	LOC139196365
LOC103451681	GeneID:103451681	uncharacterized LOC103451681	protein_coding	3.85885	1.46318	180.139	2.6373	0.00835696	0.0433114	NC_091673.1	3003267	3013665	-	10399	LOC103451681
LOC103406125	GeneID:103406125	uncharacterized LOC103406125	lncRNA	3.85719	1.02056	186.74	3.77949	0.000157151	0.00412037	NC_091664.1	3283234	3285318	-	2085	LOC103406125
LOC139197040	GeneID:139197040	uncharacterized LOC139197040	protein_coding	3.85576	0.953877	291.653	4.0422	5.29528e-05	0.00205942	NC_091666.1	19424312	19430335	+	6024	LOC139197040
LOC103448108	GeneID:103448108	uncharacterized LOC103448108	protein_coding	3.85443	1.06158	168.669	3.63084	0.000282499	0.00565996	NC_091668.1	19821789	19823877	-	2089	LOC103448108
LOC103411388	GeneID:103411388	alpha/beta hydrolase domain-containing protein VTE7-like	protein_coding	3.85057	0.862656	212.085	4.46362	8.05882e-06	0.000559895	NC_091677.1	4592452	4597826	-	5375	LOC103411388
LOC103452736	GeneID:103452736	uncharacterized LOC103452736	lncRNA	3.84699	1.00901	220.41	3.81262	0.000137501	0.00384981	NC_091676.1	10311596	10319205	+	7610	LOC103452736
LOC103422064	GeneID:103422064	DNA-directed RNA polymerase IV subunit 1	protein_coding	3.84554	0.853182	92.6521	4.50729	6.56603e-06	0.00049161	NC_091664.1	9156542	9168561	+	12020	LOC103422064
LOC103426675	GeneID:103426675	oxysterol-binding protein-related protein 4C-like	protein_coding	3.84447	0.691026	310.322	5.56342	2.64532e-08	9.2593e-06	NC_091676.1	26934700	26945216	+	10517	LOC103426675
LOC114827054	GeneID:114827054	nudix hydrolase 18, mitochondrial-like	protein_coding	3.84262	0.822997	135.678	4.66905	3.02588e-06	0.000296262	NC_091669.1	33274219	33275821	+	1603	LOC114827054
LOC103433101	GeneID:103433101	uncharacterized LOC103433101	lncRNA	3.8418	1.07578	155.585	3.57118	0.000355381	0.00646861	NC_091664.1	15949795	15964342	-	14548	LOC103433101
LOC103401723	GeneID:103401723	SWI/SNF complex subunit SWI3C	protein_coding	3.84058	1.12661	493.932	3.40898	0.000652054	0.00924965	NC_091675.1	41186588	41195219	+	8632	LOC103401723
LOC114822745	GeneID:114822745	kinesin-like protein KIN-7F	protein_coding	3.83946	1.18202	65.0112	3.24822	0.00116128	0.0129745	NC_091662.1	10708881	10715621	-	6741	LOC114822745
LOC108170932	GeneID:108170932	uncharacterized LOC108170932	protein_coding	3.83584	1.31977	81.3145	2.90645	0.0036556	0.0259425	NC_091672.1	29328138	29341232	-	13095	LOC108170932
LOC103416966	GeneID:103416966	protein MICRORCHIDIA 6-like	protein_coding	3.83125	1.35386	164.677	2.82987	0.00465666	0.0300313	NC_091677.1	2282880	2289990	-	7111	LOC103416966
MRV66_pgp068	GeneID:71430816		protein_coding	3.82929	1.36505	3184.49	2.80523	0.00502813	0.031569	NC_061549.1	39080	39268	+	189	psbZ
LOC103404387	GeneID:103404387	endoglucanase 6	protein_coding	3.8288	1.22679	115.661	3.12098	0.00180252	0.0167693	NC_091674.1	19874249	19879436	+	5188	LOC103404387
LOC103423147	GeneID:103423147	helicase protein MOM1-like	protein_coding	3.82863	1.22595	315.169	3.12298	0.00179028	0.0167664	NC_091663.1	11032178	11057350	-	25173	LOC103423147
LOC103436823	GeneID:103436823	uncharacterized LOC103436823	protein_coding	3.82806	1.03408	347.597	3.70191	0.000213986	0.00493649	NC_091666.1	2383829	2388770	+	4942	LOC103436823
LOC103449827	GeneID:103449827	putative polyol transporter 1	protein_coding	3.82643	1.20975	962.771	3.16299	0.00156156	0.0155346	NC_091670.1	11214690	11217443	-	2754	LOC103449827
LOC103422065	GeneID:103422065	protein HOTHEAD	protein_coding	3.82507	0.957342	297.623	3.99551	6.45542e-05	0.00235985	NC_091664.1	9213980	9219339	+	5360	LOC103422065
LOC103431408	GeneID:103431408	verprolin-like	protein_coding	3.82185	1.39041	62.3597	2.74872	0.0059828	0.0352547	NC_091663.1	31597018	31600102	-	3085	LOC103431408
LOC103448778	GeneID:103448778	ras-related protein RABA1b-like	protein_coding	3.81621	0.979231	421.069	3.89715	9.73314e-05	0.00306923	NC_091671.1	36283730	36286567	-	2838	LOC103448778
LOC139198397	GeneID:139198397	probable WRKY transcription factor 17	pseudogene	3.81539	1.25876	141.598	3.03108	0.00243684	0.0202602	NC_091668.1	17466208	17468115	+	1908	LOC139198397
LOC103440660	GeneID:103440660	uncharacterized LOC103440660	protein_coding	3.81244	1.06418	120.68	3.58251	0.000340312	0.00630542	NC_091674.1	22165586	22179209	-	13624	LOC103440660
LOC103446090	GeneID:103446090	V-type proton ATPase 16 kDa proteolipid subunit-like	protein_coding	3.81087	1.48968	50.2806	2.55818	0.0105223	0.0498554	NC_091670.1	35977931	35981109	-	3179	LOC103446090
LOC103452673	GeneID:103452673	protein TRANSPARENT TESTA 9	protein_coding	3.8061	1.00987	100.829	3.76889	0.000163973	0.00421244	NC_091676.1	26383950	26433498	+	49549	LOC103452673
LOC103410493	GeneID:103410493	anthocyanidin 3-O-glucosyltransferase 5-like	protein_coding	3.79581	1.24397	113.835	3.05136	0.00227806	0.0194246	NC_091675.1	1779646	1781715	+	2070	LOC103410493
LOC103427823	GeneID:103427823	pentatricopeptide repeat-containing protein At4g39620, chloroplastic	protein_coding	3.7937	1.47996	336.587	2.56338	0.0103657	0.0494313	NC_091663.1	25178097	25181439	-	3343	LOC103427823
LOC103401881	GeneID:103401881	uncharacterized LOC103401881	protein_coding	3.79348	1.01883	443.437	3.72339	0.000196566	0.00468845	NC_091675.1	44080742	44084580	-	3839	LOC103401881
LOC103435076	GeneID:103435076	uncharacterized LOC103435076	lncRNA	3.78775	1.03434	18.3851	3.662	0.000250253	0.00527145	NC_091667.1	27819136	27820265	+	1130	LOC103435076
LOC114823311	GeneID:114823311	probable N-acetyl-gamma-glutamyl-phosphate reductase, chloroplastic	protein_coding	3.78584	1.19902	130.116	3.15745	0.00159157	0.0157147	NC_091665.1	15639849	15650009	+	10161	LOC114823311
LOC103450024	GeneID:103450024	uncharacterized LOC103450024	protein_coding	3.78442	1.13717	51.2514	3.32791	0.000874992	0.0110766	NC_091672.1	16592328	16599103	+	6776	LOC103450024
LOC103408630	GeneID:103408630	conserved oligomeric Golgi complex subunit 3-like	protein_coding	3.78202	1.08656	604.962	3.48073	0.000500041	0.00791977	NC_091662.1	8015126	8028052	-	12927	LOC103408630
LOC103436758	GeneID:103436758	decapping 5-like protein	protein_coding	3.77385	1.19907	161.085	3.14732	0.00164776	0.0160321	NC_091666.1	1282443	1296492	+	14050	LOC103436758
LOC103406449	GeneID:103406449	small ribosomal subunit protein eS4	protein_coding	3.77142	1.43662	43.4001	2.62521	0.00865946	0.044238	NC_091661.1	26248226	26250895	+	2670	LOC103406449
LOC108173581	GeneID:108173581	uncharacterized LOC108173581	lncRNA	3.77031	1.08461	36.8077	3.4762	0.000508572	0.00800677	NC_091676.1	26542280	26545603	-	3324	LOC108173581
LOC114824039	GeneID:114824039	probable aminotransferase TAT2	protein_coding	3.75983	1.40882	71.8132	2.66878	0.00761281	0.0410423	NC_091663.1	31261227	31275526	+	14300	LOC114824039
LOC103413834	GeneID:103413834	SH3 domain-containing protein 2-like	protein_coding	3.757	0.860195	254.05	4.36762	1.25609e-05	0.000767574	NC_091675.1	1116538	1119665	+	3128	LOC103413834
LOC103405885	GeneID:103405885	uncharacterized LOC103405885	protein_coding	3.75596	1.43914	116.57	2.60987	0.00905762	0.0453388	NC_091677.1	33203675	33208374	+	4700	LOC103405885
LOC139192140	GeneID:139192140	uncharacterized LOC139192140	lncRNA	3.7539	1.40205	64.8847	2.67744	0.00741866	0.0404283	NC_091675.1	55939406	55940722	-	1317	LOC139192140
LOC103403450	GeneID:103403450	defensin Ec-AMP-D2-like	protein_coding	3.74952	0.878234	529.323	4.26939	1.96011e-05	0.00103317	NC_091676.1	630402	631174	-	773	LOC103403450
LOC103427323	GeneID:103427323	probable LRR receptor-like serine/threonine-protein kinase At3g47570	protein_coding	3.74297	1.39044	228.709	2.69193	0.00710389	0.0392535	NC_091663.1	30294275	30297868	+	3594	LOC103427323
LOC103442434	GeneID:103442434	receptor-like protein kinase FERONIA	protein_coding	3.73869	1.07806	363.248	3.46798	0.000524392	0.00815779	NC_091669.1	4567911	4571321	-	3411	LOC103442434
LOC103416017	GeneID:103416017	ethylene-responsive transcription factor ERF008	protein_coding	3.73732	1.05957	133.599	3.5272	0.000419972	0.00711008	NC_091675.1	25799768	25800743	-	976	LOC103416017
LOC103436624	GeneID:103436624	uncharacterized LOC103436624	protein_coding	3.73697	1.12091	341.457	3.33388	0.000856437	0.0109688	NC_091665.1	2368248	2372414	-	4167	LOC103436624
LOC103434171	GeneID:103434171	E3 ubiquitin protein ligase DRIP2-like	protein_coding	3.73187	1.01855	181.784	3.6639	0.0002484	0.00525635	NC_091664.1	29971045	29977081	+	6037	LOC103434171
LOC114826439	GeneID:114826439	protein RADIALIS-like 3	protein_coding	3.73175	1.26245	69.7251	2.95595	0.00311705	0.023392	NC_091668.1	2065236	2067987	+	2752	LOC114826439
LOC103419992	GeneID:103419992	INCREASED PETAL GROWTH ANISOTROPY 1-like protein 1	protein_coding	3.73032	1.41562	30.8756	2.63511	0.00841107	0.0434656	NC_091663.1	5189165	5193116	-	3952	LOC103419992
LOC103432095	GeneID:103432095	uncharacterized LOC103432095	lncRNA	3.72884	1.20822	1105.96	3.08623	0.00202714	0.0181379	NC_091663.1	33275717	33278146	-	2430	LOC103432095
LOC103401530	GeneID:103401530	receptor-like cytosolic serine/threonine-protein kinase RBK1	protein_coding	3.72795	1.20001	78.8766	3.10658	0.00189262	0.0173714	NC_091675.1	30845709	30849775	+	4067	LOC103401530
LOC103449902	GeneID:103449902	ultraviolet-B receptor UVR8	protein_coding	3.72057	1.07451	574.141	3.46257	0.000535049	0.00825025	NC_091661.1	1580966	1592439	-	11474	LOC103449902
LOC103422046	GeneID:103422046	serine/threonine-protein phosphatase PP2A-2 catalytic subunit-like	protein_coding	3.71951	1.12953	285.864	3.29298	0.000991327	0.0119138	NC_091661.1	3167011	3181198	-	14188	LOC103422046
LOC103415055	GeneID:103415055	L-galactono-1,4-lactone dehydrogenase, mitochondrial-like	pseudogene	3.71598	1.01938	159.715	3.64533	0.000267045	0.00549031	NC_091674.1	10271713	10285710	-	13998	LOC103415055
LOC103434536	GeneID:103434536	probable xyloglucan endotransglucosylase/hydrolase protein 8	protein_coding	3.71476	1.28838	39.1011	2.88327	0.00393564	0.0272382	NC_091665.1	45021504	45023615	+	2112	LOC103434536
LOC103436462	GeneID:103436462	uncharacterized LOC103436462	protein_coding	3.71365	1.26955	145.178	2.92517	0.00344273	0.0249056	NC_091668.1	23442766	23457650	-	14885	LOC103436462
LOC103434185	GeneID:103434185	probable myosin-binding protein 4	protein_coding	3.71181	1.22912	250.323	3.01988	0.00252873	0.0206803	NC_091664.1	30088806	30093603	+	4798	LOC103434185
LOC103425966	GeneID:103425966	uncharacterized LOC103425966	protein_coding	3.7105	1.16877	34.4175	3.17471	0.00149988	0.0151514	NC_091669.1	34808256	34810901	+	2646	LOC103425966
LOC103453958	GeneID:103453958	sucrose synthase-like	protein_coding	3.70359	1.14913	424.592	3.22296	0.00126872	0.0137063	NC_091662.1	7713420	7718796	-	5377	LOC103453958
LOC139187686	GeneID:139187686	probable serine/threonine protein phosphatase 2A regulatory subunit Bdelta	protein_coding	3.7021	1.40088	65.707	2.64269	0.00822496	0.0428893	NC_091672.1	30539440	30564421	+	24982	LOC139187686
LOC103415827	GeneID:103415827	probable inactive ATP-dependent zinc metalloprotease FTSHI 1, chloroplastic	protein_coding	3.69647	1.39481	352.246	2.65016	0.00804546	0.0423806	NC_091666.1	23825992	23831971	+	5980	LOC103415827
LOC103423760	GeneID:103423760	receptor-like protein 4	protein_coding	3.69494	1.27435	198.414	2.89948	0.00373784	0.0263904	NC_091673.1	2944269	2949136	-	4868	LOC103423760
LOC103449578	GeneID:103449578	ubiquitin carboxyl-terminal hydrolase 8-like	protein_coding	3.69093	1.29493	118.024	2.85029	0.00436794	0.028961	NC_091672.1	4721330	4729792	+	8463	LOC103449578
LOC103454072	GeneID:103454072	uncharacterized LOC103454072	protein_coding	3.68652	1.37572	36.6893	2.6797	0.00736875	0.0402222	NC_091674.1	2826012	2827534	-	1523	LOC103454072
LOC103426677	GeneID:103426677	subtilisin-like protease SBT2.5	protein_coding	3.68637	1.06773	297.074	3.45253	0.000555362	0.00842944	NC_091676.1	26872568	26880161	+	7594	LOC103426677
LOC103451352	GeneID:103451352	acyl carrier protein 1, chloroplastic-like	protein_coding	3.68637	1.04438	548.915	3.52972	0.000415994	0.00707611	NC_091672.1	29363530	29393633	+	30104	LOC103451352
LOC139198241	GeneID:139198241	uncharacterized LOC139198241	lncRNA	3.68485	1.15983	215.137	3.17707	0.00148773	0.0150644	NC_091668.1	7051506	7128640	-	77135	LOC139198241
LOC139187526	GeneID:139187526	thioredoxin O1, mitochondrial-like	protein_coding	3.6776	0.994046	138.462	3.69963	0.000215918	0.00494658	NC_091665.1	45387588	45393864	+	6277	LOC139187526
LOC103454313	GeneID:103454313	potassium channel AKT1	protein_coding	3.6732	1.11792	70.2151	3.28574	0.00101715	0.012079	NC_091668.1	13363359	13368465	-	5107	LOC103454313
LOC103434934	GeneID:103434934	subtilisin-like protease SBT5.6	protein_coding	3.67193	1.09584	109.9	3.3508	0.000805782	0.0105344	NC_091665.1	41350565	41357145	-	6581	LOC103434934
LOC103451463	GeneID:103451463	uncharacterized LOC103451463	protein_coding	3.6664	1.00027	279.695	3.66541	0.000246941	0.00524647	NC_091673.1	402610	412239	-	9630	LOC103451463
LOC103419874	GeneID:103419874	histidine--tRNA ligase, chloroplastic/mitochondrial-like	protein_coding	3.65997	0.990244	343.873	3.69603	0.000218994	0.00496819	NC_091664.1	16476475	16491801	-	15327	LOC103419874
LOC114819812	GeneID:114819812	WAT1-related protein At1g25270-like	protein_coding	3.65753	1.27189	117.593	2.87567	0.00403172	0.0275616	NC_091671.1	39194747	39201985	-	7239	LOC114819812
LOC103431959	GeneID:103431959	patatin-like protein 6	protein_coding	3.65735	1.34681	164.351	2.71557	0.00661613	0.037503	NC_091661.1	22168496	22174833	+	6338	LOC103431959
LOC139194400	GeneID:139194400	uncharacterized LOC139194400	protein_coding	3.65665	1.19755	25.2938	3.05344	0.00226235	0.0193259	NC_091663.1	5438775	5447486	-	8712	LOC139194400
LOC103421753	GeneID:103421753	E3 ubiquitin-protein ligase PUB24-like	protein_coding	3.65233	1.42423	272.826	2.56442	0.0103349	0.049418	NC_091672.1	4379671	4381217	+	1547	LOC103421753
MRV66_pgp025	GeneID:71430868		protein_coding	3.64969	1.08575	558.669	3.36146	0.000775319	0.0103405	NC_061549.1	87760	88185	-	426	rpl22
LOC103437186	GeneID:103437186	probable LRR receptor-like serine/threonine-protein kinase At1g12460	protein_coding	3.64405	1.27236	21.0069	2.86401	0.00418312	0.0282119	NC_091664.1	10051781	10055714	-	3934	LOC103437186
LOC103406427	GeneID:103406427	abscisic acid receptor PYL4-like	protein_coding	3.64333	0.736639	191.238	4.94588	7.57994e-07	0.000113597	NC_091661.1	26317085	26317940	-	856	LOC103406427
LOC103430721	GeneID:103430721	serine/threonine-protein kinase sid1-like	protein_coding	3.63509	1.02236	293.317	3.55559	0.000377129	0.00664951	NC_091663.1	30890049	30899366	+	9318	LOC103430721
LOC139194891	GeneID:139194891	uncharacterized LOC139194891	lncRNA	3.63427	1.15925	582.328	3.13501	0.0017185	0.0164461	NC_091664.1	3142402	3203279	+	60878	LOC139194891
LOC103405911	GeneID:103405911	uncharacterized LOC103405911	protein_coding	3.628	1.15884	85.3827	3.13071	0.00174384	0.0165822	NC_091677.1	33693258	33704940	-	11683	LOC103405911
LOC103401955	GeneID:103401955	serine/threonine-protein kinase PEPKR2	protein_coding	3.62691	0.998977	485.141	3.63062	0.000282737	0.00565996	NC_091675.1	47521566	47526221	+	4656	LOC103401955
LOC139196865	GeneID:139196865	late embryogenesis abundant protein At1g64065-like	protein_coding	3.61846	1.35126	139.094	2.67785	0.00740969	0.0403984	NC_091666.1	21426048	21426680	-	633	LOC139196865
LOC103425803	GeneID:103425803	B3 domain-containing transcription factor VRN1-like	protein_coding	3.61846	0.798266	194.736	4.5329	5.81792e-06	0.000447565	NC_091665.1	15258883	15262482	-	3600	LOC103425803
LOC103431369	GeneID:103431369	uncharacterized LOC103431369	lncRNA	3.61622	1.07497	69.2274	3.36402	0.000768158	0.0102624	NC_091674.1	18358924	18361057	-	2134	LOC103431369
LOC103455550	GeneID:103455550	putative cysteine-rich receptor-like protein kinase 9	protein_coding	3.6142	0.841025	143.808	4.29737	1.72836e-05	0.000927157	NC_091674.1	28562371	28566718	-	4348	LOC103455550
LOC103428765	GeneID:103428765	probable WRKY transcription factor 7	protein_coding	3.61032	0.984074	178.724	3.66875	0.000243739	0.00521013	NC_091668.1	7407444	7413415	+	5972	LOC103428765
LOC114824765	GeneID:114824765	integrin-linked protein kinase 1-like	pseudogene	3.61009	1.35034	142.067	2.67347	0.00750715	0.040692	NC_091665.1	9440845	9444965	+	4121	LOC114824765
LOC103417797	GeneID:103417797	cytochrome P450 714C2-like	protein_coding	3.61008	1.22788	50.6031	2.94009	0.00328112	0.0241403	NC_091663.1	3692823	3698251	+	5429	LOC103417797
LOC139192713	GeneID:139192713	uncharacterized LOC139192713	protein_coding	3.60274	1.22293	188.034	2.94599	0.00321924	0.0239366	NC_091676.1	14127108	14130673	-	3566	LOC139192713
LOC103424231	GeneID:103424231	putative F-box protein At1g65770	protein_coding	3.59973	0.911275	126.275	3.95021	7.80831e-05	0.00267951	NC_091661.1	27762067	27764752	-	2686	LOC103424231
LOC139197042	GeneID:139197042	uncharacterized LOC139197042	protein_coding	3.59839	1.21959	21.1933	2.95048	0.00317277	0.023717	NC_091666.1	19448858	19455004	+	6147	LOC139197042
LOC103430617	GeneID:103430617	probable peroxygenase 4	protein_coding	3.59506	1.01128	217.131	3.55495	0.000378045	0.00664951	NC_091673.1	1280533	1283738	+	3206	LOC103430617
LOC114823198	GeneID:114823198	uncharacterized LOC114823198	protein_coding	3.59225	1.1036	382.568	3.25503	0.00113378	0.0128777	NC_091665.1	9954944	9957133	-	2190	LOC114823198
LOC114822192	GeneID:114822192	uncharacterized LOC114822192	lncRNA	3.59071	0.876046	85.9755	4.09877	4.15356e-05	0.00172053	NC_091676.1	19856910	19857792	-	883	LOC114822192
LOC139194135	GeneID:139194135	uncharacterized LOC139194135	lncRNA	3.58848	1.36158	45.9713	2.63553	0.00840066	0.0434495	NC_091663.1	32181245	32186055	-	4811	LOC139194135
LOC114826001	GeneID:139197430	ATP synthase subunit delta, mitochondrial-like protein_coding GeneID:114826001 304 965 216 50 745 18 825 571 565 400 636 583 1305 1936 92 32 78 346 768 553 532 1505 1460 1855 963 1469 900 85 335 61 1192 340 702 123 1025 759 1076 956 770 77 1451 1043 LOC103445047 NC_091667.1 9521955 9522400 + 446 LOC103445047 FCS-Like Zinc finger 3-like protein_coding GeneID:103445047 266 469 123 18 373 11 323 348…	protein_coding	3.58617	1.24301	54.4033	2.88508	0.00391315	0.0271362	NC_091667.1	9508255	9515897	+	7643	LOC114826001
LOC103420887	GeneID:103420887	uncharacterized LOC103420887	protein_coding	3.58495	1.31223	64.8446	2.73195	0.00629613	0.0363535	NC_091668.1	549120	555380	-	6261	LOC103420887
LOC103450030	GeneID:103450030	DNA gyrase subunit B, chloroplastic/mitochondrial-like	protein_coding	3.5849	1.38504	114.42	2.5883	0.00964504	0.047283	NC_091674.1	11698826	11715944	-	17119	LOC103450030
LOC103436847	GeneID:103436847	uncharacterized LOC103436847	protein_coding	3.58323	0.989053	201.57	3.62289	0.000291333	0.00574826	NC_091666.1	3217270	3218522	-	1253	LOC103436847
LOC103453950	GeneID:103453950	GDSL esterase/lipase At5g03610-like	protein_coding	3.58083	0.89136	278.848	4.01727	5.88769e-05	0.00222793	NC_091674.1	2016848	2020444	-	3597	LOC103453950
LOC103443887	GeneID:103443887	dihydrolipoyllysine-residue acetyltransferase component 5 of pyruvate dehydrogenase complex, chloroplastic	protein_coding	3.58081	1.11284	502.198	3.21773	0.00129207	0.0138721	NC_091665.1	7256959	7261336	+	4378	LOC103443887
LOC103403146	GeneID:103403146	U-box domain-containing protein 6	protein_coding	3.5794	1.25822	283.785	2.84481	0.00444375	0.0292099	NC_091673.1	8183703	8188409	-	4707	LOC103403146
LOC103426540	GeneID:103426540	cyclin-dependent kinase E-1-like	protein_coding	3.57901	1.13482	297.665	3.15381	0.00161152	0.0158447	NC_091661.1	1811038	1829987	-	18950	LOC103426540
LOC103436774	GeneID:103436774	protein BREVIS RADIX	protein_coding	3.57896	1.09227	31.2366	3.27663	0.00105053	0.0122775	NC_091666.1	1726081	1733234	-	7154	LOC103436774
LOC103418116	GeneID:103418116	ion channel CASTOR-like	protein_coding	3.5786	1.32653	233.492	2.69771	0.00698186	0.0387605	NC_091676.1	29659376	29687130	+	27755	LOC103418116
LOC103440245	GeneID:103440245	AT-hook motif nuclear-localized protein 23-like	protein_coding	3.57792	1.02464	219.325	3.49186	0.000479665	0.007759	NC_091676.1	35292913	35319693	-	26781	LOC103440245
LOC103447351	GeneID:103447351	putative disease resistance RPP13-like protein 1	protein_coding	3.57563	1.30325	55.5978	2.74362	0.00607656	0.0355528	NC_091671.1	5554798	5617544	+	62747	LOC103447351
LOC103428858	GeneID:103428858	uncharacterized LOC103428858	protein_coding	3.57212	1.20736	516.426	2.95861	0.00309025	0.0232867	NC_091668.1	20894068	20896330	+	2263	LOC103428858
LOC103434541	GeneID:103434541	uncharacterized LOC103434541	protein_coding	3.56979	1.0948	158.21	3.26068	0.00111145	0.0127032	NC_091665.1	44940848	44944253	+	3406	LOC103434541
LOC103401164	GeneID:103401164	cholesterol 22-monohydroxylase CYP90B51-like	protein_coding	3.56856	0.874581	269.433	4.08031	4.49754e-05	0.00184123	NC_091675.1	22203372	22208216	-	4845	LOC103401164
LOC103439525	GeneID:103439525	uncharacterized LOC103439525	protein_coding	3.56765	1.2445	84.9182	2.86673	0.00414731	0.0280921	NC_091661.1	28396360	28404866	-	8507	LOC103439525
LOC103422549	GeneID:103422549	F-box/kelch-repeat protein At3g06240-like	protein_coding	3.56672	1.04947	255.77	3.39858	0.000677367	0.00946311	NC_091671.1	530161	579562	+	49402	LOC103422549
LOC103420882	GeneID:103420882	protein EARLY STARVATION 1, chloroplastic	protein_coding	3.56464	0.951547	343.782	3.74616	0.000179563	0.00444967	NC_091668.1	287355	293868	-	6514	LOC103420882
LOC103425603	GeneID:103425603	uncharacterized LOC103425603	lncRNA	3.56385	1.00244	326.064	3.55519	0.000377704	0.00664951	NC_091664.1	31012499	31017400	-	4902	LOC103425603
LOC108171420	GeneID:108171420	ribulose bisphosphate carboxylase large chain	protein_coding	3.56066	1.33249	54.8685	2.67219	0.00753585	0.0407845	NC_091662.1	3873315	3874384	-	1070	LOC108171420
LOC103454161	GeneID:103454161	probable protein S-acyltransferase 23	protein_coding	3.56035	1.03175	380.761	3.4508	0.000558932	0.00846817	NC_091665.1	9170320	9180552	+	10233	LOC103454161
MRV66_pgp079	GeneID:71430799		protein_coding	3.55667	0.979603	1312.94	3.63073	0.000282625	0.00565996	NC_061549.1	12559	13850	-	1292	atpF
MRV66_pgt012	GeneID:71430815		tRNA	3.55066	0.937509	215.656	3.78734	0.00015227	0.00404998	NC_061549.1	38672	38764	-	93	trnS-UGA
LOC103435826	GeneID:103435826	heat shock cognate 70 kDa protein-like	protein_coding	3.55041	1.24579	155.117	2.84994	0.0043728	0.028961	NC_091661.1	23970149	23972905	+	2757	LOC103435826
LOC103444941	GeneID:103444941	pentatricopeptide repeat-containing protein At4g39952, mitochondrial	protein_coding	3.5481	1.12322	149.63	3.15886	0.0015839	0.0156833	NC_091675.1	33135291	33143293	-	8003	LOC103444941
LOC103402277	GeneID:103402277	uncharacterized LOC103402277	protein_coding	3.54442	0.780468	361.217	4.5414	5.58821e-06	0.000437098	NC_091670.1	12570552	12580960	-	10409	LOC103402277
LOC103430408	GeneID:103430408	stem-specific protein TSJT1-like	protein_coding	3.54401	1.18475	122.139	2.99135	0.00277747	0.0219538	NC_091663.1	30130352	30132189	-	1838	LOC103430408
LOC103426657	GeneID:103426657	protein OXIDATIVE STRESS 3-like	protein_coding	3.54347	0.836661	298.518	4.23524	2.28303e-05	0.00114088	NC_091662.1	5258168	5259189	-	1022	LOC103426657
LOC103446830	GeneID:103446830	uncharacterized LOC103446830	protein_coding	3.54141	1.01103	447.762	3.50279	0.000460409	0.00755708	NC_091670.1	43377668	43393580	-	15913	LOC103446830
LOC103421499	GeneID:103421499	protease Do-like 8, chloroplastic	protein_coding	3.53844	1.1881	124.894	2.97824	0.00289906	0.0224822	NC_091669.1	3265180	3269147	-	3968	LOC103421499
LOC103439726	GeneID:103439726	pentatricopeptide repeat-containing protein At5g66520-like	protein_coding	3.5379	1.32787	44.9883	2.66434	0.00771406	0.0413921	NC_091661.1	28645818	28648625	+	2808	LOC103439726
LOC103444887	GeneID:103444887	probable beta-1,3-galactosyltransferase 14	protein_coding	3.53709	1.15331	414.902	3.0669	0.00216289	0.0187392	NC_091663.1	32200839	32205099	+	4261	LOC103444887
LOC103452351	GeneID:103452351	phospholipid-transporting ATPase 3	protein_coding	3.53276	1.08989	153.995	3.24138	0.00118952	0.013176	NC_091673.1	5507794	5527378	+	19585	LOC103452351
LOC103454416	GeneID:103454416	protein TEEBE-like	protein_coding	3.53171	1.17196	34.0916	3.01351	0.00258242	0.021017	NC_091674.1	8255122	8258073	+	2952	LOC103454416
LOC103428247	GeneID:103428247	uncharacterized LOC103428247	lncRNA	3.53109	1.37258	84.4212	2.57259	0.010094	0.04869	NC_091666.1	23560241	23562596	-	2356	LOC103428247
LOC103444868	GeneID:103444868	potassium transporter 7-like	protein_coding	3.53034	1.0318	251.622	3.42153	0.000622708	0.00902541	NC_091670.1	6621926	6632398	-	10473	LOC103444868
LOC103444604	GeneID:103444604	uncharacterized LOC103444604	protein_coding	3.52684	1.23026	169.856	2.86675	0.00414714	0.0280921	NC_091676.1	1004668	1007494	-	2827	LOC103444604
LOC103454208	GeneID:103454208	crossover junction endonuclease EME1B	protein_coding	3.52381	1.0584	247.566	3.32938	0.000870382	0.0110382	NC_091675.1	37347609	37359040	+	11432	LOC103454208
LOC103448511	GeneID:103448511	uncharacterized LOC103448511	protein_coding	3.52341	1.27376	279.37	2.76615	0.00567222	0.0340698	NC_091671.1	31013248	31018104	-	4857	LOC103448511
LOC108169996	GeneID:108169996	serine carboxypeptidase-like	protein_coding	3.52195	0.948826	725.358	3.7119	0.000205712	0.00480698	NC_091667.1	24522552	24526538	+	3987	LOC108169996
LOC103439202	GeneID:103439202	uncharacterized LOC103439202	lncRNA	3.5192	1.09083	24.7621	3.22616	0.00125462	0.0136084	NC_091666.1	20843985	20847112	+	3128	LOC103439202
LOC114824374	GeneID:114824374	dof zinc finger protein DOF2.4-like	protein_coding	3.51836	1.14138	87.4585	3.08256	0.00205227	0.0181664	NC_091661.1	23832491	23834471	+	1981	LOC114824374
LOC103400665	GeneID:103400665	auxin response factor 9-like	protein_coding	3.51828	0.936568	241.746	3.75657	0.000172261	0.00436365	NC_091666.1	23937474	23942398	+	4925	LOC103400665
LOC103436755	GeneID:103436755	protein MODIFYING WALL LIGNIN-2	protein_coding	3.51575	1.23077	142.072	2.85655	0.00428269	0.0286487	NC_091666.1	1296528	1299043	-	2516	LOC103436755
LOC139192940	GeneID:139192940	uncharacterized LOC139192940	lncRNA	3.51335	1.29207	52.7233	2.71917	0.00654463	0.0372183	NC_091676.1	19474791	19476584	+	1794	LOC139192940
LOC103419826	GeneID:103419826	phosphatase IMPL1, chloroplastic	protein_coding	3.51226	0.942012	207.354	3.72847	0.000192649	0.00465851	NC_091665.1	37283380	37287980	+	4601	LOC103419826
LOC103419683	GeneID:103419683	SUN domain-containing protein 4-like	protein_coding	3.50965	0.908801	182.267	3.86185	0.000112532	0.00332406	NC_091665.1	1334187	1339412	-	5226	LOC103419683
LOC103453887	GeneID:103453887	multiple C2 domain and transmembrane region protein 16	protein_coding	3.50899	0.97729	136.372	3.59053	0.000330003	0.00618524	NC_091674.1	484020	488150	-	4131	LOC103453887
MRV66_pgp029	GeneID:71430864		protein_coding	3.50601	1.33665	4174.74	2.62299	0.00871615	0.0443844	NC_061549.1	84307	84711	-	405	rps8
LOC114821644	GeneID:114821644	FCS-Like Zinc finger 6-like	protein_coding	3.50319	0.788775	999.297	4.4413	8.9415e-06	0.000604782	NC_091675.1	44982169	44983783	-	1615	LOC114821644
MRV66_pgp012	GeneID:71430893		protein_coding	3.50299	1.34568	70.8327	2.60314	0.00923753	0.0459845	NC_061549.1	123156	123461	-	306	ndhE
LOC103400235	GeneID:103400235	uncharacterized LOC103400235	pseudogene	3.50292	1.00443	92.6498	3.48746	0.000487629	0.00781155	NC_091675.1	8404159	8428567	+	24409	LOC103400235
LOC103430393	GeneID:103430393	SH3 domain-containing protein 2-like	protein_coding	3.50275	1.0457	170.78	3.34966	0.000809107	0.0105675	NC_091675.1	1067788	1070713	+	2926	LOC103430393
LOC103414877	GeneID:103414877	uncharacterized LOC103414877	pseudogene	3.495	1.25149	110.638	2.79266	0.0052277	0.0323291	NC_091674.1	2173340	2177231	+	3892	LOC103414877
LOC103430956	GeneID:103430956	heat shock 70 kDa protein 4-like	protein_coding	3.49496	1.00256	374.542	3.48605	0.00049021	0.0078262	NC_091674.1	2496004	2501029	+	5026	LOC103430956
LOC103434520	GeneID:103434520	chaperone protein ClpB1-like	protein_coding	3.49089	0.90976	197.629	3.83716	0.000124467	0.00353483	NC_091665.1	45147497	45152007	+	4511	LOC103434520
LOC103440880	GeneID:103440880	myb-related protein 306-like	protein_coding	3.48493	0.954005	174.544	3.65295	0.000259249	0.00539337	NC_091674.1	28106973	28111176	+	4204	LOC103440880
LOC103456214	GeneID:103456214	uncharacterized LOC103456214	protein_coding	3.47802	1.12868	39.066	3.08149	0.0020597	0.0181664	NC_091668.1	14698646	14702781	+	4136	LOC103456214
LOC103452701	GeneID:103452701	uncharacterized LOC103452701	protein_coding	3.47657	1.34172	23.9182	2.59112	0.00956628	0.0470616	NC_091665.1	37070943	37076538	-	5596	LOC103452701
LOC103428608	GeneID:103428608	WD repeat-containing protein DWA2	protein_coding	3.47646	1.11802	171.832	3.10949	0.00187413	0.0172289	NC_091668.1	293900	313384	-	19485	LOC103428608
LOC103413923	GeneID:103413923	flocculation protein FLO11-like	protein_coding	3.47467	1.1082	628.336	3.13543	0.00171604	0.0164346	NC_091672.1	26264475	26268141	-	3667	LOC103413923
MRV66_pgp026	GeneID:71430867		protein_coding	3.46689	1.28817	639.763	2.69134	0.00711663	0.0393057	NC_061549.1	86974	87630	-	657	rps3
LOC103445119	GeneID:103445119	uncharacterized LOC103445119	protein_coding	3.46317	1.02271	244.485	3.38628	0.000708477	0.00976241	NC_091665.1	10439256	10440185	+	930	LOC103445119
LOC103416102	GeneID:103416102	FCS-Like Zinc finger 6-like	protein_coding	3.46316	0.911788	583.674	3.79821	0.000145747	0.00393915	NC_091675.1	35304213	35305732	+	1520	LOC103416102
LOC103401443	GeneID:103401443	histone-lysine N-methyltransferase CLF-like	protein_coding	3.46177	1.30628	212.017	2.65009	0.00804694	0.0423806	NC_091675.1	25629289	25637253	-	7965	LOC103401443
LOC103420273	GeneID:103420273	protein yippee-like At4g27745	protein_coding	3.46019	1.12311	355.141	3.08091	0.00206367	0.018172	NC_091666.1	24344222	24367364	-	23143	LOC103420273
LOC114820635	GeneID:114820635	putative zinc finger protein At1g68190	protein_coding	3.45976	1.34591	68.7577	2.57058	0.0101528	0.0488488	NC_091673.1	2190254	2192753	-	2500	LOC114820635
LOC114821459	GeneID:114821459	U-box domain-containing protein 4-like	protein_coding	3.45758	0.713438	642.204	4.84636	1.25746e-06	0.000164539	NC_091675.1	26650013	26656556	+	6544	LOC114821459
LOC103448796	GeneID:103448796	probable LRR receptor-like serine/threonine-protein kinase At1g53430	protein_coding	3.45492	1.07181	76.2079	3.22346	0.00126652	0.0136931	NC_091671.1	36534128	36542350	-	8223	LOC103448796
MRV66_pgp045	GeneID:71430849		protein_coding	3.44608	1.15051	2313.09	2.99527	0.00274199	0.0218283	NC_061549.1	71017	71151	+	135	psaJ
LOC103411290	GeneID:103411290	elongation factor 1-gamma-like	pseudogene	3.44302	1.15361	301.799	2.98456	0.00283989	0.0222254	NC_091671.1	29600907	29602935	-	2029	LOC103411290
LOC103425625	GeneID:103425625	conserved oligomeric Golgi complex subunit 4-like	protein_coding	3.43671	1.00414	360.106	3.42252	0.000620424	0.00900161	NC_091661.1	20262803	20270141	-	7339	LOC103425625
LOC103434279	GeneID:103434279	aspartic proteinase 36	protein_coding	3.43098	1.16402	115.618	2.94754	0.00320315	0.0238676	NC_091664.1	31358627	31362284	-	3658	LOC103434279
LOC103400874	GeneID:103400874	3-epi-6-deoxocathasterone 23-monooxygenase CYP90C1	protein_coding	3.42675	0.855988	185.398	4.00327	6.24734e-05	0.00230789	NC_091662.1	11058735	11065632	-	6898	LOC103400874
LOC103432875	GeneID:103432875	putative serine/threonine-protein kinase	protein_coding	3.42622	1.15247	106.385	2.97293	0.0029497	0.0226543	NC_091661.1	22232570	22255598	+	23029	LOC103432875
LOC103429387	GeneID:103429387	long chain acyl-CoA synthetase 1	protein_coding	3.42612	0.780851	720.182	4.38768	1.14568e-05	0.000739199	NC_091669.1	34953110	34972583	-	19474	LOC103429387
LOC103444477	GeneID:103444477	uncharacterized LOC103444477	protein_coding	3.4226	1.09069	210.585	3.13802	0.00170091	0.0163336	NC_091669.1	35677156	35678575	-	1420	LOC103444477
LOC103423352	GeneID:103423352	RNA polymerase sigma factor sigF, chloroplastic	protein_coding	3.42013	1.16128	183.765	2.94515	0.00322803	0.0239649	NC_091672.1	17345647	17350544	-	4898	LOC103423352
LOC139194502	GeneID:139194502	18.1 kDa class I heat shock protein-like	protein_coding	3.41885	1.08657	23.3959	3.14648	0.00165251	0.0160561	NC_091661.1	25260253	25261141	+	889	LOC139194502
LOC103450679	GeneID:103450679	uncharacterized LOC103450679	protein_coding	3.41227	1.23427	124.312	2.7646	0.00569933	0.0342033	NC_091662.1	6393071	6398008	+	4938	LOC103450679
LOC103428334	GeneID:103428334	serine/threonine-protein kinase ATM	protein_coding	3.40959	0.967662	66.8833	3.52353	0.000425834	0.00718325	NC_091666.1	30186934	30227319	+	40386	LOC103428334
LOC103453217	GeneID:103453217	pentatricopeptide repeat-containing protein At3g22690	protein_coding	3.40907	1.20653	123.749	2.82552	0.00472044	0.0303447	NC_091676.1	16677760	16680808	-	3049	LOC103453217
LOC103438345	GeneID:103438345	mini-chromosome maintenance complex-binding protein-like	protein_coding	3.40843	1.19962	77.2373	2.84125	0.00449365	0.0293313	NC_091661.1	26786819	26791976	+	5158	LOC103438345
LOC139192063	GeneID:139192063	small GTPase LIP1-like	protein_coding	3.40008	1.18783	318.174	2.86244	0.00420396	0.0282707	NC_091675.1	56114626	56120734	+	6109	LOC139192063
LOC103425129	GeneID:103425129	filament-like plant protein 7	protein_coding	3.39693	1.1615	223.998	2.9246	0.003449	0.0249301	NC_091675.1	25680814	25687045	-	6232	LOC103425129
LOC103421526	GeneID:103421526	transcription initiation factor TFIID subunit 8-like	protein_coding	3.39532	1.02076	56.4852	3.32627	0.000880158	0.0111119	NC_091669.1	4517138	4523393	+	6256	LOC103421526
LOC103451828	GeneID:103451828	uncharacterized LOC103451828	protein_coding	3.39407	1.16296	43.5673	2.91848	0.0035174	0.0252605	NC_091673.1	4834385	4836386	+	2002	LOC103451828
LOC103400365	GeneID:103400365	DNA mismatch repair protein MLH3-like	protein_coding	3.38582	1.2257	175.183	2.76235	0.00573874	0.0343221	NC_091662.1	8927865	8935758	+	7894	LOC103400365
LOC103453800	GeneID:103453800	disease resistance protein RPV1-like	protein_coding	3.38491	1.0387	131.966	3.25879	0.00111887	0.0127672	NC_091662.1	7473330	7561743	+	88414	LOC103453800
LOC139197435	GeneID:139197435	ABC transporter G family member 24-like	protein_coding	3.38172	0.964937	130.663	3.5046	0.000457286	0.0075323	NC_091667.1	24912259	24918188	+	5930	LOC139197435
LOC103404035	GeneID:103404035	aluminum-activated malate transporter 12-like	protein_coding	3.37799	1.29131	166.295	2.61594	0.00889821	0.0448466	NC_091676.1	35882941	35885793	+	2853	LOC103404035
MADS21	GeneID:103439992	MADS-box protein SOC1-like	protein_coding	3.37684	1.13611	807.009	2.97229	0.00295591	0.0226771	NC_091661.1	29203900	29210002	-	6103	MADS21
LOC103413941	GeneID:103413941	transcription factor bHLH149-like	protein_coding	3.37553	0.718978	271.815	4.69491	2.66729e-06	0.00027683	NC_091672.1	27391037	27392240	-	1204	LOC103413941
LOC103416012	GeneID:103416012	uncharacterized LOC103416012	lncRNA	3.37105	1.13353	266.95	2.97394	0.00294004	0.0226298	NC_091675.1	25461273	25464382	-	3110	LOC103416012
MRV66_pgp006	GeneID:71430899		pseudogene	3.3699	1.15333	885.958	2.9219	0.00347905	0.0250695	NC_061549.1	129386	135025	-	5640	ycf1
LOC103403392	GeneID:103403392	myosin-1	protein_coding	3.3677	0.727463	195.068	4.62938	3.66766e-06	0.000337737	NC_091676.1	197693	207493	-	9801	LOC103403392
LOC114827570	GeneID:114827570	upstream activation factor subunit spp27-like	protein_coding	3.36668	1.20533	134.625	2.79315	0.00521968	0.0322937	NC_091670.1	12775777	12782785	+	7009	LOC114827570
LOC114819963	GeneID:114819963	uncharacterized LOC114819963	protein_coding	3.36349	0.962949	95.1377	3.49291	0.000477787	0.00774247	NC_091662.1	10793151	10798633	+	5483	LOC114819963
LOC103449278	GeneID:103449278	uncharacterized LOC103449278	protein_coding	3.35967	0.969959	398.772	3.46372	0.000532755	0.00823701	NC_091671.1	40896069	40908567	+	12499	LOC103449278
LOC139197450	GeneID:139197450	UDP-glycosyltransferase 76F1-like	pseudogene	3.35737	1.08954	55.8118	3.08144	0.00205999	0.0181664	NC_091667.1	28921178	28925019	+	3842	LOC139197450
LOC103456171	GeneID:103456171	BIIDXI-like protein At5g11420	protein_coding	3.35391	1.06823	315.842	3.13967	0.00169137	0.0162867	NC_091675.1	8710047	8714730	+	4684	LOC103456171
LOC103443442	GeneID:103443442	uncharacterized LOC103443442	protein_coding	3.35377	0.928381	579.786	3.61249	0.000303272	0.0059138	NC_091664.1	1463363	1471776	+	8414	LOC103443442
LOC103403550	GeneID:103403550	uncharacterized LOC103403550	protein_coding	3.3512	1.08945	130.134	3.07604	0.00209768	0.0184251	NC_091676.1	11877001	11889730	+	12730	LOC103403550
LOC103434885	GeneID:103434885	uncharacterized LOC103434885	protein_coding	3.35081	0.748946	105.259	4.47404	7.67568e-06	0.000540036	NC_091665.1	42127640	42128663	+	1024	LOC103434885
LOC103404077	GeneID:103404077	phospholipase A2-alpha	protein_coding	3.35067	0.998808	45.0476	3.35467	0.000794601	0.0104367	NC_091676.1	24611882	24618440	-	6559	LOC103404077
LOC103413858	GeneID:103413858	lysine-specific histone demethylase 1 homolog 3-like	protein_coding	3.348	1.04306	115.833	3.2098	0.00132829	0.0141103	NC_091675.1	1102662	1112542	+	9881	LOC103413858
LOC103423528	GeneID:103423528	uncharacterized LOC103423528	protein_coding	3.34788	0.969735	84.7665	3.45236	0.000555701	0.00842944	NC_091672.1	26247910	26252422	+	4513	LOC103423528
LOC103407615	GeneID:103407615	cold-regulated 413 plasma membrane protein 1-like	protein_coding	3.34768	1.21346	276.959	2.75878	0.00580184	0.0345372	NC_091665.1	14328037	14334750	+	6714	LOC103407615
LOC114823981	GeneID:114823981	fasciclin-like arabinogalactan protein 1	protein_coding	3.34204	0.953435	251.747	3.50526	0.000456155	0.0075314	NC_091663.1	23590313	23591996	+	1684	LOC114823981
LOC114821995	GeneID:114821995	calcium-transporting ATPase 10, plasma membrane-type-like	protein_coding	3.34029	1.15915	360.488	2.88168	0.00395564	0.0273496	NC_091676.1	26126416	26149784	-	23369	LOC114821995
LOC103412578	GeneID:103412578	cysteine-rich receptor-like protein kinase 10	protein_coding	3.33798	1.02534	140.611	3.2555	0.00113194	0.0128743	NC_091674.1	28549363	28557375	-	8013	LOC103412578
LOC103404316	GeneID:103404316	cysteine-rich receptor-like protein kinase 42	protein_coding	3.33706	1.23337	76.5813	2.70563	0.00681743	0.0381956	NC_091677.1	2305945	2309858	-	3914	LOC103404316
LOC103400623	GeneID:103400623	uncharacterized LOC103400623	protein_coding	3.32919	1.06548	63.9521	3.12459	0.00178055	0.0167199	NC_091664.1	2606298	2609334	-	3037	LOC103400623
LOC103426983	GeneID:103426983	probable WRKY transcription factor 29	protein_coding	3.3259	1.14398	276.65	2.90731	0.0036455	0.0259221	NC_091674.1	17900551	17902350	+	1800	LOC103426983
LOC103434309	GeneID:103434309	uncharacterized LOC103434309	protein_coding	3.32516	1.0334	1117.56	3.21769	0.00129226	0.0138721	NC_091661.1	23683687	23696384	-	12698	LOC103434309
LOC108173515	GeneID:108173515	uncharacterized LOC108173515	lncRNA	3.32228	1.25806	24.5199	2.64079	0.00827125	0.0430185	NC_091665.1	3223625	3236055	+	12431	LOC108173515
LOC103434098	GeneID:103434098	xanthine dehydrogenase 1-like	protein_coding	3.31984	0.957753	193.735	3.46628	0.000527711	0.00820031	NC_091663.1	23371682	23388499	+	16818	LOC103434098
LOC114821964	GeneID:114821964	uncharacterized LOC114821964	protein_coding	3.3183	1.05238	558.413	3.15315	0.00161521	0.0158699	NC_091676.1	30283255	30288976	-	5722	LOC114821964
LOC103429473	GeneID:103429473	auxilin-related protein 2-like	protein_coding	3.31802	1.089	1066.59	3.04685	0.00231254	0.0196111	NC_091661.1	1942132	1950416	+	8285	LOC103429473
LOC108174104	GeneID:108174104	uncharacterized LOC108174104	lncRNA	3.3111	0.974822	24.4778	3.39662	0.000682227	0.0094934	NC_091664.1	797183	798972	-	1790	LOC108174104
LOC103450484	GeneID:103450484	uncharacterized LOC103450484	protein_coding	3.30978	0.877527	76.4623	3.77172	0.000162129	0.00419587	NC_091675.1	1637446	1642722	+	5277	LOC103450484
LOC103402596	GeneID:103402596	ATP-dependent DNA helicase homolog RECG1, chloroplastic/mitochondrial	protein_coding	3.30935	1.10366	103.918	2.99853	0.00271286	0.021692	NC_091676.1	1863902	1872343	+	8442	LOC103402596
LOC103437029	GeneID:103437029	uncharacterized LOC103437029	protein_coding	3.30615	1.00433	455.197	3.2919	0.000995142	0.0119391	NC_091666.1	5616962	5639290	+	22329	LOC103437029
LOC108172124	GeneID:108172124	uncharacterized LOC108172124	protein_coding	3.30419	0.684501	53.3622	4.82716	1.38497e-06	0.000179546	NC_091674.1	2606786	2609653	+	2868	LOC108172124
LOC103416907	GeneID:103416907	cycloartenol synthase 2	protein_coding	3.29922	0.835856	165.113	3.94712	7.90974e-05	0.00270012	NC_091676.1	23988036	24003523	-	15488	LOC103416907
LOC103402131	GeneID:103402131	G-box-binding factor 4-like	protein_coding	3.29868	1.09123	785.202	3.02289	0.0025037	0.020596	NC_091665.1	4688029	4692487	-	4459	LOC103402131
LOC103443422	GeneID:103443422	uncharacterized LOC103443422	protein_coding	3.29649	0.948194	344.749	3.4766	0.00050782	0.00800677	NC_091664.1	1678091	1685274	+	7184	LOC103443422
LOC103415987	GeneID:103415987	dof zinc finger protein DOF3.4-like	protein_coding	3.29402	1.07418	35.6261	3.06653	0.00216559	0.0187421	NC_091675.1	23920732	23922277	+	1546	LOC103415987
LOC103440219	GeneID:103440219	ubiquitin-like domain-containing protein CIP73	protein_coding	3.29176	0.94466	727.368	3.4846	0.000492874	0.00785067	NC_091668.1	411760	419082	+	7323	LOC103440219
LOC103442447	GeneID:103442447	truncated transcription factor CAULIFLOWER A	protein_coding	3.29137	0.778473	221.455	4.22798	2.35799e-05	0.00115839	NC_091669.1	4734011	4779045	+	45035	LOC103442447
LOC103455373	GeneID:103455373	NEP1-interacting protein-like 2	protein_coding	3.28448	0.963026	614.217	3.41058	0.000648239	0.0092142	NC_091674.1	28366111	28368568	-	2458	LOC103455373
LOC103415287	GeneID:103415287	ras-related protein RABA1g-like	protein_coding	3.28192	1.25755	98.8852	2.60976	0.00906046	0.0453388	NC_091674.1	28599467	28601403	+	1937	LOC103415287
LOC103449182	GeneID:103449182	caffeoylshikimate esterase	protein_coding	3.27796	1.20183	94.1183	2.72748	0.00638201	0.0366207	NC_091671.1	40487076	40491618	+	4543	LOC103449182
LOC103414619	GeneID:103414619	phosphoinositide phosphatase SAC8-like	protein_coding	3.27676	1.21117	12.7831	2.70545	0.0068211	0.0381981	NC_091672.1	24089731	24106175	-	16445	LOC103414619
LOC103422034	GeneID:103422034	uncharacterized LOC103422034	lncRNA	3.26738	0.848677	302.971	3.84997	0.000118135	0.00341834	NC_091662.1	10528327	10537585	-	9259	LOC103422034
LOC139197288	GeneID:139197288	uncharacterized LOC139197288	protein_coding	3.26465	1.08206	44.5995	3.01705	0.00255244	0.0208621	NC_091661.1	19599301	19601719	-	2419	LOC139197288
LOC139192271	GeneID:139192271	UDP-N-acetylglucosamine transporter ROCK1-like	protein_coding	3.26392	0.908263	69.4492	3.59359	0.000326155	0.00614544	NC_091675.1	33664011	33665674	-	1664	LOC139192271
LOC114827579	GeneID:114827579	autophagy-related protein 2-like	protein_coding	3.26215	1.05821	165.827	3.08269	0.00205136	0.0181664	NC_091670.1	14153920	14164884	+	10965	LOC114827579
LOC103445825	GeneID:103445825	uncharacterized LOC103445825	protein_coding	3.25513	0.873668	327.011	3.72582	0.000194681	0.00467512	NC_091676.1	28802191	28808966	-	6776	LOC103445825
LOC103446130	GeneID:103446130	ABC transporter C family member 2	protein_coding	3.25296	1.17744	51.1096	2.76273	0.00573197	0.0343116	NC_091665.1	39774331	39793456	-	19126	LOC103446130
LOC103403374	GeneID:103403374	sphingoid long-chain bases kinase 1-like	protein_coding	3.2528	1.03724	371.279	3.13601	0.00171262	0.0164346	NC_091676.1	7937	17532	-	9596	LOC103403374
LOC103450883	GeneID:103450883	topless-related protein 3-like	protein_coding	3.2486	0.984142	57.7971	3.30094	0.0009636	0.01169	NC_091672.1	27726746	27735311	-	8566	LOC103450883
LOC103413243	GeneID:103413243	FHA domain-containing protein DDL-like	protein_coding	3.24567	1.24027	75.4505	2.61691	0.00887303	0.0448107	NC_091671.1	31173257	31179613	+	6357	LOC103413243
LOC103432644	GeneID:103432644	uncharacterized LOC103432644	lncRNA	3.24076	1.07803	95.4163	3.00618	0.00264556	0.0212999	NC_091663.1	37657826	37663153	-	5328	LOC103432644
LOC103432935	GeneID:103432935	uncharacterized LOC103432935	protein_coding	3.23917	1.12956	346.137	2.86764	0.00413546	0.0280673	NC_091661.1	22480986	22487350	+	6365	LOC103432935
LOC114821081	GeneID:114821081	common plant regulatory factor 1-like	protein_coding	3.23816	1.16289	341.096	2.78458	0.0053597	0.0328121	NC_091674.1	19200379	19204274	+	3896	LOC114821081
MRV66_pgp077	GeneID:71430801		protein_coding	3.22501	0.965175	502.144	3.34137	0.000833653	0.0108365	NC_061549.1	15715	16458	-	744	atpI
LOC103423093	GeneID:103423093	receptor-like serine/threonine-protein kinase NCRK	protein_coding	3.22355	0.961394	49.7755	3.353	0.000799412	0.0104897	NC_091663.1	10957177	10963907	-	6731	LOC103423093
LOC103423359	GeneID:103423359	DNA ligase 1-like	protein_coding	3.22086	1.08792	434.945	2.96055	0.00307086	0.0232069	NC_091663.1	11775063	11784412	-	9350	LOC103423359
LOC103425904	GeneID:103425904	uncharacterized LOC103425904	lncRNA	3.21955	0.925601	120.239	3.47833	0.000504542	0.00797639	NC_091677.1	5316957	5319196	+	2240	LOC103425904
LOC103407938	GeneID:103407938	uncharacterized LOC103407938	protein_coding	3.21802	0.941589	534.743	3.41765	0.000631648	0.00911722	NC_091663.1	26411088	26415886	-	4799	LOC103407938
LOC103437716	GeneID:103437716	probable inactive poly [ADP-ribose] polymerase SRO5	protein_coding	3.2179	1.18246	194.126	2.72135	0.00650151	0.0370936	NC_091666.1	30230051	30232989	+	2939	LOC103437716
LOC103451948	GeneID:103451948	probable alpha,alpha-trehalose-phosphate synthase [UDP-forming] 10	protein_coding	3.21315	0.819859	529.79	3.91914	8.88649e-05	0.00290423	NC_091673.1	5958566	5963595	-	5030	LOC103451948
LOC103441052	GeneID:103441052	QWRF motif-containing protein 2-like	protein_coding	3.21244	1.04996	182.959	3.05958	0.00221644	0.019025	NC_091668.1	6778891	6784240	-	5350	LOC103441052
LOC103450398	GeneID:103450398	zinc finger CCCH domain-containing protein 6	protein_coding	3.20995	1.025	327.667	3.13165	0.00173828	0.0165675	NC_091675.1	899755	904514	-	4760	LOC103450398
LOC139194116	GeneID:139194116	uncharacterized LOC139194116	lncRNA	3.20866	0.867624	55.3284	3.69821	0.000217125	0.0049511	NC_091661.1	22257011	22260698	-	3688	LOC139194116
LOC114820027	GeneID:114820027	receptor-like protein 7	protein_coding	3.2027	1.13928	361.008	2.81117	0.00493617	0.0311452	NC_091672.1	24356827	24426219	+	69393	LOC114820027
LOC103440390	GeneID:103440390	phenylcoumaran benzylic ether reductase Pyrc5	protein_coding	3.20042	1.08797	272.463	2.94164	0.00326476	0.0241213	NC_091670.1	9855998	9858706	+	2709	LOC103440390
LOC103452440	GeneID:103452440	putative phospholipid-transporting ATPase 9	protein_coding	3.19265	1.12424	300.07	2.83983	0.00451369	0.0293728	NC_091673.1	3323481	3329610	+	6130	LOC103452440
LOC139191828	GeneID:139191828	short-chain dehydrogenase ptmH-like	pseudogene	3.19264	1.13677	54.9309	2.80852	0.004977	0.0313041	NC_091675.1	28524071	28569405	+	45335	LOC139191828
LOC103425883	GeneID:103425883	uncharacterized LOC103425883	protein_coding	3.1915	1.20401	165.714	2.65072	0.00803207	0.0423407	NC_091677.1	2850970	2857135	+	6166	LOC103425883
LOC103454895	GeneID:103454895	dual specificity protein phosphatase PHS1-like	protein_coding	3.18916	0.812637	47.4471	3.92446	8.69259e-05	0.00286985	NC_091674.1	23501355	23506429	-	5075	LOC103454895
LOC114822717	GeneID:114822717	toll/interleukin-1 receptor-like protein	protein_coding	3.18632	1.21309	215.842	2.62662	0.00862373	0.0440982	NC_091677.1	1458601	1461098	+	2498	LOC114822717
LOC103401152	GeneID:103401152	uncharacterized LOC103401152	protein_coding	3.18399	1.08221	50.0933	2.94213	0.00325963	0.0241213	NC_091675.1	21952431	21958568	-	6138	LOC103401152
LOC103418646	GeneID:103418646	uncharacterized protein At5g41620-like	protein_coding	3.18259	0.994082	119.196	3.20154	0.00136696	0.0143793	NC_091674.1	18953461	18957258	+	3798	LOC103418646
MRV66_pgp062	GeneID:71430828		protein_coding	3.18152	1.19968	1397.13	2.65197	0.00800231	0.0422582	NC_061549.1	52783	53259	-	477	ndhJ
LOC103430484	GeneID:103430484	uncharacterized LOC103430484	protein_coding	3.17465	1.13395	111.72	2.79963	0.00511618	0.0319158	NC_091672.1	29270229	29275164	-	4936	LOC103430484
LOC103447617	GeneID:103447617	phenylacetaldehyde reductase-like	protein_coding	3.17296	1.06575	201.862	2.9772	0.00290897	0.0225008	NC_091671.1	5389810	5393104	+	3295	LOC103447617
LOC103425674	GeneID:103425674	probable E3 ubiquitin-protein ligase LUL4	protein_coding	3.16266	0.992327	286.997	3.18711	0.001437	0.0148483	NC_091676.1	14856065	14862083	+	6019	LOC103425674
LOC103451770	GeneID:103451770	probable WRKY transcription factor 57	protein_coding	3.15625	1.01431	192.497	3.11171	0.00186005	0.0171617	NC_091673.1	4168181	4175868	-	7688	LOC103451770
LOC114821927	GeneID:114821927	uncharacterized LOC114821927	protein_coding	3.15272	1.06005	228.423	2.97413	0.00293819	0.022628	NC_091676.1	24400229	24403474	+	3246	LOC114821927
LOC103441491	GeneID:103441491	uncharacterized LOC103441491	protein_coding	3.14767	0.750664	763.667	4.19318	2.75075e-05	0.00128096	NC_091668.1	15085208	15087761	-	2554	LOC103441491
LOC103444290	GeneID:103444290	DUF724 domain-containing protein 6-like	protein_coding	3.1422	1.09693	157.931	2.86455	0.00417605	0.028205	NC_091669.1	34995567	35001426	-	5860	LOC103444290
LOC103406958	GeneID:103406958	oligouridylate-binding protein 1-like	protein_coding	3.13905	0.913146	1268.5	3.43762	0.000586848	0.00863982	NC_091662.1	7315546	7320669	+	5124	LOC103406958
LOC103412246	GeneID:103412246	protein MKS1-like	protein_coding	3.13887	0.992092	161.885	3.16389	0.00155673	0.0155093	NC_091665.1	3645333	3646555	+	1223	LOC103412246
LOC114822067	GeneID:114822067	uncharacterized LOC114822067	protein_coding	3.13861	0.929879	44.97	3.37529	0.000737375	0.0100233	NC_091676.1	25183222	25187269	-	4048	LOC114822067
LOC103431054	GeneID:103431054	ABC transporter C family member 10-like	protein_coding	3.13821	1.01814	77.3324	3.08229	0.00205417	0.0181664	NC_091666.1	22408579	22416156	-	7578	LOC103431054
LOC103420013	GeneID:103420013	mitogen-activated protein kinase kinase kinase 18-like	protein_coding	3.1361	0.875042	24.8218	3.58394	0.000338447	0.00629297	NC_091663.1	5218949	5220467	-	1519	LOC103420013
LOC103409567	GeneID:103409567	F-box/kelch-repeat protein At2g44130-like	protein_coding	3.13448	0.734205	577.504	4.26922	1.96159e-05	0.00103317	NC_091672.1	5692290	5693654	-	1365	LOC103409567
LOC103439625	GeneID:103439625	nucleotide-sugar uncharacterized transporter 1	protein_coding	3.13356	1.13416	113.21	2.76289	0.00572925	0.0343116	NC_091676.1	25622842	25629478	-	6637	LOC103439625
LOC103406505	GeneID:103406505	peroxidase 66-like	pseudogene	3.13137	0.889634	76.0712	3.51984	0.000431815	0.00725916	NC_091661.1	29215424	29218719	-	3296	LOC103406505
LOC103449063	GeneID:103449063	zinc finger protein CONSTANS-LIKE 4-like	protein_coding	3.12919	0.990798	103.494	3.15825	0.00158719	0.0156936	NC_091674.1	16096810	16114939	+	18130	LOC103449063
LOC103434674	GeneID:103434674	protein PLANT CADMIUM RESISTANCE 10-like	protein_coding	3.12886	0.629777	424.602	4.96821	6.75732e-07	0.000106303	NC_091665.1	44259121	44298734	-	39614	LOC103434674
LOC103422861	GeneID:103422861	protein-tyrosine sulfotransferase-like	protein_coding	3.12728	1.0126	167.549	3.08837	0.00201261	0.0180863	NC_091671.1	12370358	12376155	-	5798	LOC103422861
LOC103443886	GeneID:103443886	leucine-rich repeat receptor-like tyrosine-protein kinase PXC3	protein_coding	3.12634	1.11673	56.4934	2.79954	0.00511756	0.0319158	NC_091665.1	7261383	7264934	-	3552	LOC103443886
LOC139192842	GeneID:139192842	BTB/POZ domain-containing protein At3g19850-like	protein_coding	3.12509	1.10324	80.2075	2.83264	0.00461652	0.0298687	NC_091676.1	441371	444668	+	3298	LOC139192842
LOC103430743	GeneID:103430743	uncharacterized LOC103430743	protein_coding	3.12443	1.05044	157.607	2.97441	0.0029355	0.0226197	NC_091663.1	31186408	31187461	+	1054	LOC103430743
LOC103429371	GeneID:103429371	TATA-binding protein-associated factor BTAF1-like	protein_coding	3.12266	1.06999	448.53	2.91841	0.00351827	0.0252605	NC_091671.1	7219	47155	-	39937	LOC103429371
LOC103451499	GeneID:103451499	zinc finger protein MAGPIE-like	protein_coding	3.11902	1.01457	178.407	3.07422	0.00211053	0.0184798	NC_091673.1	779091	785438	-	6348	LOC103451499
LOC114821759	GeneID:114821759	cytochrome b-c1 complex subunit Rieske-4, mitochondrial-like	protein_coding	3.11884	1.06193	230.91	2.93695	0.00331457	0.024297	NC_091675.1	30626468	30634395	+	7928	LOC114821759
LOC103410857	GeneID:103410857	uncharacterized transporter C405.03c-like	protein_coding	3.11703	0.619386	97.5396	5.03245	4.8425e-07	8.47498e-05	NC_091668.1	14857063	14861080	+	4018	LOC103410857
LOC103450814	GeneID:103450814	uncharacterized LOC103450814	protein_coding	3.11204	0.889568	96.769	3.49837	0.000468104	0.0076386	NC_091672.1	26999080	27003326	+	4247	LOC103450814
LOC103445823	GeneID:103445823	uncharacterized LOC103445823	protein_coding	3.10811	0.84326	379.929	3.68582	0.000227966	0.00505024	NC_091676.1	29022981	29028297	-	5317	LOC103445823
LOC139196395	GeneID:139196395	polyol transporter 5-like	protein_coding	3.10676	1.1025	153.928	2.81793	0.00483346	0.0306769	NC_091665.1	13299103	13303528	+	4426	LOC139196395
LOC103437418	GeneID:103437418	serine/threonine-protein kinase BLUS1-like	protein_coding	3.1007	0.934543	581.17	3.31788	0.000907026	0.011321	NC_091666.1	24426241	24434564	-	8324	LOC103437418
LOC103427617	GeneID:103427617	glycerol-3-phosphate 2-O-acyltransferase 6	protein_coding	3.09891	1.17554	77.2975	2.63615	0.00838524	0.0434018	NC_091664.1	23140473	23143687	-	3215	LOC103427617
LOC103412048	GeneID:103412048	gamma-glutamyl peptidase 5-like	protein_coding	3.09773	1.05806	140.987	2.92774	0.0034143	0.0247559	NC_091670.1	7307339	7312794	+	5456	LOC103412048
LOC103454650	GeneID:103454650	BTB/POZ domain-containing protein POB1-like	protein_coding	3.0973	0.764029	159.049	4.0539	5.03707e-05	0.00198659	NC_091666.1	22322708	22326629	-	3922	LOC103454650
LOC103437613	GeneID:103437613	cytosolic endo-beta-N-acetylglucosaminidase 1	protein_coding	3.09609	0.933465	72.0521	3.31678	0.000910628	0.011323	NC_091661.1	26273344	26278449	-	5106	LOC103437613
LOC108174485	GeneID:108174485	uncharacterized LOC108174485	lncRNA	3.09168	1.13394	21.6345	2.7265	0.00640094	0.0366993	NC_091671.1	5490070	5491400	-	1331	LOC108174485
MIR167F	miRBase:MI0023031	microRNA MIR167f	miRNA	3.08895	0.731901	48.672	4.22045	2.4382e-05	0.00118945	NC_091664.1	29784822	29785061	+	240	MIR167F
ALF6	GeneID:116184833	PHD finger protein ALFIN-LIKE 6	protein_coding	3.08893	0.994516	364.884	3.10597	0.00189658	0.0173783	NC_091662.1	6505228	6507953	-	2726	ALF6
LOC103421904	GeneID:103421904	ADP-ribosylation factor-like protein 8c	protein_coding	3.08772	0.946064	286.283	3.26375	0.00109949	0.0125973	NC_091669.1	33316240	33330915	+	14676	LOC103421904
LOC103411264	GeneID:103411264	homeobox-leucine zipper protein HDG2-like	protein_coding	3.08288	0.829178	592.999	3.718	0.000200806	0.00475221	NC_091669.1	7442170	7448095	+	5926	LOC103411264
MRV66_pgp052	GeneID:71430840		protein_coding	3.08024	0.94041	201.354	3.27542	0.00105504	0.0123097	NC_061549.1	65818	66780	+	963	petA
LOC103432767	GeneID:103432767	transcription initiation factor TFIID subunit 1	protein_coding	3.07798	1.00189	172.067	3.07217	0.0021251	0.0185496	NC_091664.1	65139	86877	+	21739	LOC103432767
LOC103406263	GeneID:103406263	uncharacterized LOC103406263	protein_coding	3.07453	0.700599	245.9	4.38843	1.14171e-05	0.000739199	NC_091661.1	22035855	22037038	-	1184	LOC103406263
LOC103428276	GeneID:103428276	cytochrome P450 736A117-like	protein_coding	3.07366	0.955655	57.4435	3.21629	0.00129861	0.0139077	NC_091666.1	29223665	29226604	-	2940	LOC103428276
LOC103427332	GeneID:103427332	D-amino-acid transaminase, chloroplastic-like	pseudogene	3.06458	0.918347	116.949	3.33706	0.000846707	0.0109361	NC_091663.1	31313195	31316905	+	3711	LOC103427332
LOC103434657	GeneID:103434657	G-type lectin S-receptor-like serine/threonine-protein kinase At1g11410	protein_coding	3.06368	1.17393	103.048	2.60976	0.00906064	0.0453388	NC_091665.1	44656612	44660117	+	3506	LOC103434657
LOC103452014	GeneID:103452014	uncharacterized LOC103452014	protein_coding	3.06056	1.03827	125.074	2.94776	0.00320085	0.0238632	NC_091673.1	6575626	6579511	+	3886	LOC103452014
LOC103437228	GeneID:103437228	putative UDP-glucuronate:xylan alpha-glucuronosyltransferase 3	protein_coding	3.05181	1.01689	233.243	3.00111	0.00268994	0.0215655	NC_091665.1	3291274	3295521	-	4248	LOC103437228
LOC103423599	GeneID:103423599	vacuolar protein sorting-associated protein 54, chloroplastic-like	protein_coding	3.04561	1.09429	261.035	2.78319	0.00538273	0.0328955	NC_091672.1	31099247	31107348	-	8102	LOC103423599
LOC103453843	GeneID:103453843	homogentisate phytyltransferase 1, chloroplastic-like	protein_coding	3.04391	0.849856	560.669	3.58168	0.000341389	0.00630542	NC_091676.1	28036479	28043214	-	6736	LOC103453843
LOC103433069	GeneID:103433069	DExH-box ATP-dependent RNA helicase DExH3	protein_coding	3.0413	0.834669	490.747	3.64371	0.000268733	0.00549275	NC_091664.1	10571452	10591633	+	20182	LOC103433069
LOC103421601	GeneID:103421601	beta-ketoacyl-[acyl-carrier-protein] synthase III, chloroplastic-like	protein_coding	3.03962	0.972476	67.9069	3.12565	0.0017741	0.0167047	NC_091669.1	1317124	1322468	+	5345	LOC103421601
LOC103435730	GeneID:103435730	pumilio homolog 2-like	protein_coding	3.03785	0.890076	397.443	3.41303	0.000642457	0.00918997	NC_091661.1	24425884	24433645	+	7762	LOC103435730
LOC103434380	GeneID:103434380	probable E3 ubiquitin-protein ligase ARI8	protein_coding	3.03689	0.915427	852.193	3.31746	0.000908398	0.011321	NC_091664.1	31498066	31511674	-	13609	LOC103434380
LOC103435367	GeneID:103435367	uncharacterized LOC103435367	protein_coding	3.03346	0.882394	45.9793	3.43776	0.000586544	0.00863982	NC_091667.1	28188089	28198197	-	10109	LOC103435367
LOC103440256	GeneID:103440256	tubulin beta-6 chain	protein_coding	3.02143	0.593741	221.592	5.0888	3.60344e-07	7.19631e-05	NC_091668.1	927043	930485	+	3443	LOC103440256
LOC103454431	GeneID:103454431	transcription initiation factor IIB-2	protein_coding	3.02062	1.1243	424.023	2.68665	0.00721719	0.0396733	NC_091674.1	8568935	8574503	-	5569	LOC103454431
LOC103440260	GeneID:103440260	putative HVA22-like protein g	protein_coding	3.01985	0.855533	191.503	3.52979	0.000415891	0.00707611	NC_091668.1	1015643	1018775	+	3133	LOC103440260
LOC103452183	GeneID:103452183	protein MICRORCHIDIA 7-like	protein_coding	3.01898	1.04983	200.28	2.87568	0.00403155	0.0275616	NC_091673.1	8858562	8866825	+	8264	LOC103452183
LOC103426982	GeneID:103426982	serine/threonine-protein phosphatase PP1-like	pseudogene	3.01818	1.07392	73.329	2.81043	0.00494746	0.0311743	NC_091674.1	18039792	18043873	-	4082	LOC103426982
LOC103453310	GeneID:103453310	uncharacterized LOC103453310	protein_coding	3.0172	0.934171	323.809	3.22982	0.00123869	0.0135187	NC_091676.1	19331595	19345298	-	13704	LOC103453310
LOC103426669	GeneID:103426669	probable methyltransferase PMT14	protein_coding	3.00701	1.00019	207.539	3.00645	0.00264319	0.0212999	NC_091676.1	33361496	33380517	+	19022	LOC103426669
LOC103425320	GeneID:103425320	protein LAZ1 homolog 1	protein_coding	3.00153	0.914503	302.301	3.28215	0.00103021	0.0121311	NC_091665.1	3352358	3365261	+	12904	LOC103425320
LOC103425936	GeneID:103425936	uncharacterized LOC103425936	protein_coding	2.9945	0.875424	66.5022	3.42062	0.00062478	0.00904606	NC_091677.1	7662460	7668175	+	5716	LOC103425936
LOC103429016	GeneID:103429016	zinc finger CCCH domain-containing protein 41	protein_coding	2.99435	1.10703	325.368	2.70484	0.00683369	0.0382255	NC_091669.1	1667080	1672890	-	5811	LOC103429016
LOC103441548	GeneID:103441548	histone-lysine N-methyltransferase ASHH2	protein_coding	2.994	0.877656	125.131	3.41136	0.000646387	0.00921037	NC_091668.1	16264405	16276180	-	11776	LOC103441548
LOC103413020	GeneID:103413020	uncharacterized LOC103413020	protein_coding	2.99202	0.74476	92.3739	4.01743	5.88362e-05	0.00222793	NC_091674.1	27777504	27779116	-	1613	LOC103413020
LOC103430843	GeneID:103430843	disease resistance protein RPV1-like	protein_coding	2.99133	0.939149	102.859	3.18515	0.00144677	0.0148754	NC_091675.1	46675705	46684083	+	8379	LOC103430843
LOC103451000	GeneID:103451000	kinesin-like protein KIN-14U	protein_coding	2.99009	1.11977	55.5458	2.67028	0.00757886	0.0409278	NC_091672.1	29726375	29730288	+	3914	LOC103451000
LOC103436859	GeneID:103436859	UV-B-induced protein At3g17800, chloroplastic	protein_coding	2.9836	1.01266	220.667	2.9463	0.00321605	0.0239366	NC_091666.1	3463192	3466527	+	3336	LOC103436859
LOC103430265	GeneID:103430265	phenylalanine ammonia-lyase 1	protein_coding	2.98203	0.994742	696.785	2.9978	0.0027194	0.021714	NC_091661.1	21975263	21979580	-	4318	LOC103430265
LOC103442777	GeneID:103442777	paired amphipathic helix protein Sin3-like 2	protein_coding	2.97553	0.783839	269.136	3.7961	0.000146989	0.00395007	NC_091669.1	2560326	2569283	-	8958	LOC103442777
LOC103449925	GeneID:103449925	uncharacterized LOC103449925	protein_coding	2.97476	1.12164	152.679	2.65216	0.0079979	0.0422561	NC_091674.1	14489670	14493383	+	3714	LOC103449925
LOC103452563	GeneID:103452563	uncharacterized LOC103452563	protein_coding	2.97361	0.967089	314.905	3.0748	0.00210643	0.0184672	NC_091674.1	21113436	21115024	-	1589	LOC103452563
LOC103406534	GeneID:103406534	disease resistance protein RPV1-like	protein_coding	2.97105	0.928616	99.5078	3.19944	0.00137694	0.0144193	NC_091661.1	28751520	28759221	+	7702	LOC103406534
LOC103452005	GeneID:103452005	cysteine-rich receptor-like protein kinase 3	protein_coding	2.96902	0.80544	172.15	3.68621	0.000227617	0.00505024	NC_091673.1	6511951	6516479	-	4529	LOC103452005
MRV66_pgp044	GeneID:71430850		protein_coding	2.96888	0.856774	95.0403	3.46518	0.000529872	0.00822476	NC_061549.1	71627	71827	+	201	rpl33
LOC103444837	GeneID:103444837	signal peptidase complex subunit 2	protein_coding	2.96646	0.947455	209.305	3.13098	0.00174224	0.0165822	NC_091661.1	25454256	25457099	-	2844	LOC103444837
LOC103448817	GeneID:103423049	probable 2 cyclic ADP-D-ribose synthase BdTIR protein_coding GeneID:103448817 0 0 0 0 0 5 0 0 0 0 0 0 0 0 36 0 0 0 0 0 0 0 4 0 0 0 0 10 0 0 0 0 0 0 0 0 0 0 0 1 0 0 LOC103448648 NC_091671.1 33585298 33591624 + 6327 LOC103448648 COP1-interacting protein 7-like protein_coding GeneID:103448648 193 455 173 16 474 23 389 547 1236 532 604 1618 478 455 67 28 27 250 272 511 243 248 298 349 579 425 278 0 9…	protein_coding	2.96477	0.899448	115.285	3.29621	0.000979989	0.011837	NC_091671.1	33567445	33568706	-	1262	LOC103448817
MRV66_pgp042	GeneID:71430852		protein_coding	2.95658	0.837769	196.425	3.52911	0.000416959	0.00707617	NC_061549.1	72627	72980	-	354	rpl20
LOC103430605	GeneID:103430605	alanine--tRNA ligase-like	protein_coding	2.95228	0.956935	1092.86	3.08514	0.00203455	0.0181539	NC_091673.1	444010	452735	-	8726	LOC103430605
LOC114827056	GeneID:114827056	plasmodesmata-located protein 7-like	protein_coding	2.95185	0.864656	176.332	3.4139	0.000640402	0.00917735	NC_091669.1	33286421	33288394	+	1974	LOC114827056
LOC103433841	GeneID:103433841	transcription factor bHLH14	protein_coding	2.95085	1.09295	49.5666	2.6999	0.00693606	0.0385903	NC_091661.1	19711944	19713967	+	2024	LOC103433841
LOC103443578	GeneID:103443578	uncharacterized LOC103443578	protein_coding	2.94613	0.834268	378.422	3.5314	0.000413366	0.00705797	NC_091664.1	121718	143751	+	22034	LOC103443578
LOC103421535	GeneID:103421535	rhamnogalacturonan I rhamnosyltransferase 1	protein_coding	2.94505	0.922752	173.449	3.19159	0.00141492	0.0147025	NC_091669.1	4964011	4967712	+	3702	LOC103421535
LOC103443900	GeneID:103443900	putative 1-phosphatidylinositol-3-phosphate 5-kinase FAB1D	protein_coding	2.94301	0.935321	300.758	3.14652	0.00165224	0.0160561	NC_091665.1	6832569	6842517	+	9949	LOC103443900
LOC114820998	GeneID:114820998	cationic amino acid transporter 2, vacuolar-like	protein_coding	2.9399	0.69511	103.326	4.2294	2.3432e-05	0.00115518	NC_091674.1	744916	751016	+	6101	LOC114820998
LOC103431581	GeneID:103431581	epidermis-specific secreted glycoprotein EP1-like	protein_coding	2.93623	0.447886	1178.33	6.55576	5.53602e-11	4.5594e-08	NC_091663.1	32286797	32288931	-	2135	LOC103431581
LOC103451153	GeneID:103451153	probable protein phosphatase 2C 33	protein_coding	2.93587	0.923836	337.282	3.17791	0.00148342	0.0150611	NC_091672.1	31421841	31426087	+	4247	LOC103451153
LOC103430060	GeneID:103430060	sec14 cytosolic factor-like	protein_coding	2.93199	0.930486	243.634	3.15103	0.00162693	0.0159515	NC_091666.1	26036281	26046199	+	9919	LOC103430060
LOC114819256	GeneID:114819256	protein AE7-like 1	protein_coding	2.93082	0.991429	294.164	2.95616	0.00311497	0.023392	NC_091662.1	11727335	11729521	+	2187	LOC114819256
LOC103429357	GeneID:103429357	probable leucine-rich repeat receptor-like serine/threonine-protein kinase At3g14840	protein_coding	2.92875	1.14146	213.951	2.5658	0.0102939	0.0493746	NC_091663.1	33090689	33107203	+	16515	LOC103429357
LOC103448303	GeneID:103448303	nuclear cap-binding protein subunit 1-like	protein_coding	2.91959	0.901597	379.216	3.23824	0.00120268	0.0132903	NC_091671.1	25204566	25224160	+	19595	LOC103448303
LOC103431765	GeneID:103431765	small GTPase LIP1-like	protein_coding	2.91328	0.997136	80.2514	2.92165	0.00348186	0.0250769	NC_091675.1	55350300	55356235	+	5936	LOC103431765
LOC103430977	GeneID:103430977	phosphoglycerate mutase-like protein 1	protein_coding	2.9084	0.971711	131.598	2.99307	0.00276188	0.0219021	NC_091665.1	9012700	9017457	-	4758	LOC103430977
LOC103402348	GeneID:103402348	uncharacterized LOC103402348	protein_coding	2.90481	0.930298	71.0092	3.12245	0.0017935	0.0167693	NC_091674.1	7157887	7163894	+	6008	LOC103402348
LOC103455522	GeneID:103455522	anthocyanidin 3-O-glucosyltransferase 5-like	protein_coding	2.88332	0.847982	139.351	3.40022	0.000673328	0.00944616	NC_091675.1	22622620	22625117	-	2498	LOC103455522
LOC103403572	GeneID:103403572	uncharacterized LOC103403572	protein_coding	2.88239	0.824856	125.371	3.49442	0.00047509	0.00771663	NC_091676.1	21699536	21709324	+	9789	LOC103403572
MRV66_pgp076	GeneID:71430802		protein_coding	2.87882	1.06361	175.478	2.70665	0.00679649	0.0381241	NC_061549.1	16675	17385	-	711	rps2
LOC103426781	GeneID:103426781	NEP1-interacting protein-like 1	protein_coding	2.87818	1.06405	186.858	2.70492	0.00683207	0.0382255	NC_091662.1	9682917	9685371	+	2455	LOC103426781
LOC103445899	GeneID:103445899	probable ATP-dependent DNA helicase CHR12	protein_coding	2.87744	0.988862	175.686	2.90985	0.00361599	0.0257515	NC_091676.1	15309204	15321210	+	12007	LOC103445899
LOC103440229	GeneID:103440229	uncharacterized LOC103440229	protein_coding	2.87403	0.898727	251.166	3.19789	0.00138438	0.0144755	NC_091668.1	594525	599949	+	5425	LOC103440229
LOC103452481	GeneID:103452481	protein NEOXANTHIN-DEFICIENT 1-like	protein_coding	2.86758	0.929218	142.833	3.08602	0.00202857	0.0181379	NC_091673.1	9416519	9419874	-	3356	LOC103452481
LOC103430054	GeneID:103430054	phenylacetaldehyde reductase-like	pseudogene	2.86626	1.02104	166.477	2.80718	0.00499774	0.0313923	NC_091671.1	25906211	25930880	+	24670	LOC103430054
LOC103420648	GeneID:103420648	BTB/POZ domain-containing protein At3g05675-like	protein_coding	2.86582	1.06642	81.0039	2.68734	0.00720246	0.0396434	NC_091665.1	12600233	12603219	-	2987	LOC103420648
LOC103401484	GeneID:103401484	uncharacterized LOC103401484	protein_coding	2.86462	1.05887	239.073	2.70535	0.00682333	0.0381981	NC_091675.1	26855388	26859370	-	3983	LOC103401484
LOC103401454	GeneID:103401454	beta-1,4-xylosyltransferase IRX14-like	protein_coding	2.85794	0.83133	199.204	3.4378	0.000586471	0.00863982	NC_091675.1	26045545	26050574	+	5030	LOC103401454
LOC103450807	GeneID:103450807	transcription factor PIF3-like	protein_coding	2.85687	0.951971	56.8264	3.00101	0.00269087	0.0215655	NC_091672.1	26867231	26871849	-	4619	LOC103450807
LOC103414705	GeneID:103414705	sugar transport protein 5-like	protein_coding	2.85459	1.07649	361.439	2.65176	0.00800736	0.0422582	NC_091668.1	22316639	22329338	+	12700	LOC103414705
LOC103454448	GeneID:103454448	disease resistance protein RGA2-like	protein_coding	2.85019	1.10157	66.7977	2.5874	0.00967033	0.04738	NC_091674.1	8366627	8369081	+	2455	LOC103454448
LOC103440425	GeneID:103440425	uncharacterized LOC103440425	protein_coding	2.84994	0.909777	154.88	3.13257	0.00173285	0.0165383	NC_091675.1	1844792	1850284	-	5493	LOC103440425
LOC103440907	GeneID:103440907	F-box/LRR-repeat protein 15	protein_coding	2.84789	0.88284	176.447	3.22583	0.00125607	0.0136084	NC_091668.1	5401820	5409488	+	7669	LOC103440907
LOC103418359	GeneID:103418359	NAD-dependent protein deacetylase SRT1-like	protein_coding	2.84726	0.92738	30.5194	3.07022	0.00213904	0.0186173	NC_091663.1	23630957	23641389	+	10433	LOC103418359
LOC103422016	GeneID:103422016	1-aminocyclopropane-1-carboxylate oxidase homolog 4-like	pseudogene	2.84107	1.07278	44.1401	2.64834	0.00808887	0.042544	NC_091676.1	1342148	1345304	-	3157	LOC103422016
LOC103450391	GeneID:103450391	protein SMALL AUXIN UP-REGULATED RNA 51	protein_coding	2.82932	1.03581	82.8941	2.73152	0.00630429	0.0363535	NC_091675.1	836555	837770	+	1216	LOC103450391
LOC103408297	GeneID:103408297	probable protein S-acyltransferase 14	protein_coding	2.82773	0.963963	739.768	2.93344	0.00335227	0.0244327	NC_091664.1	10647842	10651638	+	3797	LOC103408297
LOC103449222	GeneID:103449222	uncharacterized LOC103449222	protein_coding	2.82696	0.634515	311.375	4.45531	8.37725e-06	0.00057495	NC_091671.1	40981182	40984091	+	2910	LOC103449222
LOC103450976	GeneID:103450976	autophagy-related protein 18h-like	protein_coding	2.82487	0.833506	255.433	3.38914	0.000701119	0.00969996	NC_091672.1	29077891	29084700	+	6810	LOC103450976
LOC108173344	GeneID:108173344	thioredoxin O1, mitochondrial-like	protein_coding	2.82283	1.10087	443.626	2.56419	0.0103418	0.0494183	NC_091665.1	36803130	36854014	+	50885	LOC108173344
LOC103455876	GeneID:103455876	U-box domain-containing protein 30-like	protein_coding	2.81947	0.851576	197.665	3.31088	0.000930019	0.0114724	NC_091675.1	4570389	4573250	-	2862	LOC103455876
LOC103454840	GeneID:103454840	protein DMR6-LIKE OXYGENASE 2-like	protein_coding	2.81644	0.952153	100.991	2.95797	0.00309669	0.0233227	NC_091674.1	22472995	22475716	-	2722	LOC103454840
LOC103448900	GeneID:103448900	probable choline kinase 1	protein_coding	2.81227	0.787689	288.876	3.57029	0.000356591	0.00646861	NC_091665.1	5866078	5871628	+	5551	LOC103448900
LOC103404052	GeneID:103404052	early nodulin-75-like	protein_coding	2.80551	0.881699	107.144	3.18193	0.00146297	0.0149839	NC_091676.1	20245779	20246855	-	1077	LOC103404052
LOC103400626	GeneID:103400626	TATA box-binding protein-associated factor RNA polymerase I subunit B	protein_coding	2.80454	0.895638	95.7704	3.13133	0.00174016	0.0165741	NC_091664.1	2782711	2788126	+	5416	LOC103400626
LOC103434773	GeneID:103434773	RNA polymerase II C-terminal domain phosphatase-like 1	protein_coding	2.79767	0.717734	64.6179	3.89792	9.70221e-05	0.00306638	NC_091665.1	43439688	43448129	-	8442	LOC103434773
LOC103423366	GeneID:103423366	TSL-kinase interacting protein 1	protein_coding	2.79753	1.03167	194.853	2.71164	0.00669508	0.0377975	NC_091672.1	17125769	17140838	+	15070	LOC103423366
LOC103444223	GeneID:103444223	serine hydroxymethyltransferase 3, chloroplastic-like	protein_coding	2.79447	0.780206	710.436	3.5817	0.000341363	0.00630542	NC_091669.1	33138648	33144050	+	5403	LOC103444223
LOC114824952	GeneID:114824952	uncharacterized LOC114824952	lncRNA	2.79046	1.02097	64.6947	2.73314	0.0062733	0.0362794	NC_091661.1	27429414	27435931	+	6518	LOC114824952
LOC103432165	GeneID:103432165	probable protein phosphatase 2C 13	protein_coding	2.78947	0.968757	506.764	2.87944	0.00398388	0.0274579	NC_091676.1	10799482	10802010	+	2529	LOC103432165
LOC103443892	GeneID:103443892	protein-tyrosine-phosphatase PTP1	protein_coding	2.78912	1.00076	176.43	2.787	0.00531983	0.0326388	NC_091665.1	7092881	7106456	+	13576	LOC103443892
LOC103403802	GeneID:103403802	squamosa promoter-binding-like protein 7	protein_coding	2.78778	0.777355	467.813	3.58624	0.000335486	0.00625452	NC_091676.1	14065005	14070828	+	5824	LOC103403802
MRV66_pgp078	GeneID:71430800		protein_coding	2.78579	1.00559	967.817	2.77029	0.00560057	0.0337408	NC_061549.1	14300	14545	-	246	atpH
LOC103432698	GeneID:103432698	uncharacterized LOC103432698	protein_coding	2.77974	1.00848	186.644	2.75638	0.00584446	0.0347613	NC_091663.1	37862883	37869337	+	6455	LOC103432698
LOC108171274	GeneID:108171274	glutathione S-transferase DHAR3, chloroplastic-like	protein_coding	2.77883	0.943535	225.421	2.94513	0.00322819	0.0239649	NC_091663.1	11746039	11749462	-	3424	LOC108171274
LOC103440781	GeneID:103440781	protein ALP1-like	protein_coding	2.77398	0.697367	177.716	3.97779	6.95579e-05	0.00246615	NC_091668.1	5055112	5060875	+	5764	LOC103440781
LOC103424037	GeneID:103424037	cytochrome c oxidase subunit 6b-2	protein_coding	2.77147	0.744026	581.307	3.72497	0.000195339	0.00467512	NC_091676.1	30883347	30885784	+	2438	LOC103424037
LOC103428479	GeneID:103428479	protein DETOXIFICATION 40-like	protein_coding	2.76621	0.996803	27.7409	2.77508	0.00551882	0.0334353	NC_091665.1	45295380	45299739	-	4360	LOC103428479
LOC103401686	GeneID:103401686	probable mediator of RNA polymerase II transcription subunit 26c	protein_coding	2.76434	0.860195	346.799	3.21363	0.00131071	0.0139842	NC_091675.1	35610647	35614369	+	3723	LOC103401686
LOC103403451	GeneID:103403451	plant UBX domain-containing protein 7-like	protein_coding	2.75637	0.983121	462.161	2.8037	0.00505201	0.031648	NC_091676.1	634053	638859	-	4807	LOC103403451
LOC103433994	GeneID:103433994	actin-related protein 5	protein_coding	2.75414	0.959755	179.527	2.86962	0.00410963	0.0279451	NC_091661.1	24314290	24318792	-	4503	LOC103433994
LOC139189345	GeneID:139189345	uncharacterized LOC139189345	lncRNA	2.75351	0.87955	265.694	3.13059	0.00174456	0.0165822	NC_091662.1	10300494	10301731	+	1238	LOC139189345
LOC103446941	GeneID:103446941	probable protein phosphatase 2C 38	protein_coding	2.75235	0.856591	242.812	3.21315	0.00131289	0.0139892	NC_091667.1	26434584	26438662	-	4079	LOC103446941
LOC103407651	GeneID:103407651	biogenesis of lysosome-related organelles complex 1 subunit 1-like	protein_coding	2.74661	0.929196	62.8435	2.9559	0.0031176	0.023392	NC_091663.1	4718077	4719048	-	972	LOC103407651
LOC103404072	GeneID:103404072	auxin response factor 19-like	protein_coding	2.74624	0.92194	56.524	2.97876	0.00289418	0.022462	NC_091676.1	24336378	24343328	-	6951	LOC103404072
LOC103451882	GeneID:103451882	uncharacterized LOC103451882	protein_coding	2.74431	0.97964	759.635	2.80135	0.00508897	0.0318226	NC_091673.1	5409963	5417564	-	7602	LOC103451882
LOC103455545	GeneID:103455545	formin-like protein 20	protein_coding	2.74272	0.891341	154.383	3.07707	0.00209044	0.0183731	NC_091674.1	28456477	28465732	-	9256	LOC103455545
LOC103448543	GeneID:103448543	formin-like protein 5	protein_coding	2.73899	0.888607	103.3	3.08234	0.00205381	0.0181664	NC_091671.1	31645217	31657612	+	12396	LOC103448543
LOC103417443	GeneID:103417443	F-box/LRR-repeat MAX2 homolog A-like	protein_coding	2.73669	0.717978	185.224	3.81167	0.000138033	0.00384981	NC_091677.1	32875270	32877569	-	2300	LOC103417443
LOC103400655	GeneID:103400655	aspartic proteinase 36	protein_coding	2.72756	0.821349	69.7493	3.32083	0.0008975	0.0112699	NC_091664.1	3077564	3083503	+	5940	LOC103400655
LOC103421747	GeneID:103421747	transcription factor bHLH57	protein_coding	2.72724	1.06012	101.369	2.57259	0.0100942	0.04869	NC_091661.1	20333575	20336868	+	3294	LOC103421747
LOC103434184	GeneID:103434184	flowering locus K homology domain	protein_coding	2.72186	1.01011	323.392	2.69463	0.00704665	0.0389807	NC_091664.1	30055200	30060537	+	5338	LOC103434184
LOC103444822	GeneID:103444822	polyadenylate-binding protein 2	protein_coding	2.71717	0.796531	454.246	3.41125	0.000646653	0.00921037	NC_091675.1	33004131	33008911	+	4781	LOC103444822
LOC103423566	GeneID:103423566	sugar transporter ERD6-like 5	protein_coding	2.71624	0.831744	65.9718	3.26572	0.00109187	0.0125761	NC_091672.1	28923988	28936660	-	12673	LOC103423566
LOC114825637	GeneID:114825637	ASI1-immunoprecipitated protein 3	protein_coding	2.71178	0.846146	225.795	3.20486	0.00135128	0.0142954	NC_091666.1	19337007	19343868	+	6862	LOC114825637
LOC103444882	GeneID:103444882	uncharacterized LOC103444882	protein_coding	2.71098	0.883773	168.022	3.0675	0.00215854	0.0187132	NC_091663.1	32332553	32336194	-	3642	LOC103444882
LOC139194134	GeneID:139194134	uncharacterized LOC139194134	protein_coding	2.70858	0.969202	134.419	2.79465	0.00519566	0.0322406	NC_091663.1	31897653	31928696	+	31044	LOC139194134
LOC103409425	GeneID:103409425	uncharacterized LOC103409425	protein_coding	2.70767	0.680401	153.04	3.97952	6.90554e-05	0.00246017	NC_091666.1	1704275	1707871	+	3597	LOC103409425
LOC103444252	GeneID:103444252	phytoene synthase 2, chloroplastic	protein_coding	2.70686	0.883097	258.335	3.06519	0.0021753	0.0188003	NC_091669.1	34236613	34240674	-	4062	LOC103444252
LOC103412706	GeneID:103412706	fructose-bisphosphate aldolase-lysine N-methyltransferase, chloroplastic-like	pseudogene	2.69952	1.0033	71.6001	2.69064	0.00713143	0.0393719	NC_091661.1	22982427	23044417	-	61991	LOC103412706
LOC103416846	GeneID:103416846	uncharacterized LOC103416846	protein_coding	2.69864	0.803102	236.949	3.36026	0.000778684	0.010347	NC_091676.1	16155056	16164459	+	9404	LOC103416846
LOC103441262	GeneID:103441262	NAC domain containing protein 52-like	protein_coding	2.69606	0.848546	86.8891	3.17727	0.0014867	0.0150644	NC_091668.1	7570908	7573656	+	2749	LOC103441262
LOC103434830	GeneID:103434830	protein E6-like	protein_coding	2.69604	1.01849	147.222	2.64711	0.00811839	0.0426673	NC_091665.1	42901290	42902789	+	1500	LOC103434830
LOC103434918	GeneID:103434918	BES1/BZR1 homolog protein 3-like	protein_coding	2.69396	0.802552	603.413	3.35674	0.000788675	0.0104094	NC_091665.1	41649831	41653477	-	3647	LOC103434918
LOC103434841	GeneID:103434841	transcription factor VOZ1-like	protein_coding	2.69104	0.893921	464.78	3.01038	0.00260919	0.0211653	NC_091665.1	42735076	42737724	-	2649	LOC103434841
LOC103405977	GeneID:103405977	uncharacterized LOC103405977	protein_coding	2.68951	0.878292	347.982	3.06221	0.00219711	0.0189142	NC_091677.1	34539887	34559380	+	19494	LOC103405977
LOC103427450	GeneID:103427450	uncharacterized LOC103427450	protein_coding	2.68049	0.911041	73.5044	2.94222	0.00325865	0.0241213	NC_091663.1	37869491	37872031	-	2541	LOC103427450
LOC103419243	GeneID:103419243	E3 ubiquitin-protein ligase At1g12760-like	protein_coding	2.67993	0.861375	252.031	3.11122	0.00186314	0.0171617	NC_091664.1	8515787	8519583	-	3797	LOC103419243
LOC103425965	GeneID:103425965	ethylene-responsive transcription factor ABR1-like	protein_coding	2.67962	1.00732	25.9885	2.66016	0.00781039	0.0416109	NC_091675.1	37120533	37122679	+	2147	LOC103425965
LOC103409106	GeneID:103409106	protein kinase PINOID-like	protein_coding	2.67868	1.00669	68.1271	2.66087	0.00779383	0.0415745	NC_091665.1	39871734	39874074	+	2341	LOC103409106
LOC103436826	GeneID:103436826	LRR receptor-like serine/threonine-protein kinase FEI 2	protein_coding	2.67807	0.699291	163.102	3.82969	0.000128303	0.00361442	NC_091666.1	2553506	2564146	+	10641	LOC103436826
LOC103453230	GeneID:103453230	U-box domain-containing protein 70-like	protein_coding	2.67398	0.754331	139.059	3.54483	0.000392865	0.00681598	NC_091676.1	16784762	16790001	+	5240	LOC103453230
LOC103454157	GeneID:103454157	soluble inorganic pyrophosphatase 6, chloroplastic	protein_coding	2.67319	0.936456	344.92	2.85458	0.00430935	0.0287144	NC_091665.1	9131797	9135758	-	3962	LOC103454157
LOC103405964	GeneID:103405964	uncharacterized LOC103405964	protein_coding	2.67213	0.832072	122.707	3.21142	0.00132081	0.0140629	NC_091677.1	34354548	34369813	-	15266	LOC103405964
LOC103431977	GeneID:103431977	chromatin structure-remodeling complex protein SYD-like	protein_coding	2.67146	0.610138	267.007	4.37845	1.19529e-05	0.000747107	NC_091676.1	13943169	13980900	+	37732	LOC103431977
LOC103401148	GeneID:103401148	U-box domain-containing protein 5-like	protein_coding	2.66863	0.747467	82.1802	3.57023	0.000356672	0.00646861	NC_091675.1	21766883	21772292	-	5410	LOC103401148
LOC103442583	GeneID:103442583	uncharacterized LOC103442583	protein_coding	2.66741	0.996618	240.945	2.67646	0.00744042	0.0404556	NC_091669.1	7269862	7275957	+	6096	LOC103442583
LOC103401295	GeneID:103401295	uncharacterized LOC103401295	protein_coding	2.65861	0.989419	198.397	2.68704	0.00720892	0.0396434	NC_091662.1	11489027	11495742	-	6716	LOC103401295
LOC103450049	GeneID:103450049	uncharacterized LOC103450049	lncRNA	2.65733	1.00614	127.77	2.64112	0.00826316	0.0430084	NC_091672.1	17709273	17710436	-	1164	LOC103450049
LOC103446283	GeneID:103446283	uncharacterized LOC103446283	protein_coding	2.65716	0.789831	145.348	3.36422	0.00076761	0.0102624	NC_091666.1	26686807	26700359	-	13553	LOC103446283
LOC103434779	GeneID:103434779	allantoinase	protein_coding	2.6565	0.912474	100.247	2.91132	0.00359907	0.0256571	NC_091665.1	43312222	43317149	-	4928	LOC103434779
LOC103401380	GeneID:103401380	uncharacterized LOC103401380	protein_coding	2.65494	0.857364	56.161	3.09663	0.00195737	0.017715	NC_091675.1	25318223	25319975	+	1753	LOC103401380
LOC103447878	GeneID:103447878	probable E3 ubiquitin-protein ligase LUL2	protein_coding	2.64945	0.872903	93.329	3.03522	0.00240362	0.0201714	NC_091671.1	12070109	12073435	+	3327	LOC103447878
LOC103401878	GeneID:103401878	uncharacterized LOC103401878	protein_coding	2.636	0.918173	272.976	2.87092	0.00409284	0.0278715	NC_091675.1	44119825	44130629	+	10805	LOC103401878
LOC103448557	GeneID:103448557	uncharacterized LOC103448557	protein_coding	2.63153	0.844187	279.218	3.11723	0.00182558	0.0169271	NC_091671.1	31887610	31889396	-	1787	LOC103448557
LOC103405742	GeneID:103405742	uncharacterized LOC103405742	protein_coding	2.63102	1.02382	364.865	2.5698	0.0101756	0.0488989	NC_091666.1	15811522	15815073	-	3552	LOC103405742
LOC103431289	GeneID:103431289	WD40 repeat-containing protein HOS15-like	protein_coding	2.63029	0.59579	137.377	4.4148	1.01104e-05	0.000669287	NC_091675.1	5074958	5079021	-	4064	LOC103431289
LOC103453317	GeneID:103453317	uncharacterized LOC103453317	protein_coding	2.62894	0.95144	179.324	2.76312	0.00572524	0.0343116	NC_091668.1	22201202	22204802	+	3601	LOC103453317
LOC103425926	GeneID:103425926	uncharacterized LOC103425926	protein_coding	2.62882	0.975054	136.92	2.69607	0.00701619	0.0388736	NC_091677.1	7027194	7031429	-	4236	LOC103425926
LOC103455830	GeneID:103455830	serine/threonine-protein kinase EDR1	protein_coding	2.62806	0.918413	445.639	2.86152	0.00421614	0.0283118	NC_091675.1	4046058	4053145	+	7088	LOC103455830
LOC114827543	GeneID:114827543	uncharacterized LOC114827543	lncRNA	2.61995	0.999948	147.259	2.62009	0.00879065	0.0445935	NC_091670.1	8497638	8512128	+	14491	LOC114827543
LOC114827074	GeneID:114827074	uncharacterized LOC114827074	protein_coding	2.61916	0.760053	115.087	3.44602	0.0005689	0.00853715	NC_091669.1	35463224	35471943	-	8720	LOC114827074
LOC114824783	GeneID:114824783	uncharacterized LOC114824783	protein_coding	2.61709	0.837641	68.6667	3.12436	0.00178193	0.0167217	NC_091665.1	11454553	11458244	-	3692	LOC114824783
LOC114820681	GeneID:114820681	uncharacterized LOC114820681	lncRNA	2.61631	0.707965	118.36	3.69554	0.000219417	0.00496819	NC_091673.1	9361859	9365866	-	4008	LOC114820681
LOC103400118	GeneID:103400118	CSC1-like protein RXW8	protein_coding	2.61402	0.861353	357.106	3.03479	0.00240704	0.0201802	NC_091675.1	4318678	4324570	-	5893	LOC103400118
LOC114819105	GeneID:114819105	serine/threonine-protein kinase SRK2E-like	protein_coding	2.60236	0.773287	154.056	3.36532	0.000764536	0.0102433	NC_091670.1	12728050	12732818	-	4769	LOC114819105
LOC139191622	GeneID:139191622	uncharacterized LOC139191622	lncRNA	2.60009	0.875196	95.203	2.97087	0.00296957	0.0227569	NC_091674.1	18767438	18768735	-	1298	LOC139191622
LOC103423518	GeneID:103423518	uncharacterized aarF domain-containing protein kinase At5g05200, chloroplastic-like	pseudogene	2.59862	0.993089	24.0777	2.61671	0.00887829	0.0448107	NC_091661.1	27094734	27100997	+	6264	LOC103423518
LOC103449033	GeneID:103449033	protein HUA2-LIKE 2-like	protein_coding	2.59763	0.952906	468.706	2.726	0.00641063	0.0367393	NC_091671.1	39122533	39136812	-	14280	LOC103449033
MRV66_pgp014	GeneID:71430891		protein_coding	2.59334	0.75307	33.5537	3.44369	0.000573832	0.00857441	NC_061549.1	121038	122540	-	1503	ndhD
LOC103403924	GeneID:103403924	SART-1 family protein DOT2-like	protein_coding	2.59059	0.796787	182.367	3.25129	0.00114883	0.0129091	NC_091676.1	16223665	16231385	-	7721	LOC103403924
LOC103441009	GeneID:103441009	zinc finger CCCH domain-containing protein 23	protein_coding	2.58621	0.608944	336.334	4.24705	2.16608e-05	0.00109881	NC_091675.1	4227570	4229169	-	1600	LOC103441009
LOC139196842	GeneID:139196842	BON1-associated protein 2-like	protein_coding	2.58602	0.465488	290.468	5.5555	2.76816e-08	9.45293e-06	NC_091666.1	17874365	17875033	-	669	LOC139196842
LOC103432121	GeneID:103432121	uncharacterized LOC103432121	protein_coding	2.58535	0.950142	143.637	2.72102	0.00650814	0.0371163	NC_091677.1	5652567	5668410	-	15844	LOC103432121
LOC103446803	GeneID:103446803	CASP-like protein 2B1	protein_coding	2.58444	0.751703	67.8384	3.43811	0.000585792	0.00863982	NC_091670.1	43108045	43112655	-	4611	LOC103446803
LOC114822898	GeneID:114822898	ATP-dependent DNA helicase Q-like 2	protein_coding	2.58322	0.980001	165.438	2.63594	0.00839056	0.0434133	NC_091676.1	37715612	37732794	+	17183	LOC114822898
LOC108169991	GeneID:108169991	protein SEEDLING PLASTID DEVELOPMENT 1-like	protein_coding	2.57582	0.903356	142.601	2.85139	0.00435286	0.0288836	NC_091667.1	24440817	24444695	-	3879	LOC108169991
LOC114826085	GeneID:114826085	uncharacterized LOC114826085	lncRNA	2.57458	0.778572	122.292	3.30679	0.000943704	0.0115716	NC_091667.1	26303580	26311804	+	8225	LOC114826085
LOC103427603	GeneID:103427603	zinc transporter 11-like	protein_coding	2.57093	0.981873	46.7206	2.6184	0.00883436	0.0446965	NC_091663.1	24853973	24860481	+	6509	LOC103427603
MRV66_pgp064	GeneID:71430822		protein_coding	2.56644	0.705895	260.596	3.63573	0.000277196	0.00561654	NC_061549.1	45812	47769	-	1958	ycf3
LOC103427165	GeneID:103427165	uncharacterized protein C24B11.05	protein_coding	2.5661	0.93574	180.176	2.74232	0.0061007	0.0356248	NC_091676.1	15889990	15892669	-	2680	LOC103427165
LOC103420106	GeneID:103420106	replication factor C subunit 1-like	protein_coding	2.56373	0.738315	120.999	3.47241	0.000515802	0.00806899	NC_091665.1	8316149	8328673	+	12525	LOC103420106
LOC103413483	GeneID:103413483	serine/threonine-protein kinase CTR1-like	protein_coding	2.55795	0.762106	189.05	3.35643	0.000789568	0.0104094	NC_091674.1	1515052	1522446	+	7395	LOC103413483
LOC103404771	GeneID:103404771	calcium-binding protein PBP1-like	protein_coding	2.55451	0.808781	30.8203	3.15847	0.00158602	0.0156932	NC_091677.1	7204925	7205771	+	847	LOC103404771
LOC103456019	GeneID:103456019	rac-like GTP-binding protein ARAC1	protein_coding	2.54695	0.816077	398.301	3.12097	0.00180257	0.0167693	NC_091662.1	9824405	9827496	+	3092	LOC103456019
LOC103445055	GeneID:103445055	probable sphingolipid transporter spinster homolog 2	protein_coding	2.5389	0.822577	197.672	3.08652	0.00202512	0.0181379	NC_091670.1	7579030	7587225	+	8196	LOC103445055
LOC103448348	GeneID:103448348	protein ENHANCED DOWNY MILDEW 2	protein_coding	2.53777	0.924907	144.987	2.74381	0.00607309	0.0355474	NC_091671.1	28733291	28747588	+	14298	LOC103448348
LOC103417092	GeneID:103417092	disease resistance protein RPV1-like	protein_coding	2.53081	0.870441	189.463	2.90751	0.00364322	0.025919	NC_091677.1	5645714	5652397	+	6684	LOC103417092
LOC103401645	GeneID:103401645	calmodulin-binding transcription activator 3	protein_coding	2.52761	0.915698	239.835	2.7603	0.00577475	0.0344402	NC_091675.1	33558797	33568323	-	9527	LOC103401645
LOC103405901	GeneID:103405901	notchless protein homolog	protein_coding	2.52375	0.933774	365.864	2.70274	0.00687702	0.0383759	NC_091677.1	33492345	33499534	+	7190	LOC103405901
LOC103444221	GeneID:103444221	uncharacterized LOC103444221	pseudogene	2.52374	0.549004	326.907	4.59694	4.28732e-06	0.000366017	NC_091669.1	33135553	33139010	-	3458	LOC103444221
LOC103443584	GeneID:103443584	transcription factor IIIB 60 kDa subunit	protein_coding	2.52342	0.964609	199.41	2.616	0.00889666	0.0448466	NC_091664.1	3674737	3684559	-	9823	LOC103443584
LOC103414217	GeneID:103414217	MLP-like protein 34	protein_coding	2.51527	0.804719	452.508	3.12565	0.00177415	0.0167047	NC_091673.1	1597325	1603017	+	5693	LOC103414217
LOC103408698	GeneID:103408698	uncharacterized LOC103408698	protein_coding	2.51441	0.808524	535.704	3.10988	0.00187166	0.017219	NC_091664.1	31376258	31379393	+	3136	LOC103408698
LOC103452330	GeneID:103452330	protein PHYTOCHROME KINASE SUBSTRATE 1	protein_coding	2.51301	0.869788	65.7591	2.88922	0.00386194	0.0269412	NC_091673.1	4797927	4799396	+	1470	LOC103452330
MRV66_pgp033	GeneID:71430860		protein_coding	2.50939	0.841235	355.609	2.98299	0.0028545	0.022295	NC_061549.1	80637	81843	+	1207	petD
LOC103453970	GeneID:103453970	polyribonucleotide nucleotidyltransferase 1, chloroplastic-like	protein_coding	2.50826	0.671623	59.9146	3.73463	0.00018799	0.00457748	NC_091674.1	768357	780966	-	12610	LOC103453970
LOC114827283	GeneID:114827283	uncharacterized LOC114827283	lncRNA	2.50792	0.842529	380.618	2.97666	0.00291404	0.0225163	NC_091670.1	20133905	20134592	-	688	LOC114827283
LOC103453862	GeneID:103453862	uncharacterized LOC103453862	protein_coding	2.50717	0.852725	84.7731	2.94019	0.00328009	0.0241403	NC_091676.1	28183108	28192273	+	9166	LOC103453862
TLP2	GeneID:103402141	tubby-like F-box protein 8	protein_coding	2.50394	0.747269	115.14	3.35079	0.000805824	0.0105344	NC_091665.1	4536934	4541771	+	4838	TLP2
LOC103403447	GeneID:103403447	uncharacterized LOC103403447	lncRNA	2.502	0.920568	113.493	2.71788	0.00657009	0.0373327	NC_091676.1	623784	624571	-	788	LOC103403447
LOC103434232	GeneID:103434232	uncharacterized LOC103434232	protein_coding	2.50029	0.966394	171.684	2.58724	0.0096748	0.04738	NC_091664.1	30930929	30934395	+	3467	LOC103434232
LOC114825654	GeneID:114825654	uncharacterized LOC114825654	protein_coding	2.49753	0.647177	110.624	3.85911	0.000113803	0.00332641	NC_091666.1	20310699	20314956	-	4258	LOC114825654
LOC103448901	GeneID:103448901	type IV inositol polyphosphate 5-phosphatase 3	protein_coding	2.49606	0.799718	294.354	3.12118	0.00180126	0.0167693	NC_091665.1	5871930	5898381	-	26452	LOC103448901
LOC103409451	GeneID:103409451	uncharacterized LOC103409451	lncRNA	2.4945	0.876313	115.177	2.84659	0.00441901	0.0291628	NC_091667.1	25887960	25889451	-	1492	LOC103409451
LOC103411613	GeneID:103411613	lon protease homolog 2, peroxisomal	protein_coding	2.49292	0.771853	105.799	3.22979	0.00123881	0.0135187	NC_091676.1	32935929	32945095	+	9167	LOC103411613
LOC103401693	GeneID:103401693	uncharacterized LOC103401693	protein_coding	2.48957	0.506377	282.246	4.91643	8.81352e-07	0.000119804	NC_091675.1	36006898	36012043	+	5146	LOC103401693
LOC103404657	GeneID:103404657	E3 ubiquitin-protein ligase At3g02290-like	protein_coding	2.48791	0.846041	253.115	2.94065	0.00327527	0.0241329	NC_091677.1	5171055	5174495	-	3441	LOC103404657
LOC103420277	GeneID:103420277	protein CANDIDATE G-PROTEIN COUPLED RECEPTOR 7-like	protein_coding	2.48777	0.844195	1222.02	2.94691	0.00320966	0.0239034	NC_091666.1	24878929	24880823	+	1895	LOC103420277
LOC103423074	GeneID:103423074	uncharacterized LOC103423074	protein_coding	2.48756	0.671872	146.031	3.70243	0.000213542	0.00493649	NC_091671.1	36408293	36412364	+	4072	LOC103423074
LOC103414516	GeneID:103414516	nudix hydrolase 13, mitochondrial-like	protein_coding	2.48746	0.951666	262.01	2.61379	0.00895432	0.0450663	NC_091673.1	9750331	9754725	+	4395	LOC103414516
LOC103407545	GeneID:103407545	nuclear transcription factor Y subunit A-1-like	protein_coding	2.48115	0.855568	234.281	2.90001	0.00373154	0.0263732	NC_091671.1	26276042	26283712	-	7671	LOC103407545
LOC103452346	GeneID:103452346	glutathione S-transferase U17-like	protein_coding	2.47969	0.81586	338.274	3.03936	0.00237079	0.0199599	NC_091673.1	5432827	5437156	-	4330	LOC103452346
LOC103441256	GeneID:103441256	serine/arginine-rich splicing factor RS40-like	protein_coding	2.47913	0.755678	356.516	3.28068	0.00103559	0.0121803	NC_091661.1	29412563	29416793	+	4231	LOC103441256
LOC103437075	GeneID:103437075	bifunctional dTDP-4-dehydrorhamnose 3,5-epimerase/dTDP-4-dehydrorhamnose reductase-like	protein_coding	2.4775	0.802918	351.37	3.08562	0.0020313	0.0181379	NC_091666.1	14007609	14009571	+	1963	LOC103437075
LOC103404561	GeneID:103404561	uncharacterized protein At4g10930	protein_coding	2.4732	0.885441	330.367	2.79318	0.0052193	0.0322937	NC_091674.1	20222678	20236070	+	13393	LOC103404561
LOC114821474	GeneID:114821474	WD40 repeat-containing protein HOS15-like	protein_coding	2.47236	0.86863	338.273	2.84628	0.00442338	0.0291718	NC_091675.1	26466063	26474284	+	8222	LOC114821474
LOC103400603	GeneID:103400603	protein TIC 22-like, chloroplastic	protein_coding	2.46964	0.960954	217.784	2.56999	0.0101702	0.0488989	NC_091664.1	2360835	2365799	-	4965	LOC103400603
LOC103408778	GeneID:103408778	peroxidase 42-like	protein_coding	2.46843	0.678228	2347.02	3.63953	0.000273134	0.00555835	NC_091665.1	45355497	45358254	-	2758	LOC103408778
LOC103421970	GeneID:103421970	uncharacterized LOC103421970	protein_coding	2.46799	0.765444	184.57	3.22425	0.00126301	0.0136657	NC_091669.1	34643052	34663053	+	20002	LOC103421970
LOC103436766	GeneID:103436766	pectin acetylesterase 8	protein_coding	2.46701	0.610299	235.609	4.04229	5.29313e-05	0.00205942	NC_091666.1	1536686	1542427	+	5742	LOC103436766
LOC103430062	GeneID:103430062	uncharacterized LOC103430062	protein_coding	2.46579	0.865416	225.648	2.84926	0.00438212	0.029009	NC_091671.1	25443148	25449389	+	6242	LOC103430062
LOC103441634	GeneID:103441634	probable helicase MAGATAMA 3	protein_coding	2.45792	0.910488	197.762	2.69956	0.00694313	0.0386064	NC_091668.1	21826813	21834767	-	7955	LOC103441634
LOC103439185	GeneID:103439185	uncharacterized LOC103439185	lncRNA	2.45344	0.824349	97.0686	2.97622	0.0029183	0.0225368	NC_091666.1	21139461	21150179	-	10719	LOC103439185
LOC103409013	GeneID:103409013	protein FAR-RED IMPAIRED RESPONSE 1	protein_coding	2.45285	0.957379	89.5358	2.56204	0.0104059	0.0495554	NC_091665.1	36934342	36939218	-	4877	LOC103409013
LOC103443420	GeneID:103443420	protein ECERIFERUM 26-like	protein_coding	2.44295	0.845863	90.2944	2.88812	0.00387554	0.0269958	NC_091664.1	9735	13016	-	3282	LOC103443420
LOC103446074	GeneID:103446074	lysine-specific demethylase JMJ18-like	protein_coding	2.4296	0.866204	125.622	2.80488	0.00503349	0.0315856	NC_091670.1	35667459	35673684	-	6226	LOC103446074
LOC103450888	GeneID:103450888	protein Brevis radix-like 4	protein_coding	2.42847	0.936838	53.5778	2.5922	0.00953648	0.0469315	NC_091662.1	6531466	6535612	+	4147	LOC103450888
LOC114822865	GeneID:114822865	uncharacterized LOC114822865	protein_coding	2.42474	0.848951	310.503	2.85616	0.00428803	0.0286487	NC_091676.1	37521300	37525303	+	4004	LOC114822865
LOC103454760	GeneID:103454760	transcription factor EGL1-like	protein_coding	2.4192	0.720317	77.2146	3.35852	0.000783616	0.0103798	NC_091674.1	16370260	16374827	+	4568	LOC103454760
LOC103403711	GeneID:103403711	topless-related protein 2	protein_coding	2.41896	0.878641	322.25	2.75306	0.00590404	0.034982	NC_091676.1	12412859	12420306	-	7448	LOC103403711
LOC103403734	GeneID:103403734	epoxide hydrolase 2-like	protein_coding	2.41578	0.874462	277.886	2.76259	0.00573453	0.0343116	NC_091676.1	12782941	12786432	-	3492	LOC103403734
LOC103410415	GeneID:103410415	uncharacterized LOC103410415	protein_coding	2.41532	0.84317	288.391	2.86457	0.00417573	0.028205	NC_091668.1	322280	326017	+	3738	LOC103410415
LOC103428070	GeneID:103428070	PHAF1 protein At3g51130	protein_coding	2.41324	0.765717	352.053	3.15161	0.00162375	0.0159314	NC_091662.1	10763871	10768038	-	4168	LOC103428070
LOC103451639	GeneID:103451639	uncharacterized LOC103451639	protein_coding	2.41084	0.626958	364.528	3.8453	0.000120407	0.00345509	NC_091673.1	2508917	2510596	+	1680	LOC103451639
LOC103439347	GeneID:103439347	trehalose-phosphate phosphatase A	protein_coding	2.40493	0.804602	129.994	2.98897	0.00279917	0.0220175	NC_091661.1	27974077	27980852	+	6776	LOC103439347
LOC103413199	GeneID:103413199	protein MLP1	protein_coding	2.40185	0.874848	21.2268	2.74545	0.00604287	0.0354892	NC_091671.1	30284410	30288654	-	4245	LOC103413199
LOC103408646	GeneID:103408646	U-box domain-containing protein 30-like	protein_coding	2.39582	0.660072	153.496	3.62962	0.000283834	0.00566301	NC_091668.1	6192816	6195680	-	2865	LOC103408646
LOC103439128	GeneID:103439128	protein NPGR2-like	protein_coding	2.3946	0.863237	214.234	2.77398	0.00553747	0.0334808	NC_091676.1	21492518	21498757	+	6240	LOC103439128
LOC103455778	GeneID:103455778	protein S-acyltransferase 10-like	protein_coding	2.38653	0.829189	198.336	2.87815	0.00400019	0.0275029	NC_091662.1	9514689	9519960	-	5272	LOC103455778
LOC103426801	GeneID:103426801	uncharacterized LOC103426801	protein_coding	2.38466	0.895503	460.787	2.66293	0.00774639	0.0413959	NC_091675.1	44735043	44739414	-	4372	LOC103426801
LOC103455274	GeneID:103455274	transcription factor bHLH79	protein_coding	2.38117	0.512456	906.418	4.64657	3.37497e-06	0.000319277	NC_091674.1	27298187	27301282	-	3096	LOC103455274
LOC103405961	GeneID:103405961	uncharacterized LOC103405961	protein_coding	2.37939	0.887349	152.274	2.68146	0.00733006	0.0401205	NC_091677.1	34338311	34342282	+	3972	LOC103405961
LOC103442468	GeneID:103442468	probable galacturonosyltransferase 9	protein_coding	2.37333	0.815197	123.915	2.91135	0.00359866	0.0256571	NC_091669.1	5118992	5121824	+	2833	LOC103442468
LOC103428206	GeneID:103428206	protein BONZAI 3-like	protein_coding	2.36995	0.715204	105.696	3.31367	0.000920809	0.0113889	NC_091672.1	29151891	29157546	-	5656	LOC103428206
LOC103403821	GeneID:103403821	AP-5 complex subunit mu	protein_coding	2.36782	0.662306	73.2997	3.57511	0.000350081	0.00640718	NC_091676.1	14491449	14495977	-	4529	LOC103403821
LOC103449820	GeneID:103449820	HVA22-like protein k	protein_coding	2.36278	0.763382	127.816	3.09515	0.00196716	0.0177691	NC_091670.1	11468252	11471248	+	2997	LOC103449820
LOC103445817	GeneID:103445817	DEAD-box ATP-dependent RNA helicase 10	protein_coding	2.36203	0.756688	248.409	3.12154	0.00179906	0.0167693	NC_091670.1	32574117	32579590	+	5474	LOC103445817
LOC103449864	GeneID:103449864	acid phosphatase 1-like	protein_coding	2.36121	0.917187	54.679	2.57441	0.0100412	0.0485117	NC_091662.1	5296317	5299249	+	2933	LOC103449864
LOC103419613	GeneID:103419613	uncharacterized LOC103419613	protein_coding	2.3586	0.78711	214.844	2.99654	0.00273063	0.0217791	NC_091667.1	26669188	26676043	+	6856	LOC103419613
LOC103430817	GeneID:103430817	transcription termination factor MTERF2, chloroplastic	protein_coding	2.35648	0.778997	163.646	3.02502	0.00248614	0.0205121	NC_091665.1	12422126	12426442	+	4317	LOC103430817
LOC114822289	GeneID:114822289	isoamylase 1, chloroplastic-like	pseudogene	2.35096	0.796983	181.088	2.94982	0.0031796	0.0237427	NC_091676.1	25053245	25065827	+	12583	LOC114822289
LOC103449129	GeneID:103449129	cullin-1-like	protein_coding	2.34885	0.829303	478.688	2.83232	0.00462122	0.0298853	NC_091671.1	39918669	39925998	-	7330	LOC103449129
LOC103416533	GeneID:103416533	CCG-binding protein 1-like	protein_coding	2.34322	0.715129	576.676	3.27664	0.00105049	0.0122775	NC_091665.1	15366671	15368024	+	1354	LOC103416533
LOC103414303	GeneID:103414303	cyclic dof factor 1-like	protein_coding	2.33991	0.689893	61.3212	3.3917	0.000694603	0.00962885	NC_091673.1	4648906	4652196	-	3291	LOC103414303
LOC103413436	GeneID:103413436	stromal processing peptidase, chloroplastic-like	protein_coding	2.33885	0.849835	141.166	2.75212	0.00592111	0.0350387	NC_091672.1	33567	45510	-	11944	LOC103413436
LOC103432616	GeneID:103432616	probable WRKY transcription factor 65	protein_coding	2.33395	0.564851	401.904	4.13198	3.59657e-05	0.00155899	NC_091663.1	37307501	37309270	-	1770	LOC103432616
LOC103422093	GeneID:103422093	uncharacterized LOC103422093	protein_coding	2.33031	0.820376	119.246	2.84054	0.00450368	0.0293618	NC_091670.1	6500267	6505209	+	4943	LOC103422093
LOC103455930	GeneID:103455930	F-box protein GID2-like	protein_coding	2.32423	0.680279	230.553	3.41659	0.000634111	0.00913394	NC_091675.1	5117494	5118590	+	1097	LOC103455930
LOC103428264	GeneID:103428264	zinc finger protein CONSTANS-LIKE 2	protein_coding	2.3234	0.503348	326.795	4.61589	3.91411e-06	0.000351291	NC_091671.1	32536705	32538185	+	1481	LOC103428264
LOC108169217	GeneID:108169217	uncharacterized LOC108169217	protein_coding	2.3156	0.81873	783.379	2.82829	0.00467977	0.0301525	NC_091664.1	725117	730433	-	5317	LOC108169217
LOC103403428	GeneID:103403428	uncharacterized LOC103403428	protein_coding	2.30885	0.705365	239.721	3.27327	0.00106312	0.0123627	NC_091676.1	506925	510498	-	3574	LOC103403428
LOC103454392	GeneID:103454392	G-type lectin S-receptor-like serine/threonine-protein kinase SD3-1	protein_coding	2.30537	0.858366	23.0669	2.68577	0.00723629	0.0397159	NC_091674.1	7824188	7828966	+	4779	LOC103454392
LOC114826435	GeneID:114826435	uncharacterized LOC114826435	protein_coding	2.29871	0.593618	444.123	3.87237	0.00010778	0.00323133	NC_091668.1	2033317	2034752	-	1436	LOC114826435
LOC114819666	GeneID:114819666	NADH kinase-like	protein_coding	2.29613	0.833788	79.415	2.75386	0.00588971	0.0349267	NC_091671.1	36842799	36845846	-	3048	LOC114819666
LOC103451967	GeneID:103451967	polygalacturonase 1 beta-like protein 3	protein_coding	2.29375	0.77995	120.604	2.94089	0.00327271	0.02413	NC_091673.1	6156266	6161273	-	5008	LOC103451967
LOC103412765	GeneID:103412765	putative disease resistance protein RGA4	protein_coding	2.29369	0.69216	258.468	3.31381	0.000920335	0.0113889	NC_091671.1	4264938	4275582	+	10645	LOC103412765
LOC103449108	GeneID:103449108	RNA-binding protein BRN1	protein_coding	2.29212	0.894908	270.292	2.56129	0.0104285	0.0496167	NC_091671.1	39634259	39638391	-	4133	LOC103449108
LOC114821699	GeneID:114821699	homeobox-leucine zipper protein HAT22-like	protein_coding	2.29186	0.541244	161.004	4.23443	2.29127e-05	0.00114088	NC_091675.1	29026179	29028204	-	2026	LOC114821699
LOC114823878	GeneID:114823878	UDP-xylose transporter 3	protein_coding	2.29136	0.749085	113.43	3.05888	0.00222163	0.0190478	NC_091663.1	4204410	4207920	+	3511	LOC114823878
LOC103401310	GeneID:103401310	alpha-L-fucosidase 2	protein_coding	2.29028	0.743992	62.6681	3.07837	0.00208139	0.018305	NC_091670.1	18160827	18175047	+	14221	LOC103401310
LOC103421518	GeneID:103421518	LRR receptor-like serine/threonine-protein kinase RPK2	protein_coding	2.28079	0.757883	41.7944	3.00942	0.00261745	0.0212077	NC_091677.1	4633342	4637399	+	4058	LOC103421518
LOC103416319	GeneID:103416319	CBS domain-containing protein CBSCBSPB3-like	protein_coding	2.26565	0.628002	218.695	3.6077	0.000308918	0.00597398	NC_091675.1	51366695	51372540	-	5846	LOC103416319
LOC103448797	GeneID:103448797	uncharacterized LOC103448797	protein_coding	2.26457	0.852182	136.815	2.65738	0.0078751	0.0417807	NC_091671.1	36525421	36531022	+	5602	LOC103448797
LOC103448461	GeneID:103448461	serine/threonine-protein phosphatase PP-X isozyme 2-like	protein_coding	2.26345	0.742514	378.7	3.04836	0.00230098	0.0195723	NC_091671.1	28909791	28918302	+	8512	LOC103448461
LOC103432388	GeneID:103432388	telomere repeat-binding factor 1-like	protein_coding	2.25951	0.757948	370.76	2.98108	0.00287231	0.0223726	NC_091670.1	19631655	19638862	+	7208	LOC103432388
LOC103453319	GeneID:103453319	uncharacterized methyltransferase At1g78140, chloroplastic-like	protein_coding	2.24845	0.681647	316.564	3.29856	0.000971837	0.0117603	NC_091668.1	22204716	22229758	-	25043	LOC103453319
LOC139187408	GeneID:139187408	probable trehalose-phosphate phosphatase J	protein_coding	2.24667	0.784004	50.7425	2.86564	0.00416166	0.028154	NC_091675.1	34378508	34381370	-	2863	LOC139187408
LOC103437076	GeneID:103437076	homeobox protein HD1-like	protein_coding	2.23866	0.812417	534.208	2.75555	0.00585936	0.0348204	NC_091666.1	13861192	13867498	+	6307	LOC103437076
LOC103432486	GeneID:103432486	RNA-binding protein BRN1	protein_coding	2.23461	0.817074	285.688	2.7349	0.00624002	0.0361317	NC_091663.1	36037865	36042412	-	4548	LOC103432486
LOC103439539	GeneID:103439539	regulator of nonsense transcripts UPF2-like	protein_coding	2.23166	0.751561	180.921	2.96936	0.00298421	0.0228316	NC_091667.1	26217139	26233767	-	16629	LOC103439539
LOC103446460	GeneID:103446460	glycine-rich cell wall structural protein 2-like	protein_coding	2.22726	0.647187	79.4597	3.44145	0.000578611	0.00859993	NC_091670.1	40515329	40516197	-	869	LOC103446460
LOC103422136	GeneID:103422136	root phototropism protein 3	protein_coding	2.22672	0.705919	204.216	3.15435	0.00160855	0.0158266	NC_091670.1	6996500	7000013	+	3514	LOC103422136
LOC139198355	GeneID:139198355	hydroxyproline O-galactosyltransferase HPGT3-like	protein_coding	2.22345	0.848745	106.983	2.61969	0.00880094	0.0446086	NC_091668.1	14871586	14881740	+	10155	LOC139198355
LOC114822018	GeneID:114822018	carbon catabolite repressor protein 4 homolog 4	protein_coding	2.21899	0.834931	116.872	2.65769	0.00786782	0.0417579	NC_091676.1	37962796	37967901	-	5106	LOC114822018
LOC103429278	GeneID:103429278	digalactosyldiacylglycerol synthase 1, chloroplastic-like	protein_coding	2.21157	0.76358	379.367	2.89632	0.00377565	0.0265376	NC_091672.1	4244790	4250761	+	5972	LOC103429278
LOC103440865	GeneID:103440865	uncharacterized LOC103440865	protein_coding	2.20998	0.720688	350.846	3.06649	0.0021659	0.0187421	NC_091668.1	5027933	5040262	-	12330	LOC103440865
LOC103400488	GeneID:103400488	uncharacterized LOC103400488	protein_coding	2.20918	0.839894	191.578	2.63031	0.00853074	0.0438854	NC_091675.1	14338083	14342040	+	3958	LOC103400488
LOC139194034	GeneID:139194034	putative disease resistance protein RGA3	protein_coding	2.20475	0.840585	36.4193	2.62287	0.00871915	0.0443844	NC_091663.1	5487210	5491581	-	4372	LOC139194034
LOC103414940	GeneID:103414940	TSL-kinase interacting protein 1-like	protein_coding	2.20148	0.848815	27.8178	2.59359	0.00949784	0.0468072	NC_091675.1	37425970	37430658	-	4689	LOC103414940
LOC103455947	GeneID:103455947	SUMO-conjugating enzyme SCE1-like	protein_coding	2.199	0.833826	196.275	2.63723	0.00835851	0.0433114	NC_091675.1	5293357	5295476	+	2120	LOC103455947
LOC103428173	GeneID:103428173	uncharacterized LOC103428173	lncRNA	2.19741	0.742517	144.486	2.95941	0.00308226	0.023264	NC_091666.1	4314750	4318253	+	3504	LOC103428173
LOC103416137	GeneID:103416137	uncharacterized LOC103416137	protein_coding	2.19638	0.746649	199.128	2.94165	0.00326474	0.0241213	NC_091676.1	16096241	16100526	-	4286	LOC103416137
LOC103404753	GeneID:103404753	uncharacterized LOC103404753	protein_coding	2.1945	0.755051	291.854	2.90643	0.00365577	0.0259425	NC_091677.1	6925778	6926264	-	487	LOC103404753
LOC103407929	GeneID:103407929	beta-1,2-xylosyltransferase	protein_coding	2.18279	0.830298	296.33	2.62893	0.00856545	0.0439534	NC_091663.1	25621373	25624956	-	3584	LOC103407929
LOC103455837	GeneID:103455837	serine/threonine protein phosphatase 2A 55 kDa regulatory subunit B beta isoform-like	protein_coding	2.18157	0.794301	316.294	2.74652	0.00602307	0.0354026	NC_091675.1	4117963	4124038	+	6076	LOC103455837
LOC114822174	GeneID:114822174	MLP-like protein 328	transcribed_pseudogene	2.17758	0.669743	148.53	3.25136	0.00114853	0.0129091	NC_091676.1	1712684	1713886	-	1203	LOC114822174
LOC103448625	GeneID:103448625	F-box protein FBW2	protein_coding	2.17219	0.526099	351.599	4.12887	3.64557e-05	0.00157536	NC_091668.1	23138303	23140988	+	2686	LOC103448625
LOC103444845	GeneID:103444845	dihydrolipoyllysine-residue acetyltransferase component 5 of pyruvate dehydrogenase complex, chloroplastic-like	protein_coding	2.16945	0.724595	190.748	2.99402	0.00275328	0.0218675	NC_091670.1	6075674	6096413	+	20740	LOC103444845
LOC103420161	GeneID:103420161	homeobox-leucine zipper protein ROC3	protein_coding	2.16512	0.721071	85.2905	3.00265	0.00267639	0.0214986	NC_091666.1	3266362	3272276	+	5915	LOC103420161
LOC103434122	GeneID:103434122	probable disease resistance protein At4g27220	protein_coding	2.16399	0.808273	194.178	2.6773	0.00742172	0.0404283	NC_091668.1	6366402	6376442	+	10041	LOC103434122
LOC103406415	GeneID:103406415	phosphoinositide phospholipase C 2-like	protein_coding	2.15702	0.443329	677.635	4.86552	1.14155e-06	0.000150782	NC_091661.1	25924496	25928335	+	3840	LOC103406415
LOC103439963	GeneID:103439963	uncharacterized LOC103439963	protein_coding	2.15189	0.728999	282.075	2.95185	0.00315879	0.0236377	NC_091667.1	36255524	36260725	-	5202	LOC103439963
LOC103454726	GeneID:103454726	splicing factor Cactin	protein_coding	2.13344	0.781631	324.871	2.72947	0.00634359	0.03652	NC_091674.1	14788395	14794744	-	6350	LOC103454726
LOC103434965	GeneID:103434965	uncharacterized LOC103434965	protein_coding	2.13107	0.820489	297.003	2.59732	0.00939542	0.0464989	NC_091667.1	27528931	27531698	-	2768	LOC103434965
LOC103405877	GeneID:103405877	serine hydroxymethyltransferase 3, chloroplastic-like	protein_coding	2.11367	0.615219	385.918	3.43564	0.000591161	0.00869416	NC_091677.1	32935666	32941042	+	5377	LOC103405877
LOC114819453	GeneID:114819453	putative disease resistance protein RGA3	protein_coding	2.10895	0.439431	239.222	4.79928	1.5924e-06	0.0001922	NC_091662.1	5407605	5423901	-	16297	LOC114819453
LOC103430080	GeneID:103430080	V-type proton ATPase subunit e1	protein_coding	2.10112	0.613193	271.488	3.42652	0.000611361	0.00891632	NC_091671.1	28794640	28797015	+	2376	LOC103430080
LOC103447274	GeneID:103447274	probable serine/threonine-protein kinase WNK4	protein_coding	2.09874	0.706944	302.773	2.96875	0.00299018	0.0228399	NC_091671.1	4554101	4559370	+	5270	LOC103447274
LOC103404476	GeneID:103404476	uncharacterized LOC103404476	protein_coding	2.0955	0.60598	150.495	3.45803	0.000544135	0.00831707	NC_091677.1	4051170	4052350	+	1181	LOC103404476
LOC103414881	GeneID:103414881	F-box/LRR-repeat protein At4g14103-like	protein_coding	2.09455	0.792122	128.865	2.64422	0.0081879	0.0427916	NC_091674.1	2400137	2403404	+	3268	LOC103414881
LOC103450829	GeneID:103450829	uncharacterized LOC103450829	protein_coding	2.09394	0.481813	115.285	4.34595	1.38672e-05	0.00080562	NC_091672.1	27170058	27172891	-	2834	LOC103450829
LOC103427335	GeneID:103427335	uncharacterized LOC103427335	protein_coding	2.09374	0.740429	43.2894	2.82774	0.00468784	0.0301839	NC_091670.1	8479863	8493019	-	13157	LOC103427335
LOC103440169	GeneID:103440169	protease Do-like 10, mitochondrial	protein_coding	2.09216	0.745944	72.0417	2.80471	0.00503619	0.0315856	NC_091668.1	9474	14915	-	5442	LOC103440169
LOC103419303	GeneID:103419303	serine/threonine-protein kinase BSK5-like	protein_coding	2.08937	0.785635	790.78	2.65947	0.00782635	0.0416302	NC_091663.1	6700049	6704415	-	4367	LOC103419303
LOC103432446	GeneID:103432446	uncharacterized LOC103432446	protein_coding	2.08458	0.805716	709.996	2.58723	0.00967498	0.04738	NC_091663.1	35586664	35591368	+	4705	LOC103432446
LOC139190645	GeneID:139190645	protein WVD2-like 7	protein_coding	2.08376	0.746466	132.372	2.7915	0.00524651	0.0323882	NC_091673.1	1727965	1732436	+	4472	LOC139190645
LOC103432606	GeneID:103432606	protein SENESCENCE-ASSOCIATED GENE 21, mitochondrial	protein_coding	2.07859	0.589975	16554	3.52318	0.000426395	0.00718406	NC_091663.1	37133589	37134731	+	1143	LOC103432606
LOC103426815	GeneID:103426815	probable NAD(P)H dehydrogenase (quinone) FQR1-like 2	protein_coding	2.07191	0.40487	220.4	5.11746	3.09675e-07	6.47128e-05	NC_091662.1	12210616	12212433	+	1818	LOC103426815
LOC103432467	GeneID:103432467	methyl-CpG-binding domain-containing protein 4-like	protein_coding	2.06827	0.806962	103.398	2.56303	0.0103762	0.0494478	NC_091663.1	35783354	35786063	-	2710	LOC103432467
LOC103449848	GeneID:103449848	phosphatidylglycerophosphate phosphatase PTPMT2-like	protein_coding	2.06528	0.776641	121.314	2.65925	0.00783148	0.0416302	NC_091662.1	5310735	5313778	+	3044	LOC103449848
LOC114822001	GeneID:114822001	zinc finger CCCH domain-containing protein 58-like	protein_coding	2.06387	0.620631	84.3348	3.32544	0.00088279	0.0111251	NC_091676.1	13506824	13510825	+	4002	LOC114822001
LOC103433215	GeneID:103433215	uncharacterized LOC103433215	protein_coding	2.05311	0.576006	75.6585	3.56439	0.0003647	0.00652962	NC_091664.1	17168471	17171459	+	2989	LOC103433215
LOC103450956	GeneID:103450956	alpha-crystallin domain-containing protein 22.3-like	protein_coding	2.04343	0.772407	83.4979	2.64553	0.00815623	0.0427378	NC_091672.1	28686470	28694309	-	7840	LOC103450956
LOC103455409	GeneID:103455409	diacylglycerol kinase 1-like	protein_coding	2.04018	0.782989	92.4624	2.60563	0.00917055	0.0457254	NC_091674.1	28733790	28738769	-	4980	LOC103455409
LOC103416203	GeneID:103416203	phosphopantothenate--cysteine ligase 2-like	protein_coding	2.03882	0.789033	166.54	2.58395	0.0097676	0.0477001	NC_091675.1	44332111	44335433	+	3323	LOC103416203
LOC103449654	GeneID:103449654	lipid phosphate phosphatase delta-like	protein_coding	2.03446	0.560395	162.889	3.6304	0.000282978	0.00565996	NC_091672.1	5796381	5799622	+	3242	LOC103449654
LOC103429865	GeneID:103429865	root phototropism protein 2-like	protein_coding	2.02691	0.522786	490.187	3.87713	0.000105697	0.00320387	NC_091671.1	4250487	4253704	+	3218	LOC103429865
LOC103449638	GeneID:103449638	ubiquitin C-terminal hydrolase 12	protein_coding	2.01743	0.689899	358.963	2.92424	0.00345302	0.0249462	NC_091672.1	5302526	5313093	-	10568	LOC103449638
LOC103452741	GeneID:103452741	uncharacterized LOC103452741	protein_coding	2.01562	0.762459	402.464	2.64358	0.00820345	0.042825	NC_091676.1	10348810	10363466	+	14657	LOC103452741
LOC103409999	GeneID:103409999	uncharacterized LOC103409999	protein_coding	2.01283	0.545675	97.5825	3.6887	0.000225405	0.0050253	NC_091666.1	25704816	25713490	+	8675	LOC103409999
LOC103413990	GeneID:103413990	perakine reductase-like	protein_coding	2.01178	0.672776	32.423	2.99027	0.00278729	0.0219738	NC_091672.1	29969712	29971949	-	2238	LOC103413990
LOC103435340	GeneID:103435340	pentatricopeptide repeat-containing protein At1g79540	protein_coding	2.01142	0.664373	92.2094	3.02755	0.00246542	0.0204251	NC_091665.1	36067746	36073706	-	5961	LOC103435340
LOC103401695	GeneID:103401695	uncharacterized LOC103401695	protein_coding	2.01126	0.565703	245.466	3.55532	0.000377513	0.00664951	NC_091675.1	36124276	36130222	-	5947	LOC103401695
LOC103443449	GeneID:103443449	protein DEHYDRATION-INDUCED 19 homolog 5-like	protein_coding	2.00984	0.550189	412.237	3.653	0.000259193	0.00539337	NC_091666.1	29347992	29352068	-	4077	LOC103443449
LOC139197434	GeneID:139197434	serine/threonine-protein kinase PCRK1-like	protein_coding	2.00215	0.777677	240.578	2.57453	0.0100376	0.0485112	NC_091667.1	24905144	24908668	-	3525	LOC139197434
LOC103446972	GeneID:103446972	protein neprosin	misc_RNA	1.99549	0.603668	175.12	3.3056	0.000947719	0.0115988	NC_091671.1	285533	289742	+	4210	LOC103446972
MYBR9	GeneID:103437771	transcription factor MYB1R1-like	protein_coding	1.99246	0.543522	1276.36	3.66584	0.000246531	0.00524572	NC_091666.1	30968306	30970324	+	2019	MYBR9
LOC103404728	GeneID:103404728	uncharacterized LOC103404728	protein_coding	1.9897	0.696678	83.1519	2.85599	0.00429035	0.0286487	NC_091677.1	6464472	6468335	-	3864	LOC103404728
LOC103449037	GeneID:103449037	protein PALE CRESS, chloroplastic-like	protein_coding	1.98824	0.680157	93.7578	2.92321	0.00346438	0.0250009	NC_091671.1	39147541	39149873	-	2333	LOC103449037
LOC103413157	GeneID:103413157	RNA-binding protein Y14	protein_coding	1.98669	0.769297	570.279	2.58247	0.00980948	0.0478212	NC_091671.1	25703591	25708482	-	4892	LOC103413157
LOC103448180	GeneID:103448180	protein transport protein SEC24 C-like	protein_coding	1.98377	0.719396	433.017	2.75755	0.00582362	0.0346522	NC_091662.1	14090950	14104140	+	13191	LOC103448180
LOC103433074	GeneID:103433074	regulator of nonsense transcripts UPF2-like	protein_coding	1.98254	0.757215	169.097	2.61819	0.0088397	0.0446965	NC_091661.1	22753682	22766100	-	12419	LOC103433074
LOC103405958	GeneID:103405958	uncharacterized LOC103405958	lncRNA	1.97834	0.650996	122.167	3.03894	0.00237412	0.019964	NC_091669.1	35461810	35462509	-	700	LOC103405958
LOC114820071	GeneID:114820071	light-inducible protein CPRF2-like	protein_coding	1.97658	0.593269	80.1027	3.33168	0.000863244	0.0109746	NC_091672.1	30085897	30089610	+	3714	LOC114820071
LOC103423120	GeneID:103423120	pectinesterase-like	protein_coding	1.96523	0.750851	55.4901	2.61734	0.00886191	0.0447926	NC_091671.1	40301479	40306837	-	5359	LOC103423120
LOC103440203	GeneID:103440203	serine/threonine-protein kinase BSK1-like	protein_coding	1.95998	0.669757	274.853	2.92641	0.00342901	0.0248239	NC_091668.1	348291	352595	+	4305	LOC103440203
LOC103454131	GeneID:103454131	uncharacterized LOC103454131	protein_coding	1.95144	0.618388	164.155	3.15569	0.00160119	0.0157875	NC_091674.1	3127538	3136793	+	9256	LOC103454131
LOC103415403	GeneID:103415403	clathrin interactor EPSIN 1-like	protein_coding	1.94913	0.631117	279.21	3.08838	0.00201252	0.0180863	NC_091675.1	4204403	4209154	-	4752	LOC103415403
LOC103414849	GeneID:103414849	arabinogalactan protein 13	protein_coding	1.93949	0.752305	133.234	2.57806	0.00993567	0.0481347	NC_091663.1	317606	318137	+	532	LOC103414849
LOC114822874	GeneID:114822874	protein CYCLOPS-like	protein_coding	1.93776	0.65593	74.26	2.95421	0.00313468	0.0235001	NC_091676.1	37546098	37553265	+	7168	LOC114822874
LOC103440410	GeneID:103440410	uncharacterized protein At1g01500-like	protein_coding	1.93652	0.488915	142.708	3.96085	7.4685e-05	0.0025947	NC_091670.1	10523428	10529776	+	6349	LOC103440410
LOC103424405	GeneID:103424405	aquaporin PIP1-3	protein_coding	1.93	0.691742	349.047	2.79006	0.00526976	0.0324744	NC_091674.1	16547504	16550107	+	2604	LOC103424405
LOC103404450	GeneID:103404450	cyclic dof factor 1-like	protein_coding	1.92729	0.656378	193.403	2.93625	0.00332207	0.0243098	NC_091677.1	3785953	3789275	+	3323	LOC103404450
LOC103418863	GeneID:103418863	villin-1	protein_coding	1.92588	0.745107	123.459	2.58471	0.00974613	0.0476617	NC_091663.1	6080902	6088634	-	7733	LOC103418863
LOC103452544	GeneID:103452544	histone-lysine N-methyltransferase ASHR2	protein_coding	1.9255	0.715953	63.2146	2.68942	0.00715771	0.0394703	NC_091673.1	10040680	10043538	-	2859	LOC103452544
LOC103423907	GeneID:103423907	xyloglucan endotransglucosylase/hydrolase protein A-like	protein_coding	1.92197	0.661577	438.325	2.90513	0.00367097	0.026024	NC_091673.1	10005796	10008530	+	2735	LOC103423907
LOC114819463	GeneID:114819463	uncharacterized LOC114819463	lncRNA	1.91902	0.587209	121.74	3.26803	0.00108299	0.0125261	NC_091662.1	5607929	5608895	+	967	LOC114819463
LOC103440385	GeneID:103440385	uncharacterized LOC103440385	protein_coding	1.90875	0.486604	93.8756	3.92259	8.7604e-05	0.00287921	NC_091670.1	9800983	9804529	-	3547	LOC103440385
LOC114822899	GeneID:114822899	LRR receptor-like serine/threonine-protein kinase FEI 2	protein_coding	1.9075	0.548412	142.844	3.47822	0.000504755	0.00797639	NC_091676.1	37743910	37754033	+	10124	LOC114822899
LOC139197085	GeneID:139197085	disease resistance protein RPM1-like	protein_coding	1.90354	0.685355	130.096	2.77746	0.00547859	0.0333213	NC_091666.1	28473848	28481720	+	7873	LOC139197085
LOC103413442	GeneID:103413442	uncharacterized LOC103413442	protein_coding	1.895	0.708989	286.069	2.67283	0.00752154	0.0407385	NC_091672.1	548992	552745	-	3754	LOC103413442
LOC139189011	GeneID:139189011	probable carbohydrate esterase At4g34215	protein_coding	1.8636	0.525721	128.078	3.54483	0.000392859	0.00681598	NC_091670.1	17448186	17450217	-	2032	LOC139189011
MYBR7	GeneID:103443484	myb family transcription factor APL	protein_coding	1.85237	0.469171	934.656	3.94818	7.8748e-05	0.00269572	NC_091664.1	874958	879531	+	4574	MYBR7
LOC103414437	GeneID:103414437	uncharacterized LOC103414437	protein_coding	1.84555	0.617154	45.1421	2.99042	0.00278593	0.0219738	NC_091673.1	3972712	3983579	-	10868	LOC103414437
LOC103456382	GeneID:103456382	chaperone protein dnaJ 11, chloroplastic-like	protein_coding	1.84286	0.460495	3447.86	4.0019	6.28347e-05	0.00231513	NC_091662.1	10209794	10210820	-	1027	LOC103456382
LOC103448526	GeneID:103448526	uncharacterized LOC103448526	protein_coding	1.83294	0.585918	365.208	3.12833	0.00175805	0.016616	NC_091663.1	6904218	6907377	-	3160	LOC103448526
LOC103402175	GeneID:103402175	uncharacterized LOC103402175	protein_coding	1.832	0.651898	113.783	2.81025	0.00495026	0.0311779	NC_091665.1	3519230	3523887	+	4658	LOC103402175
LOC103436894	GeneID:103436894	abscisic acid receptor PYR1-like	protein_coding	1.83198	0.701717	123.675	2.61071	0.00903535	0.0453003	NC_091666.1	4277197	4278444	+	1248	LOC103436894
LOC103421517	GeneID:103421517	serine carboxypeptidase-like 25	protein_coding	1.82696	0.702368	249.468	2.60115	0.00929117	0.0461653	NC_091669.1	4387952	4392950	-	4999	LOC103421517
LOC103452053	GeneID:103452053	protein JINGUBANG	protein_coding	1.82501	0.658702	247.54	2.77061	0.00559512	0.0337225	NC_091673.1	7230035	7231700	-	1666	LOC103452053
LOC103434947	GeneID:103434947	transcription factor GTE12	protein_coding	1.81481	0.503476	205.356	3.60457	0.000312673	0.00602995	NC_091665.1	41222783	41227067	-	4285	LOC103434947
LOC103425083	GeneID:103425083	autophagy-related protein 101-like	protein_coding	1.8031	0.46571	190.339	3.87173	0.000108066	0.00323297	NC_091675.1	23978410	23982380	-	3971	LOC103425083
LOC103408874	GeneID:103408874	CBL-interacting serine/threonine-protein kinase 12-like	protein_coding	1.79394	0.686992	239.112	2.6113	0.00901991	0.0452807	NC_091665.1	41997742	42001217	+	3476	LOC103408874
LOC103441035	GeneID:103441035	GPN-loop GTPase QQT1	protein_coding	1.79392	0.69272	65.0599	2.58968	0.00960661	0.0471937	NC_091668.1	6308670	6311959	+	3290	LOC103441035
LOC103428859	GeneID:103428859	uncharacterized LOC103428859	protein_coding	1.7904	0.673278	245.888	2.65923	0.00783186	0.0416302	NC_091668.1	20896297	20903223	-	6927	LOC103428859
LOC103410217	GeneID:103410217	histone acetyltransferase of the MYST family 1-like	protein_coding	1.78579	0.493816	755.578	3.61631	0.000298833	0.00584432	NC_091668.1	20616865	20623082	+	6218	LOC103410217
LOC103436514	GeneID:103436514	uncharacterized LOC103436514	protein_coding	1.77889	0.55344	166.423	3.21425	0.00130788	0.0139697	NC_091665.1	16423038	16426480	+	3443	LOC103436514
LOC103450861	GeneID:103450861	uncharacterized LOC103450861	protein_coding	1.77637	0.407534	866.109	4.35882	1.30766e-05	0.000776374	NC_091672.1	27565543	27567565	-	2023	LOC103450861
LOC103442595	GeneID:103442595	transcription factor CPC-like	protein_coding	1.7483	0.449036	547.833	3.89345	9.88299e-05	0.00307606	NC_091669.1	7333073	7334347	+	1275	LOC103442595
LOC103443421	GeneID:103443421	chaperone protein dnaJ 20, chloroplastic-like	protein_coding	1.74757	0.438411	370.691	3.98613	6.71587e-05	0.00241328	NC_091664.1	4422	6179	+	1758	LOC103443421
BZIP12	GeneID:103417938	root phototropism protein 2-like	protein_coding	1.72506	0.646608	687.309	2.66787	0.00763345	0.0411099	NC_091663.1	3902753	3906109	+	3357	BZIP12
LOC103455083	GeneID:103455083	uncharacterized LOC103455083	protein_coding	1.71946	0.670194	189.839	2.56562	0.0102991	0.049383	NC_091667.1	29129446	29131769	-	2324	LOC103455083
LOC103409441	GeneID:103409441	disease resistance protein RPM1-like	protein_coding	1.71561	0.471959	665.419	3.63508	0.000277897	0.00562259	NC_091666.1	3152472	3155321	+	2850	LOC103409441
LOC103445807	GeneID:103445807	cyclin-T1-3-like	protein_coding	1.70479	0.601131	111.942	2.83598	0.00456856	0.0296269	NC_091670.1	32363226	32369571	-	6346	LOC103445807
LOC103405612	GeneID:103405612	2-isopropylmalate synthase 1, chloroplastic-like	protein_coding	1.69579	0.481914	330.767	3.51886	0.000433405	0.00725916	NC_091675.1	36586812	36597518	+	10707	LOC103405612
LOC103437701	GeneID:103437701	protein EARLY RESPONSIVE TO DEHYDRATION 15-like	protein_coding	1.69478	0.425017	650.266	3.98756	6.67557e-05	0.00241328	NC_091661.1	26414152	26416301	+	2150	LOC103437701
LOC103424218	GeneID:103424218	protein EMBRYO SAC DEVELOPMENT ARREST 30-like	protein_coding	1.69092	0.559785	115.397	3.02066	0.00252222	0.0206633	NC_091674.1	442566	448731	+	6166	LOC103424218
LOC103403993	GeneID:103403993	ferredoxin C 2, chloroplastic-like	protein_coding	1.68399	0.637398	220.513	2.64197	0.00824253	0.0429489	NC_091676.1	35859448	35862046	+	2599	LOC103403993
LOC103447851	GeneID:103447851	protein IQ-DOMAIN 31-like	protein_coding	1.67904	0.604924	124.699	2.77561	0.0055098	0.0334096	NC_091674.1	27820276	27824491	+	4216	LOC103447851
LOC103454700	GeneID:103454700	alpha-L-arabinofuranosidase 1-like	protein_coding	1.64748	0.506174	702.244	3.25478	0.00113482	0.0128777	NC_091674.1	13726536	13735600	+	9065	LOC103454700
LOC103423317	GeneID:103423317	transcriptional corepressor LEUNIG-like	protein_coding	1.6472	0.599552	176.249	2.74738	0.0060074	0.0353261	NC_091668.1	12682424	12693994	-	11571	LOC103423317
LOC103435162	GeneID:103435162	putative ALA-interacting subunit 2	protein_coding	1.63842	0.498463	90.1595	3.28694	0.00101282	0.0120582	NC_091665.1	40245529	40250669	-	5141	LOC103435162
LOC114826104	GeneID:114826104	large ribosomal subunit protein mL46-like	protein_coding	1.63715	0.619915	51.3497	2.64093	0.00826784	0.0430167	NC_091667.1	27451991	27455330	-	3340	LOC114826104
LOC114820643	GeneID:114820643	mitogen-activated protein kinase 12-like	protein_coding	1.63349	0.498193	485.698	3.27882	0.00104241	0.0122337	NC_091673.1	1676342	1680538	+	4197	LOC114820643
LOC103405327	GeneID:103405327	transcription factor bHLH14-like	protein_coding	1.62911	0.484836	383.983	3.36012	0.000779095	0.010347	NC_091674.1	21520155	21522678	+	2524	LOC103405327
LOC139195383	GeneID:139195383	acyltransferase GLAUCE	protein_coding	1.62726	0.470463	113.303	3.45885	0.000542481	0.00830086	NC_091664.1	31540858	31545868	+	5011	LOC139195383
LOC103416746	GeneID:103416746	E3 ubiquitin-protein ligase XBAT32	protein_coding	1.61672	0.549807	74.9581	2.94052	0.00327667	0.0241329	NC_091676.1	31508261	31521442	-	13182	LOC103416746
LOC103404723	GeneID:103404723	probable polygalacturonase	protein_coding	1.59502	0.619037	110.79	2.57661	0.00997732	0.0482864	NC_091666.1	23281340	23286651	-	5312	LOC103404723
LOC103432561	GeneID:103432561	ferritin-like catalase Nec2	protein_coding	1.56049	0.505111	342.094	3.08939	0.00200566	0.0180471	NC_091663.1	36779327	36780723	+	1397	LOC103432561
LOC103444259	GeneID:103444259	uncharacterized LOC103444259	protein_coding	1.5495	0.585786	101.148	2.64516	0.00816527	0.0427461	NC_091669.1	34460956	34463468	+	2513	LOC103444259
LOC103426500	GeneID:103426500	UDP-glycosyltransferase 76F1-like	protein_coding	1.53617	0.587333	117.102	2.61549	0.00890985	0.0448891	NC_091661.1	25213975	25237973	+	23999	LOC103426500
LOC103451735	GeneID:103451735	uncharacterized LOC103451735	protein_coding	1.53234	0.580752	88.7266	2.63854	0.00832636	0.0432248	NC_091673.1	3695963	3699199	+	3237	LOC103451735
LOC103418757	GeneID:103418757	E3 ubiquitin-protein ligase AIRP2	protein_coding	1.53007	0.58295	96.1779	2.6247	0.00867265	0.044238	NC_091663.1	6060991	6065606	+	4616	LOC103418757
LOC103401836	GeneID:103401836	F-box protein 7	protein_coding	1.51988	0.550793	185.703	2.75945	0.00578996	0.0344812	NC_091675.1	42052260	42056223	+	3964	LOC103401836
LOC103437711	GeneID:103437711	wound-induced protein 1-like	protein_coding	1.51928	0.523873	313.996	2.9001	0.00373049	0.0263732	NC_091661.1	26425152	26426077	-	926	LOC103437711
LOC103451041	GeneID:103451041	protein WAVE-DAMPENED 2	protein_coding	1.50953	0.481414	156.423	3.13562	0.00171488	0.0164346	NC_091672.1	30221314	30225176	-	3863	LOC103451041
LOC114827606	GeneID:114827606	tubulin alpha chain-like	protein_coding	1.50861	0.464184	2387.93	3.25003	0.00115395	0.0129458	NC_091670.1	20362450	20365416	+	2967	LOC114827606
LOC103445813	GeneID:103445813	uncharacterized LOC103445813	protein_coding	1.50771	0.51037	145.893	2.95415	0.00313536	0.0235001	NC_091670.1	32462749	32464313	-	1565	LOC103445813
LOC114820465	GeneID:114820465	uncharacterized LOC114820465	lncRNA	1.50202	0.413549	317.876	3.63203	0.000281206	0.00565996	NC_091662.1	11744493	11747329	-	2837	LOC114820465
LOC103401477	GeneID:103401477	suppressor of RPS4-RLD 1	protein_coding	1.49168	0.48897	164.586	3.05065	0.0022835	0.0194591	NC_091675.1	26725974	26736639	-	10666	LOC103401477
LOC103403783	GeneID:103403783	E3 ubiquitin-protein ligase MIEL1	protein_coding	1.48151	0.462354	1540.95	3.20427	0.00135404	0.0142971	NC_091676.1	13657588	13660703	+	3116	LOC103403783
[truncated: 957 more rows]

## Sheet: HR_TOP_vs_HR_NCK_DEG_lfc_1
Geneid	db_xref	description	gene_biotype	log2FoldChange	lfcSE	baseMean	stat	pvalue	padj	Chr	Start	End	Strand	Length	gene
LOC103448619	GeneID:103448619	(R)-mandelonitrile beta-glucosyltransferase-like	protein_coding	22.2607	2.57263	24.5543	8.65287	5.02215e-18	1.06043e-14	NC_091668.1	22848352	22850252	-	1901	LOC103448619
LOC114822409	GeneID:114822409	putative cell wall protein	protein_coding	12.552	2.01435	243.28	6.2313	4.62583e-10	3.08445e-07	NC_091677.1	6514194	6514589	+	396	LOC114822409
LOC103434228	GeneID:103434228	GDSL esterase/lipase At5g33370-like	protein_coding	10.8392	2.01306	75.0356	5.38444	7.26687e-08	1.84128e-05	NC_091664.1	30713798	30717143	+	3346	LOC103434228
LOC103404444	GeneID:103404444	gibberellin-regulated protein 4	protein_coding	10.1011	1.49382	108.992	6.76193	1.36168e-11	1.32701e-08	NC_091677.1	3690693	3692263	+	1571	LOC103404444
LOC114821953	GeneID:114821953	endoglucanase 8-like	protein_coding	9.56979	1.67673	38.4099	5.70743	1.14694e-08	4.17833e-06	NC_091676.1	1442349	1446612	-	4264	LOC114821953
LOC114821806	GeneID:114821806	uncharacterized LOC114821806	lncRNA	9.53674	2.16982	100.188	4.39518	1.10679e-05	0.00129163	NC_091675.1	23947997	23953984	-	5988	LOC114821806
LOC114826943	GeneID:114826943	xanthohumol 4-O-methyltransferase-like	protein_coding	9.22209	2.21629	31.3573	4.16104	3.16796e-05	0.00271182	NC_091669.1	6114017	6115485	-	1469	LOC114826943
LOC103455059	GeneID:103455059	3-hydroxy-3-methylglutaryl coenzyme A reductase 2-B-like	protein_coding	9.20922	1.6483	31.5794	5.58709	2.30905e-08	7.14135e-06	NC_091662.1	8480282	8484121	-	3840	LOC103455059
LOC103450193	GeneID:103450193	transcription factor KUA1-like	protein_coding	9.17954	2.1797	21.8232	4.21138	2.53814e-05	0.00228055	NC_091662.1	5783198	5785357	+	2160	LOC103450193
LOC103451567	GeneID:103451567	uncharacterized LOC103451567	lncRNA	9.12316	2.08434	26.0035	4.377	1.20322e-05	0.00136104	NC_091673.1	1618532	1619720	-	1189	LOC103451567
LOC103434924	GeneID:103434924	probable LRR receptor-like serine/threonine-protein kinase At1g07650	pseudogene	9.0769	2.35706	21.2327	3.85094	0.000117664	0.00747415	NC_091665.1	41553657	41560866	-	7210	LOC103434924
LOC114820546	GeneID:114820546	uncharacterized LOC114820546	lncRNA	9.00682	1.96981	58.9792	4.57244	4.82085e-06	0.000629642	NC_091673.1	1547165	1548752	+	1588	LOC114820546
LOC114827463	GeneID:114827463	berberine bridge enzyme-like 4	protein_coding	8.98394	2.09341	27.0178	4.29154	1.7744e-05	0.0018129	NC_091670.1	35876649	35880242	-	3594	LOC114827463
LOC103437469	GeneID:103437469	protein BRANCHLESS TRICHOME	protein_coding	8.89564	1.67267	76.5503	5.31821	1.04793e-07	2.45855e-05	NC_091666.1	24885729	24887283	+	1555	LOC103437469
LOC103418054	GeneID:103418054	expansin-A4-like	protein_coding	8.88104	1.53237	24.3582	5.79561	6.80736e-09	2.95975e-06	NC_091663.1	4146369	4148138	+	1770	LOC103418054
LOC103446733	GeneID:103446733	L-ascorbate oxidase homolog	protein_coding	8.84762	2.24623	16.0094	3.93888	8.18633e-05	0.00554613	NC_091670.1	42335257	42340146	+	4890	LOC103446733
LOC103431586	GeneID:103431586	uncharacterized LOC103431586	protein_coding	8.72547	2.18533	14.693	3.99275	6.53105e-05	0.00471445	NC_091675.1	24642243	24644239	-	1997	LOC103431586
LOC103408674	GeneID:103408674	GDSL esterase/lipase LTL1-like	protein_coding	8.72388	2.25384	14.7316	3.87067	0.000108535	0.00701546	NC_091664.1	30721385	30723868	+	2484	LOC103408674
LOC103436023	GeneID:103436023	pentatricopeptide repeat-containing protein At2g22410, mitochondrial	protein_coding	8.58513	1.83854	46.3257	4.66953	3.01883e-06	0.000420281	NC_091663.1	23512350	23514514	+	2165	LOC103436023
LOC103406815	GeneID:103406815	UPF0481 protein At3g47200-like	protein_coding	8.53944	2.23786	12.9415	3.81589	0.000135695	0.00830492	NC_091662.1	6125080	6127362	-	2283	LOC103406815
LOC103442361	GeneID:103442361	expansin-A10	protein_coding	8.4644	1.79705	29.2409	4.71016	2.47521e-06	0.000356346	NC_091669.1	3424587	3426318	-	1732	LOC103442361
LOC139195141	GeneID:139195141	uncharacterized LOC139195141	lncRNA	8.45754	2.19661	64.1578	3.85026	0.000117991	0.00747415	NC_091664.1	9801022	9803301	-	2280	LOC139195141
LOC103449118	GeneID:103449118	glutaredoxin-C11-like	protein_coding	8.43105	2.22972	27.0707	3.78121	0.00015607	0.0091965	NC_091671.1	39782596	39783292	-	697	LOC103449118
LOC103422017	GeneID:103422017	histidine kinase 4-like	protein_coding	8.41571	1.62326	21.5305	5.18444	2.16661e-07	4.73255e-05	NC_091676.1	1077366	1081710	+	4345	LOC103422017
LOC103404717	GeneID:103404717	bidirectional sugar transporter SWEET4-like	protein_coding	8.41308	2.39862	25.2124	3.50747	0.000452393	0.0195354	NC_091674.1	20550224	20553357	-	3134	LOC103404717
LOC103455392	GeneID:103455392	transcription factor PIF7-like	protein_coding	8.38849	2.34423	12.3124	3.57836	0.000345756	0.0162942	NC_091674.1	28641158	28644124	-	2967	LOC103455392
LOC103442220	GeneID:103442220	uncharacterized LOC103442220	protein_coding	8.34821	2.24679	16.4319	3.71562	0.000202707	0.0112636	NC_091669.1	1637487	1641782	+	4296	LOC103442220
LOC114819833	GeneID:114819833	uncharacterized LOC114819833	protein_coding	8.33352	2.66227	57.2276	3.13023	0.00174671	0.0475895	NC_091671.1	4800942	4802756	-	1815	LOC114819833
LOC103449557	GeneID:103449557	uncharacterized LOC103449557	protein_coding	8.31896	2.42797	13.2666	3.4263	0.000611869	0.0237784	NC_091672.1	3964848	3965315	+	468	LOC103449557
LOC103406361	GeneID:103406361	uncharacterized LOC103406361	protein_coding	8.31322	1.31364	97.2802	6.3284	2.47717e-10	1.84607e-07	NC_091661.1	24938182	24940042	+	1861	LOC103406361
LOC114821193	GeneID:114821193	uncharacterized LOC114821193	lncRNA	8.25526	2.33419	35.6126	3.53667	0.000405199	0.0182685	NC_091674.1	15882031	15886404	+	4374	LOC114821193
LOC103427273	GeneID:103427273	transcription factor bHLH96-like	protein_coding	8.23207	2.13939	41.3671	3.84785	0.00011916	0.00751061	NC_091668.1	23723068	23725724	-	2657	LOC103427273
LOC103430952	GeneID:103430952	UPF0481 protein At3g47200-like	protein_coding	8.16231	2.1466	20.7045	3.80243	0.000143283	0.00864407	NC_091674.1	1912836	1914278	+	1443	LOC103430952
LOC103434504	GeneID:103434504	autophagy-related protein 8C-like	protein_coding	8.14361	2.29734	9.81952	3.5448	0.000392917	0.0179025	NC_091665.1	45324960	45327915	+	2956	LOC103434504
LOC139191872	GeneID:139191872	lysophospholipid acyltransferase LPEAT2-like	pseudogene	8.07978	2.17135	42.5771	3.72108	0.000198369	0.0110711	NC_091675.1	33122116	33123004	+	889	LOC139191872
LOC103434891	GeneID:103434891	CBL-interacting protein kinase 5	protein_coding	8.06601	2.52719	11.8978	3.19169	0.00141441	0.0423244	NC_091665.1	42004302	42006473	-	2172	LOC103434891
LOC103454261	GeneID:103454261	uncharacterized LOC103454261	protein_coding	8.03004	2.16227	15.7626	3.7137	0.000204247	0.0112996	NC_091674.1	6527346	6528365	-	1020	LOC103454261
LOC103417139	GeneID:103417139	uncharacterized LOC103417139	protein_coding	8.02695	2.30793	39.9768	3.47798	0.000505198	0.0210624	NC_091677.1	6193541	6203250	+	9710	LOC103417139
LOC103452714	GeneID:103452714	uncharacterized LOC103452714	protein_coding	8.01142	2.37707	15.5942	3.3703	0.000750874	0.0274145	NC_091676.1	10044359	10045376	-	1018	LOC103452714
LOC114825202	GeneID:114825202	uncharacterized LOC114825202	lncRNA	7.9377	2.28234	44.4955	3.47788	0.000505404	0.0210624	NC_091665.1	6140399	6142806	+	2408	LOC114825202
LOC114820648	GeneID:114820648	MLP-like protein 31	protein_coding	7.93617	1.37831	119.664	5.75791	8.51641e-09	3.3717e-06	NC_091673.1	1581212	1582265	-	1054	LOC114820648
LOC139194243	GeneID:139194243	uncharacterized LOC139194243	lncRNA	7.91839	2.24043	31.4839	3.53431	0.000408837	0.0183023	NC_091663.1	23659495	23667917	-	8423	LOC139194243
LOC103454203	GeneID:103454203	probable WRKY transcription factor 13	protein_coding	7.89978	1.76995	48.5531	4.46328	8.07136e-06	0.00101244	NC_091675.1	37631315	37636449	-	5135	LOC103454203
LOC103424254	GeneID:103424254	subtilisin-like protease SBT4.15	protein_coding	7.77044	2.28553	34.8984	3.39984	0.000674264	0.0250568	NC_091674.1	1964933	1978429	-	13497	LOC103424254
LOC103435912	GeneID:103435912	uncharacterized LOC103435912	protein_coding	7.76632	2.2548	18.03	3.44434	0.000572448	0.0226259	NC_091675.1	46042627	46047704	+	5078	LOC103435912
LOC139191104	GeneID:139191104	uncharacterized LOC139191104	lncRNA	7.74994	2.18634	20.19	3.5447	0.000393057	0.0179025	NC_091674.1	23249578	23250300	+	723	LOC139191104
LOC139194619	GeneID:139194619	small ribosomal subunit protein eS30z/eS30y/eS30x-like	pseudogene	7.64683	2.41197	20.5248	3.17036	0.00152249	0.0440376	NC_091663.1	6222549	6223759	+	1211	LOC139194619
LOC139197989	GeneID:139197989	uncharacterized LOC139197989	pseudogene	7.59871	2.12778	32.7316	3.57118	0.000355371	0.0164314	NC_091668.1	5883260	5890007	+	6748	LOC139197989
LOC139191340	GeneID:139191340	uncharacterized LOC139191340	lncRNA	7.58001	2.18154	16.8052	3.47461	0.000511591	0.0211809	NC_091674.1	13823933	13824636	+	704	LOC139191340
LOC103420009	GeneID:103420009	FHA domain-containing protein At4g14490-like	protein_coding	7.54455	2.21123	30.2822	3.41192	0.000645069	0.0245417	NC_091676.1	19144693	19148648	-	3956	LOC103420009
LOC103424417	GeneID:103424417	uncharacterized LOC103424417	protein_coding	7.47096	1.23881	39.1273	6.03077	1.63178e-09	9.30891e-07	NC_091674.1	22639385	22639937	-	553	LOC103424417
LOC103415957	GeneID:103415957	protein RADIALIS-like 4	protein_coding	7.46445	2.00408	21.0684	3.72462	0.000195611	0.0109969	NC_091675.1	21869332	21871057	+	1726	LOC103415957
LOC103442344	GeneID:103442344	transcription factor PRE1	protein_coding	7.43549	1.57642	17.8843	4.7167	2.397e-06	0.000353111	NC_091669.1	3189742	3191353	-	1612	LOC103442344
LOC103452339	GeneID:103452339	uncharacterized LOC103452339	protein_coding	7.42111	2.23389	11.4633	3.32206	0.000893544	0.0310146	NC_091673.1	5090593	5098833	+	8241	LOC103452339
LOC103454412	GeneID:103454412	leucine-rich repeat receptor-like tyrosine-protein kinase PXC3	protein_coding	7.39537	1.45919	48.8691	5.06813	4.0175e-07	7.95276e-05	NC_091674.1	8187213	8191125	-	3913	LOC103454412
LOC114821366	GeneID:114821366	uncharacterized LOC114821366	protein_coding	7.39485	2.0481	9.17447	3.6106	0.000305494	0.0150595	NC_091675.1	29124955	29128755	+	3801	LOC114821366
LOC103451353	GeneID:103451353	ankyrin repeat-containing protein BDA1-like	protein_coding	7.38597	2.01762	21.2934	3.66073	0.0002515	0.0129523	NC_091672.1	29399961	29409841	-	9881	LOC103451353
LOC139198551	GeneID:139198551	intracellular protein transport protein USO1-like	protein_coding	7.33532	2.21229	27.3266	3.31572	0.000914071	0.0314684	NC_091669.1	7788853	7790463	-	1611	LOC139198551
LOC103404704	GeneID:103404704	small polypeptide DEVIL 3	protein_coding	7.29374	1.50771	74.9439	4.83762	1.31405e-06	0.000216204	NC_091677.1	5821453	5822087	-	635	LOC103404704
LOC103446325	GeneID:103446325	cyclin-A2-2-like	protein_coding	7.28889	2.1964	28.2439	3.31856	0.000904825	0.0312349	NC_091668.1	12453333	12458222	-	4890	LOC103446325
LOC103434221	GeneID:103434221	uncharacterized LOC103434221	protein_coding	7.27707	2.20012	22.6226	3.30758	0.000941075	0.0321003	NC_091664.1	30547825	30549734	-	1910	LOC103434221
LOC139189224	GeneID:139189224	zinc finger CCCH domain-containing protein 53-like	protein_coding	7.25502	2.04719	8.77225	3.5439	0.000394254	0.0179025	NC_091671.1	25672622	25676575	-	3954	LOC139189224
LOC103453816	GeneID:103453816	endoglucanase 24-like	protein_coding	7.21167	2.04134	10.4687	3.53281	0.000411173	0.0183421	NC_091670.1	8339090	8342943	-	3854	LOC103453816
LOC103407852	GeneID:103407852	protein ENHANCED DISEASE RESISTANCE 2-like	pseudogene	7.19461	2.00115	59.5845	3.59523	0.0003241	0.0154944	NC_091665.1	1601898	1629114	+	27217	LOC103407852
LOC103402329	GeneID:103402329	probable pectate lyase 8	protein_coding	7.18924	1.23187	69.6968	5.83604	5.34548e-09	2.41864e-06	NC_091676.1	23673885	23677976	+	4092	LOC103402329
LOC103426221	GeneID:103426221	protein LEAD-SENSITIVE 1-like	protein_coding	7.12804	1.66579	21.4117	4.27908	1.87668e-05	0.00187265	NC_091677.1	33550452	33562024	-	11573	LOC103426221
LOC103431057	GeneID:103431057	ABC transporter C family member 10-like	protein_coding	7.10405	2.02674	11.7822	3.50517	0.000456314	0.0195968	NC_091666.1	22360504	22367333	-	6830	LOC103431057
LOC103451100	GeneID:103451100	GDSL esterase/lipase At5g33370-like	protein_coding	7.06673	1.78163	219.409	3.96644	7.29542e-05	0.00507833	NC_091672.1	30884854	30887910	+	3057	LOC103451100
LOC114822902	GeneID:114822902	probable methyltransferase TCM_000336	protein_coding	7.03078	2.00981	16.7518	3.49823	0.000468351	0.0200457	NC_091662.1	11440697	11442907	+	2211	LOC114822902
LOC103425148	GeneID:103425148	serpin-ZXA-like	protein_coding	7.00675	1.74379	28.0646	4.01812	5.86632e-05	0.00434622	NC_091675.1	26603309	26606267	-	2959	LOC103425148
LOC103421923	GeneID:103421923	caffeic acid 3-O-methyltransferase 1-like	protein_coding	6.99267	1.25161	56.2667	5.58694	2.31112e-08	7.14135e-06	NC_091661.1	20401411	20404400	-	2990	LOC103421923
LOC103403449	GeneID:103403449	defensin Ec-AMP-D2	protein_coding	6.9569	1.13992	802.16	6.10297	1.04113e-09	6.59501e-07	NC_091676.1	628518	629253	-	736	LOC103403449
LOC114824079	GeneID:114824079	putative receptor-like protein kinase At3g47110	protein_coding	6.93522	2.01627	47.4513	3.43964	0.000582495	0.0228717	NC_091663.1	36456406	36465676	-	9271	LOC114824079
LOC103434936	GeneID:103434936	GDSL esterase/lipase At5g45670	protein_coding	6.91137	0.914574	634.243	7.55693	4.12706e-14	7.46939e-11	NC_091665.1	41366855	41370474	+	3620	LOC103434936
LOC103455847	GeneID:103455847	endo-1,4-beta-xylanase 1-like	protein_coding	6.89735	1.77122	14.3894	3.89412	9.85566e-05	0.0064695	NC_091675.1	4241842	4247605	+	5764	LOC103455847
LOC139192607	GeneID:139192607	uncharacterized LOC139192607	lncRNA	6.89208	2.1193	16.4403	3.25206	0.00114573	0.0369346	NC_091675.1	24371151	24374066	+	2916	LOC139192607
LOC103429348	GeneID:103429348	uncharacterized LOC103429348	lncRNA	6.82929	1.97975	18.5401	3.44957	0.000561485	0.022496	NC_091665.1	10021032	10022710	+	1679	LOC103429348
LOC103437662	GeneID:103437662	phenylacetaldehyde oxime monooxygenase CYP71AN24-like	protein_coding	6.80148	0.925373	239.999	7.34999	1.98215e-13	3.13899e-10	NC_091666.1	29301691	29306447	+	4757	LOC103437662
LOC103428267	GeneID:103428267	type I inositol polyphosphate 5-phosphatase 5	protein_coding	6.77636	2.09977	74.1951	3.22719	0.00125011	0.0391347	NC_091675.1	34822381	34830076	-	7696	LOC103428267
LOC103441875	GeneID:103441875	calmodulin-like protein 30	protein_coding	6.53622	1.58153	32.5558	4.13285	3.58296e-05	0.00296683	NC_091670.1	14234378	14238300	-	3923	LOC103441875
LOC103415095	GeneID:103415095	receptor-like protein EIX1	protein_coding	6.51505	1.71935	31.5132	3.78924	0.000151106	0.00903001	NC_091661.1	27625520	27634393	+	8874	LOC103415095
LOC103453312	GeneID:103453312	probable trehalose-phosphate phosphatase D	protein_coding	6.514	2.02845	28.1104	3.21133	0.00132124	0.0407269	NC_091668.1	21969849	21972694	+	2846	LOC103453312
LOC103415028	GeneID:103415028	pentatricopeptide repeat-containing protein At1g63330-like	protein_coding	6.40052	1.52153	149.24	4.20663	2.59203e-05	0.00231257	NC_091674.1	8895472	8903718	-	8247	LOC103415028
LOC103456175	GeneID:103456175	thaumatin-like protein 1	protein_coding	6.34873	1.96653	20.7024	3.22839	0.0012449	0.0391347	NC_091662.1	10080688	10082257	-	1570	LOC103456175
LOC103411755	GeneID:103411755	transcription factor MYB1-like	transcribed_pseudogene	6.31911	1.68903	96.8973	3.74126	0.000183097	0.0104489	NC_091669.1	32702425	32706125	-	3701	LOC103411755
LOC103435596	GeneID:103435596	rop guanine nucleotide exchange factor 7-like	protein_coding	6.29694	1.77784	11.4457	3.54191	0.000397239	0.0179736	NC_091661.1	24944390	24949085	-	4696	LOC103435596
LOC139193790	GeneID:139193790	mitogen-activated protein kinase kinase 3-like	pseudogene	6.29042	1.84209	43.3957	3.41483	0.000638222	0.0243543	NC_091677.1	1894782	1904415	-	9634	LOC139193790
LOC103404720	GeneID:103404720	uncharacterized LOC103404720	protein_coding	6.26706	1.21265	99.937	5.16806	2.3654e-07	5.0792e-05	NC_091677.1	6325632	6332343	-	6712	LOC103404720
LOC114825352	GeneID:114825352	uncharacterized LOC114825352	lncRNA	6.26457	1.94991	89.1313	3.21276	0.00131468	0.0406237	NC_091677.1	8491594	8492216	+	623	LOC114825352
LOC103451909	GeneID:103451909	two-component response regulator ARR5-like	protein_coding	6.14651	1.27881	128.587	4.80642	1.5366e-06	0.00024642	NC_091673.1	5660226	5661925	-	1700	LOC103451909
LOC139192610	GeneID:139192610	uncharacterized LOC139192610	lncRNA	6.12773	1.83646	156.304	3.3367	0.000847796	0.0299185	NC_091675.1	42083184	42084455	+	1272	LOC139192610
LOC103455352	GeneID:103455352	gibberellin-regulated protein 6	protein_coding	6.10262	1.5187	48.9302	4.01833	5.86128e-05	0.00434622	NC_091674.1	28136906	28138105	+	1200	LOC103455352
LOC139196380	GeneID:139196380	protein SMALL AUXIN UP-REGULATED RNA 12-like	protein_coding	5.94821	1.35362	52.5365	4.3943	1.11128e-05	0.00129163	NC_091665.1	9472887	9473847	+	961	LOC139196380
LOC139191871	GeneID:139191871	7-deoxyloganetin glucosyltransferase-like	protein_coding	5.93443	1.87646	36.3593	3.16257	0.00156386	0.0447235	NC_091675.1	33098013	33110901	-	12889	LOC139191871
LOC103448540	GeneID:103448540	21.7 kDa class VI heat shock protein	protein_coding	5.8397	1.78361	11.1006	3.2741	0.00105999	0.0349715	NC_091671.1	31637356	31640093	-	2738	LOC103448540
LOC103439430	GeneID:103439430	21 kDa protein-like	pseudogene	5.75915	0.802048	832.931	7.18056	6.94286e-13	9.77324e-10	NC_091661.1	28112869	28113709	-	841	LOC103439430
LOC103438035	GeneID:103438035	expansin-A8	protein_coding	5.74938	0.826864	242.629	6.95324	3.56995e-12	4.11161e-09	NC_091661.1	26921013	26927283	-	6271	LOC103438035
LOC103439378	GeneID:103439378	monocopper oxidase-like protein SKS1	protein_coding	5.73749	1.5848	91.6004	3.62033	0.000294223	0.0146752	NC_091661.1	27999799	28004591	+	4793	LOC103439378
LOC103418723	GeneID:103418723	E3 ubiquitin-protein ligase APD2-like	protein_coding	5.73651	1.15782	46.872	4.95459	7.24846e-07	0.000131187	NC_091663.1	5897495	5918756	-	21262	LOC103418723
BHLH18	GeneID:103440683	transcription factor bHLH106-like	protein_coding	5.70546	1.67046	44.7969	3.4155	0.000636655	0.0243543	NC_091674.1	13246826	13248619	+	1794	BHLH18
LOC103443890	GeneID:103443890	sucrose transport protein-like	protein_coding	5.69849	1.55635	19.5914	3.66144	0.000250799	0.0129523	NC_091665.1	7144700	7149025	+	4326	LOC103443890
LOC103418393	GeneID:103418393	alcohol dehydrogenase 1-like	protein_coding	5.68197	1.74818	70.7387	3.25022	0.00115314	0.0369852	NC_091666.1	23972348	23980241	-	7894	LOC103418393
LOC103432813	GeneID:103432813	uncharacterized LOC103432813	lncRNA	5.6641	1.50823	15.3754	3.75547	0.000173018	0.00996347	NC_091667.1	29856188	29858314	+	2127	LOC103432813
LOC114824728	GeneID:114824728	uncharacterized LOC114824728	lncRNA	5.62824	1.7899	177.766	3.14445	0.00166402	0.0463067	NC_091661.1	4035063	4039065	-	4003	LOC114824728
LOC103447269	GeneID:103447269	expansin-A4-like	protein_coding	5.62734	0.986156	80.2316	5.70634	1.15433e-08	4.17833e-06	NC_091671.1	4510032	4511863	+	1832	LOC103447269
LOC114819126	GeneID:114819126	glycosyl hydrolase 5 family protein-like	protein_coding	5.62489	1.63826	170.969	3.43345	0.000595953	0.0232311	NC_091673.1	7171803	7175476	+	3674	LOC114819126
LOC103426370	GeneID:103426370	protein LURP-one-related 17-like	protein_coding	5.59313	1.77117	62.635	3.15788	0.0015892	0.0452307	NC_091666.1	21189024	21190084	-	1061	LOC103426370
LOC114825339	GeneID:114825339	heavy metal-associated isoprenylated plant protein 30-like	protein_coding	5.58157	1.07626	73.6074	5.18606	2.14788e-07	4.73255e-05	NC_091666.1	25434704	25436738	-	2035	LOC114825339
LOC103435608	GeneID:103435608	187-kDa microtubule-associated protein AIR9-like	protein_coding	5.57734	1.40587	73.6994	3.96718	7.27271e-05	0.00507833	NC_091665.1	39703416	39719588	+	16173	LOC103435608
LOC139187499	GeneID:139187499	G-type lectin S-receptor-like serine/threonine-protein kinase At1g11410	protein_coding	5.39994	1.62102	141.724	3.33119	0.000864745	0.0304318	NC_091665.1	44546767	44555946	+	9180	LOC139187499
LOC103408024	GeneID:103408024	L-type lectin-domain containing receptor kinase IX.1-like	protein_coding	5.37396	1.50355	82.8546	3.57419	0.000351318	0.0163035	NC_091663.1	31218444	31221300	-	2857	LOC103408024
LOC108170641	GeneID:108170641	glycine-rich cell wall structural protein-like	protein_coding	5.33962	1.44554	131.369	3.69386	0.000220873	0.0119583	NC_091664.1	737497	739205	-	1709	LOC108170641
LOC103422077	GeneID:103422077	sucrose transport protein-like	protein_coding	5.3304	1.49732	360.055	3.55995	0.000370927	0.0170883	NC_091670.1	5980293	5984487	+	4195	LOC103422077
LOC103439823	GeneID:103439823	probable membrane-associated kinase regulator 6	protein_coding	5.32888	1.47338	78.9763	3.61678	0.000298295	0.0147621	NC_091667.1	34808138	34809527	-	1390	LOC103439823
LOC103437756	GeneID:103437756	two-component response regulator ARR5-like	protein_coding	5.26118	0.969583	227.064	5.42623	5.75566e-08	1.51914e-05	NC_091666.1	30885015	30887637	+	2623	LOC103437756
LOC103454229	GeneID:103454229	auxin-induced protein 15A-like	protein_coding	5.23635	1.59839	38.2207	3.27602	0.00105283	0.0349169	NC_091665.1	9210633	9210938	-	306	LOC103454229
LOC103401307	GeneID:103401307	transcription factor bHLH113-like	protein_coding	5.2266	1.6782	42.8544	3.11441	0.00184313	0.0498945	NC_091670.1	18026257	18030538	-	4282	LOC103401307
LOC103408061	GeneID:103408061	protein trichome birefringence-like 43	protein_coding	5.21927	1.48075	73.1889	3.52474	0.000423895	0.0185183	NC_091671.1	36807380	36810728	+	3349	LOC103408061
LOC103454770	GeneID:103454770	uncharacterized LOC103454770	protein_coding	5.21113	1.27559	86.2272	4.08528	4.40235e-05	0.00348583	NC_091674.1	16815669	16819599	-	3931	LOC103454770
LOC103456171	GeneID:103456171	BIIDXI-like protein At5g11420	protein_coding	5.18621	1.06576	315.842	4.86623	1.13746e-06	0.000189612	NC_091675.1	8710047	8714730	+	4684	LOC103456171
LOC103401226	GeneID:103401226	homeobox-leucine zipper protein ATHB-40-like	protein_coding	5.16244	1.51003	46.8314	3.41878	0.000629034	0.0242168	NC_091675.1	22588498	22590770	-	2273	LOC103401226
LOC108170221	GeneID:108170221	glycine-rich protein 5-like	protein_coding	5.14341	0.79304	310.428	6.48568	8.83303e-11	7.27973e-08	NC_091663.1	26631143	26632089	-	947	LOC108170221
LOC103423458	GeneID:103423458	alcohol acyltransferase 9-like	protein_coding	5.11115	1.45214	23.1399	3.51974	0.000431965	0.0188061	NC_091675.1	1364312	1367849	+	3538	LOC103423458
LOC103434995	GeneID:103434995	protein BIIDXI	protein_coding	5.0857	1.17001	129.565	4.34669	1.38205e-05	0.00148383	NC_091665.1	40635565	40640826	+	5262	LOC103434995
LOC103401423	GeneID:103401423	septum site-determining protein minD homolog, chloroplastic-like	pseudogene	5.07951	1.6204	218.732	3.13472	0.00172017	0.0473159	NC_091675.1	24752913	24766986	-	14074	LOC103401423
LOC139193693	GeneID:139193693	uncharacterized LOC139193693	lncRNA	5.06916	1.38472	72.9532	3.66079	0.00025144	0.0129523	NC_091677.1	33098864	33142283	+	43420	LOC139193693
LOC103403450	GeneID:103403450	defensin Ec-AMP-D2-like	protein_coding	5.05964	0.876983	529.323	5.76937	7.95708e-09	3.25188e-06	NC_091676.1	630402	631174	-	773	LOC103403450
LOC139190032	GeneID:139190032	GDSL esterase/lipase At5g45670-like	protein_coding	5.05921	0.862282	79.4729	5.86723	4.43127e-09	2.07925e-06	NC_091672.1	5538368	5541033	+	2666	LOC139190032
LOC103404301	GeneID:103404301	LOB domain-containing protein 25	protein_coding	4.98671	1.48055	24.5104	3.36814	0.00075676	0.0274711	NC_091677.1	2185652	2187811	+	2160	LOC103404301
LOC139191527	GeneID:139191527	1-aminocyclopropane-1-carboxylate oxidase homolog 4-like	pseudogene	4.98313	1.58001	74.8781	3.15385	0.00161129	0.0454041	NC_091674.1	2730187	2741261	+	11075	LOC139191527
LOC103453906	GeneID:103453906	pectinesterase inhibitor 3-like	protein_coding	4.94899	1.05574	185.398	4.68771	2.76277e-06	0.000388906	NC_091662.1	7570854	7571821	-	968	LOC103453906
LOC103431405	GeneID:103431405	protein arginine N-methyltransferase 2-like	pseudogene	4.93636	1.56081	210.927	3.16268	0.00156323	0.0447235	NC_091675.1	4916030	4919780	-	3751	LOC103431405
LOC103409713	GeneID:103409713	uncharacterized LOC103409713	lncRNA	4.92234	1.34452	36.3506	3.66104	0.000251192	0.0129523	NC_091671.1	4608837	4611145	+	2309	LOC103409713
LOC114821161	GeneID:114821161	uncharacterized LOC114821161	lncRNA	4.91109	1.4904	26.2913	3.29514	0.000983725	0.0330579	NC_091674.1	9804336	9806045	+	1710	LOC114821161
LOC103408279	GeneID:103408279	auxin-induced protein 15A-like	protein_coding	4.90931	1.41768	39.6418	3.46291	0.000534361	0.0217679	NC_091670.1	7670126	7670811	-	686	LOC103408279
LOC103452562	GeneID:103452562	uncharacterized LOC103452562	protein_coding	4.90162	1.29055	292.156	3.79809	0.000145814	0.00875503	NC_091674.1	21126645	21132469	+	5825	LOC103452562
LOC103440605	GeneID:103440605	uncharacterized LOC103440605	protein_coding	4.90089	1.25015	140.813	3.92023	8.84648e-05	0.00586786	NC_091675.1	32910843	32912830	+	1988	LOC103440605
LOC103454480	GeneID:103454480	UDP-URONIC ACID TRANSPORTER 1	protein_coding	4.87097	1.43543	45.7326	3.39339	0.000690323	0.0254977	NC_091674.1	9080168	9083381	-	3214	LOC103454480
LOC103434830	GeneID:103434830	protein E6-like	protein_coding	4.81493	1.01163	147.222	4.75957	1.94007e-06	0.000303441	NC_091665.1	42901290	42902789	+	1500	LOC103434830
LOC103434491	GeneID:103434491	uncharacterized LOC103434491	protein_coding	4.81336	1.46308	25.1486	3.28989	0.00100226	0.0335918	NC_091665.1	45473824	45476512	-	2689	LOC103434491
LOC139187494	GeneID:139187494	putative disease resistance RPP13-like protein 1	protein_coding	4.8049	1.31406	124.167	3.65653	0.000255651	0.0130598	NC_091671.1	5775397	5830282	-	54886	LOC139187494
LOC103431493	GeneID:103431493	protein CHROMATIN REMODELING 19-like	pseudogene	4.80288	1.53485	89.0817	3.12921	0.00175276	0.0476517	NC_091673.1	737629	742299	+	4671	LOC103431493
LOC103450472	GeneID:103450472	tubby-like F-box protein 5	protein_coding	4.79521	1.35029	29.7022	3.55125	0.000383405	0.0175991	NC_091675.1	1529731	1532424	+	2694	LOC103450472
LOC103436645	GeneID:103436645	protein NRT1/ PTR FAMILY 4.4-like	protein_coding	4.792	1.47552	34.368	3.24767	0.00116354	0.0371307	NC_091665.1	791854	796571	+	4718	LOC103436645
LOC103451930	GeneID:103451930	aldehyde oxidase GLOX1-like	protein_coding	4.79127	1.13057	115.693	4.23792	2.25601e-05	0.00208623	NC_091673.1	5819800	5821811	-	2012	LOC103451930
LOC114822404	GeneID:114822404	glycerol-3-phosphate acyltransferase RAM2-like	protein_coding	4.78684	1.51922	23.1719	3.15086	0.00162789	0.0456277	NC_091677.1	3102550	3104236	-	1687	LOC114822404
LOC139197302	GeneID:139197302	uncharacterized LOC139197302	lncRNA	4.72839	1.47345	73.6222	3.20905	0.00133172	0.0407526	NC_091661.1	20449952	20462427	+	12476	LOC139197302
LOC103425606	GeneID:103425606	uncharacterized LOC103425606	lncRNA	4.70743	1.27905	49.0146	3.68041	0.00023286	0.0123954	NC_091676.1	613106	618807	-	5702	LOC103425606
LOC103409028	GeneID:103409028	uncharacterized LOC103409028	protein_coding	4.69662	1.07253	44.8309	4.37902	1.19216e-05	0.00136067	NC_091665.1	35998268	36001836	+	3569	LOC103409028
LOC114824463	GeneID:114824463	protein neprosin	protein_coding	4.67098	1.45855	46.7518	3.20249	0.00136245	0.0412941	NC_091664.1	30676748	30682393	-	5646	LOC114824463
LOC103430256	GeneID:103430256	GDSL esterase/lipase At5g45670-like	protein_coding	4.632	1.28773	67.3777	3.59702	0.000321883	0.0154944	NC_091672.1	5512991	5515658	+	2668	LOC103430256
LOC103409386	GeneID:103409386	protein BEARSKIN2-like	protein_coding	4.60605	1.3398	53.5944	3.43786	0.000586324	0.0229264	NC_091665.1	994938	997722	+	2785	LOC103409386
LOC103449797	GeneID:103449797	probable CoA ligase CCL6	protein_coding	4.59194	0.914015	280.316	5.02392	5.06268e-07	9.71805e-05	NC_091670.1	12088092	12093926	+	5835	LOC103449797
LOC103415987	GeneID:103415987	dof zinc finger protein DOF3.4-like	protein_coding	4.5757	1.05915	35.6261	4.32016	1.55918e-05	0.00164611	NC_091675.1	23920732	23922277	+	1546	LOC103415987
LOC114827054	GeneID:114827054	nudix hydrolase 18, mitochondrial-like	protein_coding	4.55786	0.819662	135.678	5.56066	2.68763e-08	7.73853e-06	NC_091669.1	33274219	33275821	+	1603	LOC114827054
LOC103426675	GeneID:103426675	oxysterol-binding protein-related protein 4C-like	protein_coding	4.54835	0.689309	310.322	6.59841	4.15579e-11	3.76069e-08	NC_091676.1	26934700	26945216	+	10517	LOC103426675
LOC139188454	GeneID:139188454	uncharacterized LOC139188454	protein_coding	4.54038	1.21437	164.333	3.73888	0.000184845	0.0105014	NC_091670.1	23268102	23271624	-	3523	LOC139188454
LOC114826948	GeneID:114826948	uncharacterized LOC114826948	lncRNA	4.35795	1.3714	98.8943	3.17773	0.00148432	0.0434292	NC_091669.1	7766800	7769531	-	2732	LOC114826948
LOC139196330	GeneID:139196330	uncharacterized LOC139196330	protein_coding	4.24442	1.29119	73.8709	3.28722	0.00101181	0.0338222	NC_091665.1	2972695	2986365	-	13671	LOC139196330
LOC114819121	GeneID:114819121	probable inactive receptor kinase At4g23740	protein_coding	4.22469	1.03491	124.315	4.08219	4.46137e-05	0.00351063	NC_091666.1	22529594	22533878	+	4285	LOC114819121
LOC103420889	GeneID:103420889	probable cinnamyl alcohol dehydrogenase 6	protein_coding	4.16845	1.13415	81.5656	3.67539	0.000237486	0.0125887	NC_091668.1	658781	663380	-	4600	LOC103420889
LOC103436512	GeneID:103436512	uncharacterized LOC103436512	lncRNA	4.16039	1.31361	112.392	3.16715	0.0015394	0.0444253	NC_091665.1	16473189	16475868	-	2680	LOC103436512
LOC103446900	GeneID:103446900	probable LRR receptor-like serine/threonine-protein kinase At1g53440	protein_coding	4.15893	1.31711	62.7555	3.15762	0.00159062	0.0452307	NC_091670.1	42996483	43011263	+	14781	LOC103446900
LOC103430408	GeneID:103430408	stem-specific protein TSJT1-like	protein_coding	4.09495	1.18252	122.139	3.46291	0.000534359	0.0217679	NC_091663.1	30130352	30132189	-	1838	LOC103430408
LOC103415032	GeneID:103415032	ATP-dependent RNA helicase FAL1-like	protein_coding	4.008	1.13643	642.246	3.52684	0.000420553	0.0184643	NC_091674.1	8851121	8870749	-	19629	LOC103415032
LOC114825635	GeneID:114825635	tubulin beta-4 chain-like	protein_coding	3.99259	1.24402	63.1557	3.20942	0.00133002	0.0407526	NC_091666.1	19118573	19121403	-	2831	LOC114825635
LOC103408778	GeneID:103408778	peroxidase 42-like	protein_coding	3.9778	0.677797	2347.02	5.86872	4.39168e-09	2.07925e-06	NC_091665.1	45355497	45358254	-	2758	LOC103408778
LOC103431581	GeneID:103431581	epidermis-specific secreted glycoprotein EP1-like	protein_coding	3.97515	0.446964	1178.33	8.89365	5.91312e-19	1.49827e-15	NC_091663.1	32286797	32288931	-	2135	LOC103431581
MRV66_pgp032	GeneID:71430861		protein_coding	3.96747	1.21461	486.405	3.26645	0.00108906	0.0357444	NC_061549.1	82068	83063	-	996	rpoA
LOC103451928	GeneID:103451928	nucleobase-ascorbate transporter 6-like	protein_coding	3.95111	1.16742	119.5	3.38448	0.000713137	0.0262638	NC_091673.1	5810257	5815696	-	5440	LOC103451928
LOC103427617	GeneID:103427617	glycerol-3-phosphate 2-O-acyltransferase 6	protein_coding	3.95109	1.17091	77.2975	3.37438	0.000739831	0.0270894	NC_091664.1	23140473	23143687	-	3215	LOC103427617
LOC103410835	GeneID:103410835	uncharacterized LOC103410835	protein_coding	3.95054	1.11915	679.019	3.52995	0.000415635	0.0184643	NC_091665.1	2209942	2222008	-	12067	LOC103410835
LOC103414423	GeneID:103414423	protein STRICTOSIDINE SYNTHASE-LIKE 10-like	protein_coding	3.93344	0.901294	175.933	4.36421	1.27584e-05	0.00142571	NC_091673.1	3453408	3458355	-	4948	LOC103414423
LOC139198282	GeneID:139198282	chaperone protein dnaJ 11, chloroplastic-like	protein_coding	3.93304	0.697277	943.034	5.64057	1.69485e-08	5.80327e-06	NC_091668.1	900172	900633	-	462	LOC139198282
LOC103451947	GeneID:103451947	uncharacterized LOC103451947	protein_coding	3.88353	0.943531	222.649	4.11596	3.85572e-05	0.00315149	NC_091673.1	5951269	5954784	-	3516	LOC103451947
LOC103434796	GeneID:103434796	uncharacterized LOC103434796	protein_coding	3.87947	1.183	394.648	3.27936	0.00104043	0.0346875	NC_091665.1	43164971	43165833	+	863	LOC103434796
LOC103451099	GeneID:103451099	GDSL esterase/lipase At5g33370-like	protein_coding	3.85353	1.12043	82.136	3.43935	0.000583122	0.0228717	NC_091672.1	30892382	30894587	+	2206	LOC103451099
LOC103426657	GeneID:103426657	protein OXIDATIVE STRESS 3-like	protein_coding	3.84813	0.835633	298.518	4.60505	4.12367e-06	0.000549924	NC_091662.1	5258168	5259189	-	1022	LOC103426657
LOC103403396	GeneID:103403396	serine carboxypeptidase-like 35	protein_coding	3.82051	1.18419	74.7317	3.22627	0.00125414	0.0391347	NC_091676.1	246446	252018	-	5573	LOC103403396
LOC103456010	GeneID:103456010	GDSL esterase/lipase At3g48460-like	protein_coding	3.78686	0.892522	90.265	4.24288	2.20671e-05	0.00207087	NC_091666.1	28758116	28761021	-	2906	LOC103456010
LOC103448796	GeneID:103448796	probable LRR receptor-like serine/threonine-protein kinase At1g53430	protein_coding	3.74942	1.06868	76.2079	3.50844	0.000450739	0.0195354	NC_091671.1	36534128	36542350	-	8223	LOC103448796
LOC103454584	GeneID:103454584	two-component response regulator ORR10	protein_coding	3.7075	1.12024	279.665	3.30956	0.000934444	0.0319959	NC_091674.1	10744371	10746429	+	2059	LOC103454584
LOC103423605	GeneID:103423605	uncharacterized LOC103423605	lncRNA	3.68708	0.967546	154.945	3.81075	0.000138545	0.0083982	NC_091672.1	31339410	31340597	-	1188	LOC103423605
LOC103430498	GeneID:103430498	probable serine/threonine-protein kinase WNK9	pseudogene	3.57994	0.976377	267.049	3.66656	0.000245838	0.0129233	NC_091672.1	29837997	29841391	-	3395	LOC103430498
LOC103401357	GeneID:103401357	uncharacterized LOC103401357	protein_coding	3.54575	0.825423	42.8485	4.29568	1.74162e-05	0.00180228	NC_091675.1	24679062	24683453	-	4392	LOC103401357
LOC103426378	GeneID:103426378	caffeoylshikimate esterase-like	protein_coding	3.53492	1.12792	43.2057	3.134	0.0017244	0.0473159	NC_091667.1	27054188	27057581	+	3394	LOC103426378
LOC103403790	GeneID:103403790	uncharacterized LOC103403790	protein_coding	3.50619	1.07549	577.423	3.26008	0.00111379	0.0361811	NC_091676.1	13828083	13834683	-	6601	LOC103403790
LOC103422065	GeneID:103422065	protein HOTHEAD	protein_coding	3.49448	0.957002	297.623	3.65149	0.00026072	0.0132653	NC_091664.1	9213980	9219339	+	5360	LOC103422065
LOC139187491	GeneID:139187491	protein BUD31 homolog 1-like	protein_coding	3.49064	1.11714	251.249	3.12462	0.00178032	0.0482975	NC_091674.1	1863846	1872115	-	8270	LOC139187491
LOC103417447	GeneID:103417447	uncharacterized LOC103417447	lncRNA	3.47106	1.08452	103.108	3.20056	0.00137162	0.0413739	NC_091677.1	32930436	32932645	-	2210	LOC103417447
[truncated: 278 more rows]

## Sheet: HR_TOP_vs_HR_BA_DEG_lfc_1
Geneid	db_xref	description	gene_biotype	log2FoldChange	lfcSE	baseMean	stat	pvalue	padj	Chr	Start	End	Strand	Length	gene
[truncated: 237 more rows]
