# Supplementary material for: Differential Alteration of Gene Expression by Benzyl Adenine and meta-Topolin in In Vitro Apple Shoots
Source: Plants (Basel). 2025 Dec 4;14(23):3691. doi: 10.3390/plants14233691 (PMC12694410; doi:10.3390/plants14233691)
Supplement: Supplementary file 1 [file plants-14-03691-s001.zip › Table S2.xlsx]

## Sheet: HR_BA_vs_HR_NCK_LFC_1
ont	Enrichment.FDR	nGenes	Pathway.Genes	Fold.Enrichment	Pathway	URL	Genes	Geneid	LogFC	GO	ontology	GeneRatio
BP	0.00507172	87	2319	1.56314	GO:0010468 Regulation of gene expression	https://amigo.geneontology.org/amigo/term/GO:0010468	103433074 114824374 103435730 103438035 103418050 116184833 103418054 103409386 103402131 103436104 103430817 114824800 114825251 103409035 103409013 103434897 103434841 103436765 103436407 103420161 103436876 103400665 103437431 103438762 103410574 103439524 103439539 103435181 114826439 103441073 103441262 103410217 103442777 103442344 103442371 103442870 103442498 103411264 103445108 103445807…	LOC103433074/LOC114824374/LOC103435730/LOC103438035/LOC103418050/ALF6/LOC103418054/LOC103409386/LOC103402131/LOC103436104/LOC103430817/LOC114824800/LOC114825251/LOC103409035/LOC103409013/LOC103434897/LOC103434841/LOC103436765/LOC103436407/LOC103420161/LOC103436876/LOC103400665/LOC103437431/LOC103438762/LOC103410574/AP2D12/LOC103439539/LOC103435181/LOC114826439/LOC103441073/LOC103441262/LOC1034102…	1.98/3.52/3.04/3.93/7.19/3.09/7.85/5.22/3.3/-2.79/2.36/-3.22/7.19/-6.06/2.45/-3.79/2.69/-2.25/7.27/2.17/-4.73/3.52/-4.97/-5.68/-1.6/4.6/2.23/-1.96/3.73/4.15/2.7/1.79/2.98/6.64/-8.3/5.12/7.45/3.08/4.06/1.7/2.43/5.03/-5.8/-3.49/-2.77/4.62/4.03/2.86/3.38/3.25/1.98/1.63/3.16/-4.04/2.34/-1.97/-1.87/4.09/2.51/-5.02/7.59/3.33/3.24/1.63/5.86/4.77/2.63/4.27/1.33/-4.95/3.74/2.47/1.49/2.29/2.53/-1.5/4.27/-2…	GO:0010468	Biological Process	0.0375162
BP	0.00507172	87	2324	1.55977	GO:0010556 Regulation of macromolecule biosynthetic process	https://amigo.geneontology.org/amigo/term/GO:0010556	103433074 114824374 103435730 103438035 103418050 116184833 103418054 103409386 103402131 103436104 103430817 114824800 114825251 103409035 103409013 103434897 103434841 103436765 103436407 103420161 103436876 103400665 103437431 103438762 103410574 103439524 103439539 103435181 114826439 103441073 103441262 103410217 103442777 103442344 103442371 103442870 103442498 103411264 103445108 103445807…	LOC103433074/LOC114824374/LOC103435730/LOC103438035/LOC103418050/ALF6/LOC103418054/LOC103409386/LOC103402131/LOC103436104/LOC103430817/LOC114824800/LOC114825251/LOC103409035/LOC103409013/LOC103434897/LOC103434841/LOC103436765/LOC103436407/LOC103420161/LOC103436876/LOC103400665/LOC103437431/LOC103438762/LOC103410574/AP2D12/LOC103439539/LOC103435181/LOC114826439/LOC103441073/LOC103441262/LOC1034102…	1.98/3.52/3.04/3.93/7.19/3.09/7.85/5.22/3.3/-2.79/2.36/-3.22/7.19/-6.06/2.45/-3.79/2.69/-2.25/7.27/2.17/-4.73/3.52/-4.97/-5.68/-1.6/4.6/2.23/-1.96/3.73/4.15/2.7/1.79/2.98/6.64/-8.3/5.12/7.45/3.08/4.06/1.7/2.43/5.03/-5.8/-3.49/-2.77/4.62/4.03/2.86/3.38/3.25/1.98/1.63/3.16/-4.04/2.34/-1.97/-1.87/4.09/2.51/-5.02/7.59/3.33/3.24/1.63/5.86/4.77/2.63/4.27/1.33/-4.95/3.74/2.47/1.49/2.29/2.53/-1.5/4.27/-2…	GO:0010556	Biological Process	0.0374355
BP	0.00507172	87	2331	1.55509	GO:0031326 Regulation of cellular biosynthetic process	https://amigo.geneontology.org/amigo/term/GO:0031326	103433074 114824374 103435730 103438035 103418050 116184833 103418054 103409386 103402131 103436104 103430817 114824800 114825251 103409035 103409013 103434897 103434841 103436765 103436407 103420161 103436876 103400665 103437431 103438762 103410574 103439524 103439539 103435181 114826439 103441073 103441262 103410217 103442777 103442344 103442371 103442870 103442498 103411264 103445108 103445807…	LOC103433074/LOC114824374/LOC103435730/LOC103438035/LOC103418050/ALF6/LOC103418054/LOC103409386/LOC103402131/LOC103436104/LOC103430817/LOC114824800/LOC114825251/LOC103409035/LOC103409013/LOC103434897/LOC103434841/LOC103436765/LOC103436407/LOC103420161/LOC103436876/LOC103400665/LOC103437431/LOC103438762/LOC103410574/AP2D12/LOC103439539/LOC103435181/LOC114826439/LOC103441073/LOC103441262/LOC1034102…	1.98/3.52/3.04/3.93/7.19/3.09/7.85/5.22/3.3/-2.79/2.36/-3.22/7.19/-6.06/2.45/-3.79/2.69/-2.25/7.27/2.17/-4.73/3.52/-4.97/-5.68/-1.6/4.6/2.23/-1.96/3.73/4.15/2.7/1.79/2.98/6.64/-8.3/5.12/7.45/3.08/4.06/1.7/2.43/5.03/-5.8/-3.49/-2.77/4.62/4.03/2.86/3.38/3.25/1.98/1.63/3.16/-4.04/2.34/-1.97/-1.87/4.09/2.51/-5.02/7.59/3.33/3.24/1.63/5.86/4.77/2.63/4.27/1.33/-4.95/3.74/2.47/1.49/2.29/2.53/-1.5/4.27/-2…	GO:0031326	Biological Process	0.037323
BP	0.00507172	123	3578	1.43233	GO:0050794 Regulation of cellular process	https://amigo.geneontology.org/amigo/term/GO:0050794	114823898 103433074 114824374 103435730 103411867 103455120 103406415 103437754 103438035 103418050 116184833 103407012 103418253 103418054 103419303 103400626 103409386 103402131 103436104 103430817 114824800 114825251 103409035 103409013 103434897 103434841 103434767 103436765 103436407 103409440 103420161 103436872 103436876 103436903 103400665 103437431 103438762 103437756 103410574 103439524…	LOC114823898/LOC103433074/LOC114824374/LOC103435730/LOC103411867/LAX2/LOC103406415/LOC103437754/LOC103438035/LOC103418050/ALF6/LOC103407012/LOC103418253/LOC103418054/LOC103419303/LOC103400626/LOC103409386/LOC103402131/LOC103436104/LOC103430817/LOC114824800/LOC114825251/LOC103409035/LOC103409013/LOC103434897/LOC103434841/LOC103434767/LOC103436765/LOC103436407/LOC103409440/LOC103420161/LOC103436872…	-3.88/1.98/3.52/3.04/4.25/4.82/2.16/-4.21/3.93/7.19/3.09/-2.13/-5.94/7.85/2.09/2.8/5.22/3.3/-2.79/2.36/-3.22/7.19/-6.06/2.45/-3.79/2.69/-2.36/-2.25/7.27/-4.79/2.17/5.35/-4.73/-6.55/3.52/-4.97/-5.68/4.64/-1.6/4.6/2.23/-1.96/1.96/3.73/4.15/2.7/-2/1.79/2.98/-1.35/6.64/-8.3/-6.81/5.12/7.45/3.08/4.06/2.51/5.5/1.7/2.43/5.03/-5.8/5.93/-3.49/-2.77/4.62/4.03/1.34/-2.54/2.86/3.38/3.25/1.03/6.35/1.98/-5.4/1…	GO:0050794	Biological Process	0.0343767
BP	0.00507172	4	7	23.8089	GO:1902222 Erythrose 4-phosphate/phosphoenolpyruvate family amino acid catabolic process	https://amigo.geneontology.org/amigo/term/GO:1902222	103430265 103427355 103422481 103450046	LOC103430265/LOC103427355/LOC103422481/LOC103450046	2.98/-1.26/-1.82/-4.07	GO:1902222	Biological Process	0.571429
BP	0.00507172	4	7	23.8089	GO:0006559 L-phenylalanine catabolic process	https://amigo.geneontology.org/amigo/term/GO:0006559	103430265 103427355 103422481 103450046	LOC103430265/LOC103427355/LOC103422481/LOC103450046	2.98/-1.26/-1.82/-4.07	GO:0006559	Biological Process	0.571429
BP	0.00507172	87	2334	1.55309	GO:0009889 Regulation of biosynthetic process	https://amigo.geneontology.org/amigo/term/GO:0009889	103433074 114824374 103435730 103438035 103418050 116184833 103418054 103409386 103402131 103436104 103430817 114824800 114825251 103409035 103409013 103434897 103434841 103436765 103436407 103420161 103436876 103400665 103437431 103438762 103410574 103439524 103439539 103435181 114826439 103441073 103441262 103410217 103442777 103442344 103442371 103442870 103442498 103411264 103445108 103445807…	LOC103433074/LOC114824374/LOC103435730/LOC103438035/LOC103418050/ALF6/LOC103418054/LOC103409386/LOC103402131/LOC103436104/LOC103430817/LOC114824800/LOC114825251/LOC103409035/LOC103409013/LOC103434897/LOC103434841/LOC103436765/LOC103436407/LOC103420161/LOC103436876/LOC103400665/LOC103437431/LOC103438762/LOC103410574/AP2D12/LOC103439539/LOC103435181/LOC114826439/LOC103441073/LOC103441262/LOC1034102…	1.98/3.52/3.04/3.93/7.19/3.09/7.85/5.22/3.3/-2.79/2.36/-3.22/7.19/-6.06/2.45/-3.79/2.69/-2.25/7.27/2.17/-4.73/3.52/-4.97/-5.68/-1.6/4.6/2.23/-1.96/3.73/4.15/2.7/1.79/2.98/6.64/-8.3/5.12/7.45/3.08/4.06/1.7/2.43/5.03/-5.8/-3.49/-2.77/4.62/4.03/2.86/3.38/3.25/1.98/1.63/3.16/-4.04/2.34/-1.97/-1.87/4.09/2.51/-5.02/7.59/3.33/3.24/1.63/5.86/4.77/2.63/4.27/1.33/-4.95/3.74/2.47/1.49/2.29/2.53/-1.5/4.27/-2…	GO:0009889	Biological Process	0.0372751
BP	0.00571047	92	2537	1.51093	GO:0019222 Regulation of metabolic process	https://amigo.geneontology.org/amigo/term/GO:0019222	103433074 114824374 103433994 103435730 103438035 103418050 116184833 103418054 103432443 103409386 103402131 103436104 103430817 114824800 114825251 103409035 103409013 103434897 103434841 103436765 103436407 103420161 103436876 103400665 103437431 103438762 103410574 103439524 103439539 103435181 114826439 103441073 103441262 103410217 103442777 103442344 103442371 103442870 103442498 103411264…	LOC103433074/LOC114824374/LOC103433994/LOC103435730/LOC103438035/LOC103418050/ALF6/LOC103418054/LOC103432443/LOC103409386/LOC103402131/LOC103436104/LOC103430817/LOC114824800/LOC114825251/LOC103409035/LOC103409013/LOC103434897/LOC103434841/LOC103436765/LOC103436407/LOC103420161/LOC103436876/LOC103400665/LOC103437431/LOC103438762/LOC103410574/AP2D12/LOC103439539/LOC103435181/LOC114826439/LOC1034410…	1.98/3.52/2.75/3.04/3.93/7.19/3.09/7.85/-6.32/5.22/3.3/-2.79/2.36/-3.22/7.19/-6.06/2.45/-3.79/2.69/-2.25/7.27/2.17/-4.73/3.52/-4.97/-5.68/-1.6/4.6/2.23/-1.96/3.73/4.15/2.7/1.79/2.98/6.64/-8.3/5.12/7.45/3.08/4.06/-1.54/1.7/2.43/-1.95/5.03/-5.8/-3.49/-2.77/4.62/4.03/-2.45/2.86/3.38/3.25/1.98/1.63/3.16/-4.04/2.34/-1.97/-1.87/4.09/2.51/-5.02/7.59/3.33/3.24/1.63/5.86/4.77/2.63/4.27/1.33/-4.95/3.74/2.4…	GO:0019222	Biological Process	0.0362633
BP	0.00571047	87	2377	1.52499	GO:0031323 Regulation of cellular metabolic process	https://amigo.geneontology.org/amigo/term/GO:0031323	103433074 114824374 103435730 103438035 103418050 116184833 103418054 103409386 103402131 103436104 103430817 114824800 114825251 103409035 103409013 103434897 103434841 103436765 103436407 103420161 103436876 103400665 103437431 103438762 103410574 103439524 103439539 103435181 114826439 103441073 103441262 103410217 103442777 103442344 103442371 103442870 103442498 103411264 103445108 103445807…	LOC103433074/LOC114824374/LOC103435730/LOC103438035/LOC103418050/ALF6/LOC103418054/LOC103409386/LOC103402131/LOC103436104/LOC103430817/LOC114824800/LOC114825251/LOC103409035/LOC103409013/LOC103434897/LOC103434841/LOC103436765/LOC103436407/LOC103420161/LOC103436876/LOC103400665/LOC103437431/LOC103438762/LOC103410574/AP2D12/LOC103439539/LOC103435181/LOC114826439/LOC103441073/LOC103441262/LOC1034102…	1.98/3.52/3.04/3.93/7.19/3.09/7.85/5.22/3.3/-2.79/2.36/-3.22/7.19/-6.06/2.45/-3.79/2.69/-2.25/7.27/2.17/-4.73/3.52/-4.97/-5.68/-1.6/4.6/2.23/-1.96/3.73/4.15/2.7/1.79/2.98/6.64/-8.3/5.12/7.45/3.08/4.06/1.7/2.43/5.03/-5.8/-3.49/-2.77/4.62/4.03/2.86/3.38/3.25/1.98/1.63/3.16/-4.04/2.34/-1.97/-1.87/4.09/2.51/-5.02/7.59/3.33/3.24/1.63/5.86/4.77/2.63/4.27/1.33/-4.95/3.74/2.47/1.49/2.29/2.53/-1.5/4.27/-2…	GO:0031323	Biological Process	0.0366008
BP	0.00571047	129	3859	1.39281	GO:0050789 Regulation of biological process	https://amigo.geneontology.org/amigo/term/GO:0050789	114823898 103433074 114824374 103433994 103435730 103411867 103455120 103406415 103437754 103438035 103418050 116184833 103407012 103418253 103418054 103419303 103432443 103400626 103409386 103402131 103436104 114824783 103430817 114824800 114825251 103409035 103409013 103434897 103434841 103434767 103436765 103436407 103409440 103420161 103436872 103436876 103436903 103400665 103437431 103438762…	LOC114823898/LOC103433074/LOC114824374/LOC103433994/LOC103435730/LOC103411867/LAX2/LOC103406415/LOC103437754/LOC103438035/LOC103418050/ALF6/LOC103407012/LOC103418253/LOC103418054/LOC103419303/LOC103432443/LOC103400626/LOC103409386/LOC103402131/LOC103436104/LOC114824783/LOC103430817/LOC114824800/LOC114825251/LOC103409035/LOC103409013/LOC103434897/LOC103434841/LOC103434767/LOC103436765/LOC103436407…	-3.88/1.98/3.52/2.75/3.04/4.25/4.82/2.16/-4.21/3.93/7.19/3.09/-2.13/-5.94/7.85/2.09/-6.32/2.8/5.22/3.3/-2.79/2.62/2.36/-3.22/7.19/-6.06/2.45/-3.79/2.69/-2.36/-2.25/7.27/-4.79/2.17/5.35/-4.73/-6.55/3.52/-4.97/-5.68/4.64/-1.6/4.6/2.23/-1.96/1.96/3.73/4.15/2.7/-2/1.79/2.98/-1.35/6.64/-8.3/-6.81/5.12/7.45/3.08/4.06/-1.54/2.51/5.5/1.7/2.43/-1.95/5.03/-5.8/5.93/-3.49/-2.77/4.62/4.03/-2.45/1.34/-2.54/2.…	GO:0050789	Biological Process	0.0334283
BP	0.00571047	110	3183	1.43991	GO:0051179 Localization	https://amigo.geneontology.org/amigo/term/GO:0051179	103402119 103425625 103455120 103437754 103408630 103407012 103418253 103455767 103420002 103420013 103418927 114823905 103432561 103400603 103449844 103433600 103408685 103436645 103407259 103448896 114824786 103455222 103435376 103435610 103427869 103427792 103428479 103446622 103437404 114825339 103420532 103420530 103438658 103437689 103437737 103440650 103428693 103444813 114826408 103420887…	LOC103402119/LOC103425625/LAX2/LOC103437754/LOC103408630/LOC103407012/LOC103418253/LOC103455767/LOC103420002/LOC103420013/LOC103418927/LOC114823905/LOC103432561/LOC103400603/LOC103449844/LOC103433600/LOC103408685/LOC103436645/LOC103407259/LOC103448896/LOC114824786/LOC103455222/LOC103435376/LOC103435610/LOC103427869/LOC103427792/LOC103428479/LOC103446622/LOC103437404/LOC114825339/LOC103420532/LOC1…	-6.35/3.44/4.82/-4.21/3.78/-2.13/-5.94/5.8/-1.46/3.14/3.94/-5.57/1.56/2.47/-2.51/8.2/-1.96/7.06/-1.71/4.05/4.72/-2.67/-1.09/-6.78/-3.14/3.9/2.77/5.16/8.95/6.46/5.55/-1.83/-5.44/-5.27/-1.3/-6.9/-1.54/-2.63/-3.6/3.58/4.14/4.15/2.85/-2.33/-6.7/2.98/-1.35/4.01/6.56/3.53/-5.75/2.54/-1.39/-2.75/-1.84/5.3/-4.84/5.5/4.49/-1.88/-2.77/-4.31/2.92/2.1/3.45/-2.56/-1.61/-1.77/-2.96/-4.08/-3.34/-1.55/3.05/-5.66…	GO:0051179	Biological Process	0.0345586
BP	0.00571047	109	3152	1.44085	GO:0051234 Establishment of localization	https://amigo.geneontology.org/amigo/term/GO:0051234	103402119 103425625 103455120 103437754 103408630 103407012 103418253 103455767 103420002 103420013 103418927 114823905 103432561 103400603 103449844 103433600 103408685 103436645 103407259 103448896 114824786 103455222 103435376 103435610 103427869 103427792 103428479 103446622 103437404 114825339 103420532 103420530 103438658 103437689 103437737 103440650 103428693 103444813 114826408 103420887…	LOC103402119/LOC103425625/LAX2/LOC103437754/LOC103408630/LOC103407012/LOC103418253/LOC103455767/LOC103420002/LOC103420013/LOC103418927/LOC114823905/LOC103432561/LOC103400603/LOC103449844/LOC103433600/LOC103408685/LOC103436645/LOC103407259/LOC103448896/LOC114824786/LOC103455222/LOC103435376/LOC103435610/LOC103427869/LOC103427792/LOC103428479/LOC103446622/LOC103437404/LOC114825339/LOC103420532/LOC1…	-6.35/3.44/4.82/-4.21/3.78/-2.13/-5.94/5.8/-1.46/3.14/3.94/-5.57/1.56/2.47/-2.51/8.2/-1.96/7.06/-1.71/4.05/4.72/-2.67/-1.09/-6.78/-3.14/3.9/2.77/5.16/8.95/6.46/5.55/-1.83/-5.44/-5.27/-1.3/-6.9/-1.54/-2.63/-3.6/3.58/4.14/4.15/2.85/-2.33/-6.7/2.98/-1.35/4.01/6.56/3.53/-5.75/2.54/-1.39/-2.75/-1.84/5.3/-4.84/5.5/4.49/-1.88/-2.77/-4.31/2.92/2.1/-2.56/-1.61/-1.77/-2.96/-4.08/-3.34/-1.55/3.05/-5.66/-2.5…	GO:0051234	Biological Process	0.0345812
BP	0.00571047	91	2496	1.51906	GO:0060255 Regulation of macromolecule metabolic process	https://amigo.geneontology.org/amigo/term/GO:0060255	103433074 114824374 103433994 103435730 103438035 103418050 116184833 103418054 103409386 103402131 103436104 103430817 114824800 114825251 103409035 103409013 103434897 103434841 103436765 103436407 103420161 103436876 103400665 103437431 103438762 103410574 103439524 103439539 103435181 114826439 103441073 103441262 103410217 103442777 103442344 103442371 103442870 103442498 103411264 103445108…	LOC103433074/LOC114824374/LOC103433994/LOC103435730/LOC103438035/LOC103418050/ALF6/LOC103418054/LOC103409386/LOC103402131/LOC103436104/LOC103430817/LOC114824800/LOC114825251/LOC103409035/LOC103409013/LOC103434897/LOC103434841/LOC103436765/LOC103436407/LOC103420161/LOC103436876/LOC103400665/LOC103437431/LOC103438762/LOC103410574/AP2D12/LOC103439539/LOC103435181/LOC114826439/LOC103441073/LOC1034412…	1.98/3.52/2.75/3.04/3.93/7.19/3.09/7.85/5.22/3.3/-2.79/2.36/-3.22/7.19/-6.06/2.45/-3.79/2.69/-2.25/7.27/2.17/-4.73/3.52/-4.97/-5.68/-1.6/4.6/2.23/-1.96/3.73/4.15/2.7/1.79/2.98/6.64/-8.3/5.12/7.45/3.08/4.06/-1.54/1.7/2.43/-1.95/5.03/-5.8/-3.49/-2.77/4.62/4.03/-2.45/2.86/3.38/3.25/1.98/1.63/3.16/-4.04/2.34/-1.97/-1.87/4.09/2.51/-5.02/7.59/3.33/3.24/1.63/5.86/4.77/2.63/4.27/1.33/-4.95/3.74/2.47/1.49…	GO:0060255	Biological Process	0.0364583
BP	0.00571047	138	4172	1.3782	GO:0065007 Biological regulation	https://amigo.geneontology.org/amigo/term/GO:0065007	114823898 103433074 114824374 103433994 103435730 103411867 103455120 103406415 103437754 103438035 103418050 116184833 103407012 103418253 103418054 103419303 103444882 103432443 103400626 103409386 103402131 103436104 114824783 103430817 114824800 114825251 103409035 103409013 103434897 103434841 103434767 103436765 103436407 103409440 103420161 103436872 103436876 103436903 103400665 103437431…	LOC114823898/LOC103433074/LOC114824374/LOC103433994/LOC103435730/LOC103411867/LAX2/LOC103406415/LOC103437754/LOC103438035/LOC103418050/ALF6/LOC103407012/LOC103418253/LOC103418054/LOC103419303/LOC103444882/LOC103432443/LOC103400626/LOC103409386/LOC103402131/LOC103436104/LOC114824783/LOC103430817/LOC114824800/LOC114825251/LOC103409035/LOC103409013/LOC103434897/LOC103434841/LOC103434767/LOC103436765…	-3.88/1.98/3.52/2.75/3.04/4.25/4.82/2.16/-4.21/3.93/7.19/3.09/-2.13/-5.94/7.85/2.09/2.71/-6.32/2.8/5.22/3.3/-2.79/2.62/2.36/-3.22/7.19/-6.06/2.45/-3.79/2.69/-2.36/-2.25/7.27/-4.79/2.17/5.35/-4.73/-6.55/3.52/-4.97/-5.68/4.64/-1.6/4.6/2.23/-1.96/1.96/3.73/4.15/2.7/-2/1.79/2.98/-1.35/6.64/-8.3/-6.81/5.12/7.45/3.08/4.06/-1.54/2.51/5.5/1.7/4.49/2.43/-3.41/-1.95/5.03/-5.8/5.93/-1.1/1.97/-3.49/-2.77/4.6…	GO:0065007	Biological Process	0.0330777
BP	0.00843459	58	1455	1.6609	GO:0005975 Carbohydrate metabolic process	https://amigo.geneontology.org/amigo/term/GO:0005975	103431559 103437970 103439933 103454169 103401295 103427127 103431945 103433099 103437228 103436765 103436826 103436859 103404723 103437435 103437892 103440025 103440187 103440221 103435261 103453312 103423028 103421512 103442469 103409050 103422077 103440384 103401310 103446079 103446732 103446879 103446757 103447628 103439347 103430059 103423120 103449221 103450793 103451286 103451863 103452061…	LOC103431559/LOC103437970/LOC103439933/LOC103454169/LOC103401295/LOC103427127/LOC103431945/LOC103433099/LOC103437228/LOC103436765/LOC103436826/LOC103436859/LOC103404723/LOC103437435/LOC103437892/LOC103440025/LOC103440187/LOC103440221/LOC103435261/LOC103453312/LOC103423028/LOC103421512/LOC103442469/LOC103409050/LOC103422077/LOC103440384/LOC103401310/LOC103446079/LOC103446732/LOC103446879/LOC103446…	-3.24/-1.74/-2.14/-6.25/2.66/-2.65/4.05/5.51/3.05/-2.25/2.68/2.98/1.6/5/-1.55/-4.15/-3/-9.21/7.51/7.47/-3.97/-3.19/-2/4.24/6.56/-7.1/2.29/-1.77/4.07/-5.55/-1.64/-3.81/2.4/-4.25/1.97/5.16/-2.23/7.41/-1.97/5.36/1.92/-3.42/-2.35/-3.69/-4.02/1.65/8.2/-2.11/1.43/-2.63/7.98/8.41/-2.62/-2.63/4.04/-7.85/-1.47/-4.19	GO:0005975	Biological Process	0.0398625
BP	0.00843459	106	3094	1.42746	GO:0006810 Transport	https://amigo.geneontology.org/amigo/term/GO:0006810	103402119 103425625 103455120 103437754 103408630 103407012 103418253 103455767 103420002 103420013 103418927 114823905 103432561 103400603 103449844 103433600 103408685 103436645 103407259 103448896 114824786 103455222 103435376 103435610 103427869 103427792 103428479 103446622 103437404 114825339 103420532 103420530 103438658 103437689 103437737 103440650 103428693 103444813 114826408 103420887…	LOC103402119/LOC103425625/LAX2/LOC103437754/LOC103408630/LOC103407012/LOC103418253/LOC103455767/LOC103420002/LOC103420013/LOC103418927/LOC114823905/LOC103432561/LOC103400603/LOC103449844/LOC103433600/LOC103408685/LOC103436645/LOC103407259/LOC103448896/LOC114824786/LOC103455222/LOC103435376/LOC103435610/LOC103427869/LOC103427792/LOC103428479/LOC103446622/LOC103437404/LOC114825339/LOC103420532/LOC1…	-6.35/3.44/4.82/-4.21/3.78/-2.13/-5.94/5.8/-1.46/3.14/3.94/-5.57/1.56/2.47/-2.51/8.2/-1.96/7.06/-1.71/4.05/4.72/-2.67/-1.09/-6.78/-3.14/3.9/2.77/5.16/8.95/6.46/5.55/-1.83/-5.44/-5.27/-1.3/-6.9/-1.54/-2.63/-3.6/3.58/4.14/4.15/2.85/-2.33/-6.7/2.98/-1.35/4.01/6.56/3.53/-5.75/2.54/-1.39/-2.75/-1.84/5.3/-4.84/5.5/4.49/-1.88/-2.77/-4.31/2.92/2.1/-2.56/-1.61/-1.77/-2.96/-4.08/-3.34/-1.55/3.05/-2.59/-8.2…	GO:0006810	Biological Process	0.0342599
BP	0.00843459	4	12	13.8885	GO:0009074 Aromatic amino acid family catabolic process	https://amigo.geneontology.org/amigo/term/GO:0009074	103430265 103427355 103422481 103450046	LOC103430265/LOC103427355/LOC103422481/LOC103450046	2.98/-1.26/-1.82/-4.07	GO:0009074	Biological Process	0.333333
BP	0.00864079	76	2061	1.53643	GO:0051252 Regulation of rna metabolic process	https://amigo.geneontology.org/amigo/term/GO:0051252	114824374 103438035 103418050 116184833 103418054 103409386 103402131 103436104 103430817 114824800 114825251 103409035 103409013 103434897 103434841 103436407 103420161 103436876 103400665 103437431 103438762 103410574 103439524 114826439 103441262 103410217 103442777 103442344 103442371 103442870 103442498 103411264 103445807 103429947 103447892 114820115 103449572 103430259 103414031 103450807…	LOC114824374/LOC103438035/LOC103418050/ALF6/LOC103418054/LOC103409386/LOC103402131/LOC103436104/LOC103430817/LOC114824800/LOC114825251/LOC103409035/LOC103409013/LOC103434897/LOC103434841/LOC103436407/LOC103420161/LOC103436876/LOC103400665/LOC103437431/LOC103438762/LOC103410574/AP2D12/LOC114826439/LOC103441262/LOC103410217/LOC103442777/LOC103442344/NAC4/LOC103442870/LOC103442498/LOC103411264/LOC10…	3.52/3.93/7.19/3.09/7.85/5.22/3.3/-2.79/2.36/-3.22/7.19/-6.06/2.45/-3.79/2.69/7.27/2.17/-4.73/3.52/-4.97/-5.68/-1.6/4.6/3.73/2.7/1.79/2.98/6.64/-8.3/5.12/7.45/3.08/1.7/5.03/-5.8/-3.49/4.62/4.03/-2.45/2.86/3.38/3.25/1.98/1.63/3.16/-4.04/2.34/-1.97/-1.87/4.09/-5.02/7.59/3.33/3.24/1.63/5.86/4.77/2.63/4.27/1.33/-4.95/3.74/2.47/1.49/2.29/2.53/-1.5/4.27/-2.66/4.88/4.15/-7.5/2.42/2.75/4.88/-3.02	GO:0051252	Biological Process	0.0368753
BP	0.00999505	4	13	12.8202	GO:0006558 L-phenylalanine metabolic process	https://amigo.geneontology.org/amigo/term/GO:0006558	103430265 103427355 103422481 103450046	LOC103430265/LOC103427355/LOC103422481/LOC103450046	2.98/-1.26/-1.82/-4.07	GO:0006558	Biological Process	0.307692
BP	0.00999505	6	36	6.94427	GO:0006760 Folic acid-containing compound metabolic process	https://amigo.geneontology.org/amigo/term/GO:0006760	103443414 103440666 103436209 103444223 103449578 103446277	LOC103443414/LOC103440666/LOC103436209/LOC103444223/LOC103449578/LOC103446277	-1.39/-2.38/-5.28/2.79/3.69/-5.68	GO:0006760	Biological Process	0.166667
BP	0.0117601	76	2093	1.51294	GO:0019219 Regulation of nucleobase-containing compound metabolic process	https://amigo.geneontology.org/amigo/term/GO:0019219	114824374 103438035 103418050 116184833 103418054 103409386 103402131 103436104 103430817 114824800 114825251 103409035 103409013 103434897 103434841 103436407 103420161 103436876 103400665 103437431 103438762 103410574 103439524 114826439 103441262 103410217 103442777 103442344 103442371 103442870 103442498 103411264 103445807 103429947 103447892 114820115 103449572 103430259 103414031 103450807…	LOC114824374/LOC103438035/LOC103418050/ALF6/LOC103418054/LOC103409386/LOC103402131/LOC103436104/LOC103430817/LOC114824800/LOC114825251/LOC103409035/LOC103409013/LOC103434897/LOC103434841/LOC103436407/LOC103420161/LOC103436876/LOC103400665/LOC103437431/LOC103438762/LOC103410574/AP2D12/LOC114826439/LOC103441262/LOC103410217/LOC103442777/LOC103442344/NAC4/LOC103442870/LOC103442498/LOC103411264/LOC10…	3.52/3.93/7.19/3.09/7.85/5.22/3.3/-2.79/2.36/-3.22/7.19/-6.06/2.45/-3.79/2.69/7.27/2.17/-4.73/3.52/-4.97/-5.68/-1.6/4.6/3.73/2.7/1.79/2.98/6.64/-8.3/5.12/7.45/3.08/1.7/5.03/-5.8/-3.49/4.62/4.03/-2.45/2.86/3.38/3.25/1.98/1.63/3.16/-4.04/2.34/-1.97/-1.87/4.09/-5.02/7.59/3.33/3.24/1.63/5.86/4.77/2.63/4.27/1.33/-4.95/3.74/2.47/1.49/2.29/2.53/-1.5/4.27/-2.66/4.88/4.15/-7.5/2.42/2.75/4.88/-3.02	GO:0019219	Biological Process	0.0363115
BP	0.0118952	82	2306	1.48161	GO:0006351 Dna-templated transcription	https://amigo.geneontology.org/amigo/term/GO:0006351	114824374 103438035 103440640 103418050 116184833 103418054 103400626 103443584 103409386 103402131 103436104 103430817 114824800 114825251 103409035 103409013 103434897 103434841 103436407 103420161 103436876 114825637 103400665 103437431 103438762 103410574 103439524 114826439 103441262 103410217 103442777 103442344 103442371 103421537 103442870 103442498 103411264 103427335 103445807 103429947…	LOC114824374/LOC103438035/LOC103440640/LOC103418050/ALF6/LOC103418054/LOC103400626/LOC103443584/LOC103409386/LOC103402131/LOC103436104/LOC103430817/LOC114824800/LOC114825251/LOC103409035/LOC103409013/LOC103434897/LOC103434841/LOC103436407/LOC103420161/LOC103436876/LOC114825637/LOC103400665/LOC103437431/LOC103438762/LOC103410574/AP2D12/LOC114826439/LOC103441262/LOC103410217/LOC103442777/LOC1034423…	3.52/3.93/3.94/7.19/3.09/7.85/2.8/2.52/5.22/3.3/-2.79/2.36/-3.22/7.19/-6.06/2.45/-3.79/2.69/7.27/2.17/-4.73/2.71/3.52/-4.97/-5.68/-1.6/4.6/3.73/2.7/1.79/2.98/6.64/-8.3/-5.6/5.12/7.45/3.08/2.09/1.7/5.03/-5.8/-3.49/4.62/4.03/2.86/3.38/3.25/1.98/1.63/3.16/-4.04/2.34/-1.97/-1.87/4.09/-5.02/3.02/7.59/3.33/3.24/1.63/5.86/4.77/2.63/4.27/1.33/-4.95/3.74/2.47/1.49/2.29/2.53/4.27/-2.66/4.88/4.15/-7.5/2.42/…	GO:0006351	Biological Process	0.0355594
BP	0.0118952	74	2035	1.51511	GO:0006355 Regulation of dna-templated transcription	https://amigo.geneontology.org/amigo/term/GO:0006355	114824374 103438035 103418050 116184833 103418054 103409386 103402131 103436104 103430817 114824800 114825251 103409035 103409013 103434897 103434841 103436407 103420161 103436876 103400665 103437431 103438762 103410574 103439524 114826439 103441262 103410217 103442777 103442344 103442371 103442870 103442498 103411264 103445807 103429947 103447892 114820115 103449572 103430259 103450807 103413941…	LOC114824374/LOC103438035/LOC103418050/ALF6/LOC103418054/LOC103409386/LOC103402131/LOC103436104/LOC103430817/LOC114824800/LOC114825251/LOC103409035/LOC103409013/LOC103434897/LOC103434841/LOC103436407/LOC103420161/LOC103436876/LOC103400665/LOC103437431/LOC103438762/LOC103410574/AP2D12/LOC114826439/LOC103441262/LOC103410217/LOC103442777/LOC103442344/NAC4/LOC103442870/LOC103442498/LOC103411264/LOC10…	3.52/3.93/7.19/3.09/7.85/5.22/3.3/-2.79/2.36/-3.22/7.19/-6.06/2.45/-3.79/2.69/7.27/2.17/-4.73/3.52/-4.97/-5.68/-1.6/4.6/3.73/2.7/1.79/2.98/6.64/-8.3/5.12/7.45/3.08/1.7/5.03/-5.8/-3.49/4.62/4.03/2.86/3.38/3.25/1.98/1.63/3.16/-4.04/2.34/-1.97/-1.87/4.09/-5.02/7.59/3.33/3.24/1.63/5.86/4.77/2.63/4.27/1.33/-4.95/3.74/2.47/1.49/2.29/2.53/4.27/-2.66/4.88/4.15/-7.5/2.42/2.75/4.88/-3.02	GO:0006355	Biological Process	0.0363636
BP	0.0118952	74	2035	1.51511	GO:2001141 Regulation of rna biosynthetic process	https://amigo.geneontology.org/amigo/term/GO:2001141	114824374 103438035 103418050 116184833 103418054 103409386 103402131 103436104 103430817 114824800 114825251 103409035 103409013 103434897 103434841 103436407 103420161 103436876 103400665 103437431 103438762 103410574 103439524 114826439 103441262 103410217 103442777 103442344 103442371 103442870 103442498 103411264 103445807 103429947 103447892 114820115 103449572 103430259 103450807 103413941…	LOC114824374/LOC103438035/LOC103418050/ALF6/LOC103418054/LOC103409386/LOC103402131/LOC103436104/LOC103430817/LOC114824800/LOC114825251/LOC103409035/LOC103409013/LOC103434897/LOC103434841/LOC103436407/LOC103420161/LOC103436876/LOC103400665/LOC103437431/LOC103438762/LOC103410574/AP2D12/LOC114826439/LOC103441262/LOC103410217/LOC103442777/LOC103442344/NAC4/LOC103442870/LOC103442498/LOC103411264/LOC10…	3.52/3.93/7.19/3.09/7.85/5.22/3.3/-2.79/2.36/-3.22/7.19/-6.06/2.45/-3.79/2.69/7.27/2.17/-4.73/3.52/-4.97/-5.68/-1.6/4.6/3.73/2.7/1.79/2.98/6.64/-8.3/5.12/7.45/3.08/1.7/5.03/-5.8/-3.49/4.62/4.03/2.86/3.38/3.25/1.98/1.63/3.16/-4.04/2.34/-1.97/-1.87/4.09/-5.02/7.59/3.33/3.24/1.63/5.86/4.77/2.63/4.27/1.33/-4.95/3.74/2.47/1.49/2.29/2.53/4.27/-2.66/4.88/4.15/-7.5/2.42/2.75/4.88/-3.02	GO:2001141	Biological Process	0.0363636
BP	0.012585	6	39	6.4101	GO:0042558 Pteridine-containing compound metabolic process	https://amigo.geneontology.org/amigo/term/GO:0042558	103443414 103440666 103436209 103444223 103449578 103446277	LOC103443414/LOC103440666/LOC103436209/LOC103444223/LOC103449578/LOC103446277	-1.39/-2.38/-5.28/2.79/3.69/-5.68	GO:0042558	Biological Process	0.153846
BP	0.0128938	23	430	2.22863	GO:0005976 Polysaccharide metabolic process	https://amigo.geneontology.org/amigo/term/GO:0005976	103439933 103433099 103437228 103436765 103436826 103436859 103437435 103440025 103440187 103435261 103409050 103440384 103423120 103449221 103451286 103451863 103452061 103423907 103454596 103455847 103405614 114821953 103441205	LOC103439933/LOC103433099/LOC103437228/LOC103436765/LOC103436826/LOC103436859/LOC103437435/LOC103440025/LOC103440187/LOC103435261/LOC103409050/LOC103440384/LOC103423120/LOC103449221/LOC103451286/AMY10/LOC103452061/LOC103423907/LOC103454596/LOC103455847/LOC103405614/LOC114821953/LOC103441205	-2.14/5.51/3.05/-2.25/2.68/2.98/5/-4.15/-3/7.51/4.24/-7.1/1.97/5.16/7.41/-1.97/5.36/1.92/-3.69/8.2/-2.63/8.41/-4.19	GO:0005976	Biological Process	0.0534884
BP	0.0128938	82	2323	1.47076	GO:0080090 Regulation of primary metabolic process	https://amigo.geneontology.org/amigo/term/GO:0080090	114824374 103433994 103435730 103438035 103418050 116184833 103418054 103409386 103402131 103436104 103430817 114824800 114825251 103409035 103409013 103434897 103434841 103436407 103420161 103436876 103400665 103437431 103438762 103410574 103439524 114826439 103441073 103441262 103410217 103442777 103442344 103442371 103442870 103442498 103411264 103445102 103445807 103447255 103429947 103447892…	LOC114824374/LOC103433994/LOC103435730/LOC103438035/LOC103418050/ALF6/LOC103418054/LOC103409386/LOC103402131/LOC103436104/LOC103430817/LOC114824800/LOC114825251/LOC103409035/LOC103409013/LOC103434897/LOC103434841/LOC103436407/LOC103420161/LOC103436876/LOC103400665/LOC103437431/LOC103438762/LOC103410574/AP2D12/LOC114826439/LOC103441073/LOC103441262/LOC103410217/LOC103442777/LOC103442344/NAC4/LOC10…	3.52/2.75/3.04/3.93/7.19/3.09/7.85/5.22/3.3/-2.79/2.36/-3.22/7.19/-6.06/2.45/-3.79/2.69/7.27/2.17/-4.73/3.52/-4.97/-5.68/-1.6/4.6/3.73/4.15/2.7/1.79/2.98/6.64/-8.3/5.12/7.45/3.08/-1.54/1.7/-1.95/5.03/-5.8/-3.49/-2.77/4.62/4.03/-2.45/2.86/3.38/3.25/1.98/1.63/3.16/-4.04/2.34/-1.97/-1.87/4.09/-5.02/7.59/3.33/3.24/1.63/5.86/4.77/2.63/4.27/1.33/-4.95/3.74/2.47/1.49/2.29/2.53/-1.5/4.27/-2.66/4.88/4.15/…	GO:0080090	Biological Process	0.0352992
BP	0.0150788	3	7	17.8567	GO:0046655 Folic acid metabolic process	https://amigo.geneontology.org/amigo/term/GO:0046655	103440666 103449578 103446277	LOC103440666/LOC103449578/LOC103446277	-2.38/3.69/-5.68	GO:0046655	Biological Process	0.428571
BP	0.0150788	3	7	17.8567	GO:0046656 Folic acid biosynthetic process	https://amigo.geneontology.org/amigo/term/GO:0046656	103440666 103449578 103446277	LOC103440666/LOC103449578/LOC103446277	-2.38/3.69/-5.68	GO:0046656	Biological Process	0.428571
BP	0.0150788	68	1861	1.52244	GO:0055085 Transmembrane transport	https://amigo.geneontology.org/amigo/term/GO:0055085	103402119 103455120 103437754 103418253 103418927 114823905 103432561 103449844 103433600 103408685 103436645 103407259 103448896 103455222 103435376 103435610 103427869 103427792 103428479 103437404 103420532 103420530 103438658 103428693 114826408 103420887 103441021 103414705 114826593 103421471 103442777 103442327 103444868 103445054 103445055 103449826 103449825 103449824 103432349 103412036…	LOC103402119/LAX2/LOC103437754/LOC103418253/LOC103418927/LOC114823905/LOC103432561/LOC103449844/LOC103433600/LOC103408685/LOC103436645/LOC103407259/LOC103448896/LOC103455222/LOC103435376/LOC103435610/LOC103427869/LOC103427792/LOC103428479/LOC103437404/LOC103420532/LOC103420530/LOC103438658/LOC103428693/LOC114826408/LOC103420887/LOC103441021/LOC103414705/LOC114826593/LOC103421471/LOC103442777/LOC1…	-6.35/4.82/-4.21/-5.94/3.94/-5.57/1.56/-2.51/8.2/-1.96/7.06/-1.71/4.05/-2.67/-1.09/-6.78/-3.14/3.9/2.77/8.95/5.55/-1.83/-5.44/-1.54/-3.6/3.58/4.14/2.85/-2.33/-6.7/2.98/-1.35/3.53/-5.75/2.54/-1.39/-2.75/-1.84/5.3/-4.84/5.5/-1.88/-4.31/2.1/-3.34/-1.55/-2.18/6.16/-1.86/4.48/2.94/7.33/-1.78/-2.58/5.02/-1.64/-6.2/-4.19/4.32/-3.7/4.78/-5.21/5.88/2.49/4.61/-2.21/5.28/4.92	GO:0055085	Biological Process	0.0365395
BP	0.0159155	5	28	7.44029	GO:0046653 Tetrahydrofolate metabolic process	https://amigo.geneontology.org/amigo/term/GO:0046653	103443414 103440666 103444223 103449578 103446277	LOC103443414/LOC103440666/LOC103444223/LOC103449578/LOC103446277	-1.39/-2.38/2.79/3.69/-5.68	GO:0046653	Biological Process	0.178571
BP	0.0207805	114	3522	1.34863	GO:0016070 Rna metabolic process	https://amigo.geneontology.org/amigo/term/GO:0016070	103433074 103434271 114824374 103438035 103440640 103418050 116184833 103456235 103418054 103428504 103430568 103432443 103400626 103443584 103409386 103402131 103436104 103430817 114824800 114825251 103409035 103435376 103409013 103434897 103434841 103436407 103420161 103436876 114825637 103400665 103437431 103438762 103410574 103439524 103439539 103428556 103420854 114826439 103440865 103441262…	LOC103433074/LOC103434271/LOC114824374/LOC103438035/LOC103440640/LOC103418050/ALF6/LOC103456235/LOC103418054/LOC103428504/LOC103430568/LOC103432443/LOC103400626/LOC103443584/LOC103409386/LOC103402131/LOC103436104/LOC103430817/LOC114824800/LOC114825251/LOC103409035/LOC103435376/LOC103409013/LOC103434897/LOC103434841/LOC103436407/LOC103420161/LOC103436876/LOC114825637/LOC103400665/LOC103437431/LOC1…	1.98/-3.81/3.52/3.93/3.94/7.19/3.09/-2.26/7.85/5.13/-4.06/-6.32/2.8/2.52/5.22/3.3/-2.79/2.36/-3.22/7.19/-6.06/-1.09/2.45/-3.79/2.69/7.27/2.17/-4.73/2.71/3.52/-4.97/-5.68/-1.6/4.6/2.23/-3.93/-1.97/3.73/2.21/2.7/1.79/3.71/2.98/6.64/-8.3/-1.8/-5.6/5.12/7.45/3.08/2.09/4.94/1.7/-3.41/5.03/2.65/-5.8/2.92/2.6/-3.49/4.62/4.03/-2.45/2.86/3.38/3.25/1.98/-5.12/1.63/6.33/3.16/-4.04/2.34/-1.97/-1.87/4.09/2.51…	GO:0016070	Biological Process	0.032368
BP	0.0207805	27	567	1.98408	GO:0006520 Amino acid metabolic process	https://amigo.geneontology.org/amigo/term/GO:0006520	103430265 103431866 103434271 103438445 103454683 103455681 103427355 103409380 103443414 103419767 103440666 103421546 103444223 103443846 103446741 103422481 103449307 103450046 103451006 103451118 103451464 103433262 103405612 103403408 103441520 103404478 103405859	LOC103430265/LOC103431866/LOC103434271/LOC103438445/LOC103454683/LOC103455681/LOC103427355/LOC103409380/LOC103443414/LOC103419767/LOC103440666/LOC103421546/LOC103444223/LOC103443846/LOC103446741/LOC103422481/LOC103449307/LOC103450046/LOC103451006/LOC103451118/LOC103451464/LOC103433262/LOC103405612/LOC103403408/LOC103441520/LOC103404478/LOC103405859	2.98/-1.97/-3.81/-2.66/5.19/-2.38/-1.26/-2.14/-1.39/-2.15/-2.38/-2.17/2.79/4.94/-3.41/-1.82/3.94/-4.07/-2.87/-5.12/-1.43/-6.77/1.7/-1.19/-1.98/-2.76/-1.17	GO:0006520	Biological Process	0.047619
BP	0.0220106	146	4714	1.29045	GO:0010467 Gene expression	https://amigo.geneontology.org/amigo/term/GO:0010467	103433074 103434271 114824374 103435730 103438035 103440640 103418020 103418050 116184833 103406773 103418054 103428504 103430568 103432443 103411581 103429295 103400626 103443584 103408685 103409386 103402131 103436104 103436566 103430817 114824800 114825251 103409035 103435376 103409013 103434897 103434841 103434794 103436765 103436407 103420161 103436876 114825637 103400665 103400676 103437431…	LOC103433074/LOC103434271/LOC114824374/LOC103435730/LOC103438035/LOC103440640/LOC103418020/LOC103418050/ALF6/LOC103406773/LOC103418054/LOC103428504/LOC103430568/LOC103432443/LOC103411581/LOC103429295/LOC103400626/LOC103443584/LOC103408685/LOC103409386/LOC103402131/LOC103436104/LOC103436566/LOC103430817/LOC114824800/LOC114825251/LOC103409035/LOC103435376/LOC103409013/LOC103434897/LOC103434841/LOC1…	1.98/-3.81/3.52/3.04/3.93/3.94/-2.71/7.19/3.09/-1.99/7.85/5.13/-4.06/-6.32/-1.07/-1.62/2.8/2.52/-1.96/5.22/3.3/-2.79/-1.43/2.36/-3.22/7.19/-6.06/-1.09/2.45/-3.79/2.69/-1.91/-2.25/7.27/2.17/-4.73/2.71/3.52/-1.85/-4.97/-5.68/-1.3/-1.6/4.6/2.23/-1.96/-3.93/-1.97/3.73/2.21/4.15/2.7/1.79/3.71/4.29/2.98/6.64/-8.3/-1.8/-5.6/5.12/7.45/3.08/2.09/4.06/4.94/1.7/2.43/-3.41/5.03/2.65/-5.8/-6.61/2.92/-1.2/-2.6…	GO:0010467	Biological Process	0.0309716
BP	0.0220106	10	122	3.41522	GO:0009698 Phenylpropanoid metabolic process	https://amigo.geneontology.org/amigo/term/GO:0009698	103430265 103432443 114826101 103440471 103440390 103422651 103449154 103450046 114820643 103415956	LOC103430265/LOC103432443/LOC114826101/LOC103440471/LOC103440390/LOC103422651/LOC103449154/LOC103450046/LOC114820643/LOC103415956	2.98/-6.32/-4.8/-6.31/3.2/3.91/7.89/-4.07/1.63/6.56	GO:0009698	Biological Process	0.0819672
BP	0.0246444	145	4693	1.28735	GO:0006139 Nucleobase-containing compound metabolic process	https://amigo.geneontology.org/amigo/term/GO:0006139	103433074 103434271 114824374 103438035 103440640 103418050 116184833 103418083 103454169 103455059 103400365 103456235 103418054 103406656 103428504 103430568 103432443 103400626 103443584 103409386 103402131 103436104 103420106 103430817 114824800 114825251 103409035 103435376 103409013 103434897 103434841 103434779 103436407 103420161 103436876 114825637 103400665 103437431 103438762 103420532…	LOC103433074/LOC103434271/LOC114824374/LOC103438035/LOC103440640/LOC103418050/ALF6/LOC103418083/LOC103454169/LOC103455059/LOC103400365/LOC103456235/LOC103418054/LOC103406656/LOC103428504/LOC103430568/LOC103432443/LOC103400626/LOC103443584/LOC103409386/LOC103402131/LOC103436104/LOC103420106/LOC103430817/LOC114824800/LOC114825251/LOC103409035/LOC103435376/LOC103409013/LOC103434897/LOC103434841/LOC1…	1.98/-3.81/3.52/3.93/3.94/7.19/3.09/-5.79/-6.25/8.28/3.39/-2.26/7.85/-1.75/5.13/-4.06/-6.32/2.8/2.52/5.22/3.3/-2.79/2.56/2.36/-3.22/7.19/-6.06/-1.09/2.45/-3.79/2.69/2.66/7.27/2.17/-4.73/2.71/3.52/-4.97/-5.68/5.55/-1.83/-2.33/3.22/-1.6/4.6/2.23/-3.93/-1.5/-1.97/3.73/2.21/2.7/1.79/3.71/2.98/6.64/-8.3/-1.8/-5.6/-2/5.12/7.45/3.08/2.09/4.94/1.7/4.3/-3.41/-1.64/5.03/2.65/-5.8/2.92/2.3/2.6/-3.49/4.62/4.…	GO:0006139	Biological Process	0.0308971
BP	0.0261126	4	19	8.77171	GO:0009396 Folic acid-containing compound biosynthetic process	https://amigo.geneontology.org/amigo/term/GO:0009396	103440666 103436209 103449578 103446277	LOC103440666/LOC103436209/LOC103449578/LOC103446277	-2.38/-5.28/3.69/-5.68	GO:0009396	Biological Process	0.210526
BP	0.028341	46	1184	1.61877	GO:0042221 Response to chemical	https://amigo.geneontology.org/amigo/term/GO:0042221	103455120 103437754 103418253 103419303 103443500 103400626 103436104 103443884 103416533 103427792 103428479 103409440 103436872 103436903 103446626 103446628 103400665 103437756 103440203 103440381 103442327 103454648 103429870 103447892 103449033 114819947 103450975 103451528 103451609 103451780 103452158 103453898 103454146 103454596 103454584 103454800 103454895 103401849 103444817 103401729…	LAX2/LOC103437754/LOC103418253/LOC103419303/LOC103443500/LOC103400626/LOC103436104/LOC103443884/LOC103416533/LOC103427792/LOC103428479/LOC103409440/LOC103436872/LOC103436903/LOC103446626/LOC103446628/LOC103400665/LOC103437756/LOC103440203/LOC103440381/LOC103442327/LOC103454648/LOC103429870/LOC103447892/LOC103449033/LOC114819947/LOC103450975/LOC103451528/LOC103451609/LOC103451780/LOC103452158/LOC1…	4.82/-4.21/-5.94/2.09/-1.98/2.8/-2.79/-1.28/2.34/3.9/2.77/-4.79/5.35/-6.55/-2.37/-2.6/3.52/4.64/1.96/-2/-1.35/5.5/-2.72/-5.8/2.6/1.34/6.35/-5.4/6.16/-6.05/-1.5/-1.97/-1.24/-3.69/4.4/4.93/3.19/1.33/6.92/-4.19/-2.66/-5.21/-1.79/2.75/5.28/-9.76	GO:0042221	Biological Process	0.0388514
BP	0.028341	34	801	1.76858	GO:0070887 Cellular response to chemical stimulus	https://amigo.geneontology.org/amigo/term/GO:0070887	103455120 103437754 103418253 103419303 103443500 103400626 103436104 103436872 103436903 103446626 103446628 103400665 103437756 103440203 103440381 103442327 103454648 103429870 103447892 103449033 114819947 103450975 103451528 103452158 103453898 103454146 103454584 103401849 103444817 103401729 103401926 103433118 103403677 103404072	LAX2/LOC103437754/LOC103418253/LOC103419303/LOC103443500/LOC103400626/LOC103436104/LOC103436872/LOC103436903/LOC103446626/LOC103446628/LOC103400665/LOC103437756/LOC103440203/LOC103440381/LOC103442327/LOC103454648/LOC103429870/LOC103447892/LOC103449033/LOC114819947/LOC103450975/LOC103451528/LOC103452158/LOC103453898/LOC103454146/LOC103454584/LOC103401849/LOC103444817/LOC103401729/LOC103401926/LOC1…	4.82/-4.21/-5.94/2.09/-1.98/2.8/-2.79/5.35/-6.55/-2.37/-2.6/3.52/4.64/1.96/-2/-1.35/5.5/-2.72/-5.8/2.6/1.34/6.35/-5.4/-1.5/-1.97/-1.24/4.4/1.33/6.92/-4.19/-2.66/-5.21/-1.79/2.75	GO:0070887	Biological Process	0.0424469
BP	0.028341	9	107	3.50459	GO:0009072 Aromatic amino acid metabolic process	https://amigo.geneontology.org/amigo/term/GO:0009072	103430265 103431866 103427355 103409380 103440666 103422481 103450046 103433262 103404478	LOC103430265/LOC103431866/LOC103427355/LOC103409380/LOC103440666/LOC103422481/LOC103450046/LOC103433262/LOC103404478	2.98/-1.97/-1.26/-2.14/-2.38/-1.82/-4.07/-6.77/-2.76	GO:0009072	Biological Process	0.0841121
BP	0.0298331	24	501	1.99596	GO:0032870 Cellular response to hormone stimulus	https://amigo.geneontology.org/amigo/term/GO:0032870	103455120 103437754 103418253 103419303 103436104 103436872 103436903 103400665 103437756 103440203 103440381 103442327 103454648 103447892 114819947 103450975 103452158 103454584 103401849 103401729 103401926 103433118 103403677 103404072	LAX2/LOC103437754/LOC103418253/LOC103419303/LOC103436104/LOC103436872/LOC103436903/LOC103400665/LOC103437756/LOC103440203/LOC103440381/LOC103442327/LOC103454648/LOC103447892/LOC114819947/LOC103450975/LOC103452158/LOC103454584/LOC103401849/LOC103401729/LOC103401926/LOC103433118/LOC103403677/LOC103404072	4.82/-4.21/-5.94/2.09/-2.79/5.35/-6.55/3.52/4.64/1.96/-2/-1.35/5.5/-5.8/1.34/6.35/-1.5/4.4/1.33/-4.19/-2.66/-5.21/-1.79/2.75	GO:0032870	Biological Process	0.0479042
BP	0.0309369	7	69	4.22695	GO:0071407 Cellular response to organic cyclic compound	https://amigo.geneontology.org/amigo/term/GO:0071407	103419303 103400626 103436872 103440203 103451528 103401849 103433118	LOC103419303/LOC103400626/LOC103436872/LOC103440203/LOC103451528/LOC103401849/LOC103433118	2.09/2.8/5.35/1.96/-5.4/1.33/-5.21	GO:0071407	Biological Process	0.101449
BP	0.0309369	24	504	1.98408	GO:0071495 Cellular response to endogenous stimulus	https://amigo.geneontology.org/amigo/term/GO:0071495	103455120 103437754 103418253 103419303 103436104 103436872 103436903 103400665 103437756 103440203 103440381 103442327 103454648 103447892 114819947 103450975 103452158 103454584 103401849 103401729 103401926 103433118 103403677 103404072	LAX2/LOC103437754/LOC103418253/LOC103419303/LOC103436104/LOC103436872/LOC103436903/LOC103400665/LOC103437756/LOC103440203/LOC103440381/LOC103442327/LOC103454648/LOC103447892/LOC114819947/LOC103450975/LOC103452158/LOC103454584/LOC103401849/LOC103401729/LOC103401926/LOC103433118/LOC103403677/LOC103404072	4.82/-4.21/-5.94/2.09/-2.79/5.35/-6.55/3.52/4.64/1.96/-2/-1.35/5.5/-5.8/1.34/6.35/-1.5/4.4/1.33/-4.19/-2.66/-5.21/-1.79/2.75	GO:0071495	Biological Process	0.047619
BP	0.0309369	6	51	4.90184	GO:0009699 Phenylpropanoid biosynthetic process	https://amigo.geneontology.org/amigo/term/GO:0009699	103430265 114826101 103440471 103440390 103449154 103450046	LOC103430265/LOC114826101/LOC103440471/LOC103440390/LOC103449154/LOC103450046	2.98/-4.8/-6.31/3.2/7.89/-4.07	GO:0009699	Biological Process	0.117647
BP	0.0322138	10	133	3.13275	GO:0019748 Secondary metabolic process	https://amigo.geneontology.org/amigo/term/GO:0019748	103430265 103432443 114826101 103440471 103440390 103422651 103449154 103450046 114820643 103415956	LOC103430265/LOC103432443/LOC114826101/LOC103440471/LOC103440390/LOC103422651/LOC103449154/LOC103450046/LOC114820643/LOC103415956	2.98/-6.32/-4.8/-6.31/3.2/3.91/7.89/-4.07/1.63/6.56	GO:0019748	Biological Process	0.075188
BP	0.0336654	103	3204	1.33944	GO:0141187 Nucleic acid biosynthetic process	https://amigo.geneontology.org/amigo/term/GO:0141187	114824374 103438035 103440640 103418050 116184833 103418054 103428504 103430568 103432443 103400626 103443584 103409386 103402131 103436104 103430817 114824800 114825251 103409035 103435376 103409013 103434897 103434841 103436407 103420161 103436876 114825637 103400665 103437431 103438762 103410574 103439524 103428556 103420854 114826439 103440865 103441262 103410217 103436462 103442777 103442344…	LOC114824374/LOC103438035/LOC103440640/LOC103418050/ALF6/LOC103418054/LOC103428504/LOC103430568/LOC103432443/LOC103400626/LOC103443584/LOC103409386/LOC103402131/LOC103436104/LOC103430817/LOC114824800/LOC114825251/LOC103409035/LOC103435376/LOC103409013/LOC103434897/LOC103434841/LOC103436407/LOC103420161/LOC103436876/LOC114825637/LOC103400665/LOC103437431/LOC103438762/LOC103410574/AP2D12/LOC1034285…	3.52/3.93/3.94/7.19/3.09/7.85/5.13/-4.06/-6.32/2.8/2.52/5.22/3.3/-2.79/2.36/-3.22/7.19/-6.06/-1.09/2.45/-3.79/2.69/7.27/2.17/-4.73/2.71/3.52/-4.97/-5.68/-1.6/4.6/-3.93/-1.97/3.73/2.21/2.7/1.79/3.71/2.98/6.64/-8.3/-1.8/-5.6/5.12/7.45/3.08/2.09/1.7/5.03/2.65/-5.8/2.6/-3.49/4.62/4.03/2.86/3.38/3.25/1.98/1.63/6.33/3.16/-4.04/2.34/-1.97/-1.87/4.09/-5.02/3.02/7.59/3.33/3.24/1.63/5.86/4.77/2.63/4.27/1.3…	GO:0141187	Biological Process	0.0321473
BP	0.0359112	101	3147	1.33722	GO:0032774 Rna biosynthetic process	https://amigo.geneontology.org/amigo/term/GO:0032774	114824374 103438035 103440640 103418050 116184833 103418054 103428504 103430568 103432443 103400626 103443584 103409386 103402131 103436104 103430817 114824800 114825251 103409035 103435376 103409013 103434897 103434841 103436407 103420161 103436876 114825637 103400665 103437431 103438762 103410574 103439524 103428556 103420854 114826439 103440865 103441262 103410217 103436462 103442777 103442344…	LOC114824374/LOC103438035/LOC103440640/LOC103418050/ALF6/LOC103418054/LOC103428504/LOC103430568/LOC103432443/LOC103400626/LOC103443584/LOC103409386/LOC103402131/LOC103436104/LOC103430817/LOC114824800/LOC114825251/LOC103409035/LOC103435376/LOC103409013/LOC103434897/LOC103434841/LOC103436407/LOC103420161/LOC103436876/LOC114825637/LOC103400665/LOC103437431/LOC103438762/LOC103410574/AP2D12/LOC1034285…	3.52/3.93/3.94/7.19/3.09/7.85/5.13/-4.06/-6.32/2.8/2.52/5.22/3.3/-2.79/2.36/-3.22/7.19/-6.06/-1.09/2.45/-3.79/2.69/7.27/2.17/-4.73/2.71/3.52/-4.97/-5.68/-1.6/4.6/-3.93/-1.97/3.73/2.21/2.7/1.79/3.71/2.98/6.64/-8.3/-1.8/-5.6/5.12/7.45/3.08/2.09/1.7/5.03/2.65/-5.8/2.6/-3.49/4.62/4.03/2.86/3.38/3.25/1.98/1.63/6.33/3.16/-4.04/2.34/-1.97/-1.87/4.09/-5.02/3.02/7.59/3.33/3.24/1.63/5.86/4.77/2.63/4.27/1.3…	GO:0032774	Biological Process	0.0320941
BP	0.0359112	5	37	5.63049	GO:0042398 Cellular modified amino acid biosynthetic process	https://amigo.geneontology.org/amigo/term/GO:0042398	103440666 103436209 103449578 103402640 103446277	LOC103440666/LOC103436209/LOC103449578/LOC103402640/LOC103446277	-2.38/-5.28/3.69/-2.19/-5.68	GO:0042398	Biological Process	0.135135
BP	0.0359112	4	22	7.57557	GO:0042559 Pteridine-containing compound biosynthetic process	https://amigo.geneontology.org/amigo/term/GO:0042559	103440666 103436209 103449578 103446277	LOC103440666/LOC103436209/LOC103449578/LOC103446277	-2.38/-5.28/3.69/-5.68	GO:0042559	Biological Process	0.181818
BP	0.0359112	32	761	1.75204	GO:0006811 Monoatomic ion transport	https://amigo.geneontology.org/amigo/term/GO:0006811	114823905 103432561 103433600 103455222 103435376 103427869 103446622 103437404 114825339 103441021 103441073 103442327 103444868 103445054 103449826 103449825 103449824 103430080 103450012 103450695 103413962 103451596 103451865 103454742 103455827 103455902 103419824 103433118 114821993 103416793 103403971 103404470	LOC114823905/LOC103432561/LOC103433600/LOC103455222/LOC103435376/LOC103427869/LOC103446622/LOC103437404/LOC114825339/LOC103441021/LOC103441073/LOC103442327/LOC103444868/LOC103445054/LOC103449826/LOC103449825/LOC103449824/LOC103430080/LOC103450012/LOC103450695/LOC103413962/LOC103451596/LOC103451865/LOC103454742/LOC103455827/LOC103455902/LOC103419824/LOC103433118/LOC114821993/LOC103416793/LOC103403…	-5.57/1.56/8.2/-2.67/-1.09/-3.14/5.16/8.95/6.46/4.14/4.15/-1.35/3.53/-5.75/-1.39/-2.75/-1.84/2.1/-1.77/-2.96/-3.34/-8.23/-1.86/7.33/5.02/-1.64/4.32/-5.21/-5.94/5.88/-6.99/-2.21	GO:0006811	Biological Process	0.0420499
BP	0.0359112	26	575	1.88401	GO:0006812 Monoatomic cation transport	https://amigo.geneontology.org/amigo/term/GO:0006812	114823905 103432561 103433600 103455222 103435376 103427869 103446622 114825339 103441021 103441073 103444868 103445054 103449826 103449825 103449824 103430080 103450012 103450695 103413962 103451596 103454742 103455827 103455902 103433118 103416793 103404470	LOC114823905/LOC103432561/LOC103433600/LOC103455222/LOC103435376/LOC103427869/LOC103446622/LOC114825339/LOC103441021/LOC103441073/LOC103444868/LOC103445054/LOC103449826/LOC103449825/LOC103449824/LOC103430080/LOC103450012/LOC103450695/LOC103413962/LOC103451596/LOC103454742/LOC103455827/LOC103455902/LOC103433118/LOC103416793/LOC103404470	-5.57/1.56/8.2/-2.67/-1.09/-3.14/5.16/6.46/4.14/4.15/3.53/-5.75/-1.39/-2.75/-1.84/2.1/-1.77/-2.96/-3.34/-8.23/7.33/5.02/-1.64/-5.21/5.88/-2.21	GO:0006812	Biological Process	0.0452174
BP	0.0381638	3	11	11.3634	GO:0042537 Benzene-containing compound metabolic process	https://amigo.geneontology.org/amigo/term/GO:0042537	103430265 103422481 103450046	LOC103430265/LOC103422481/LOC103450046	2.98/-1.82/-4.07	GO:0042537	Biological Process	0.272727
BP	0.0382926	5	38	5.48232	GO:0170035 L-amino acid catabolic process	https://amigo.geneontology.org/amigo/term/GO:0170035	103430265 103427355 103421546 103422481 103450046	LOC103430265/LOC103427355/LOC103421546/LOC103422481/LOC103450046	2.98/-1.26/-2.17/-1.82/-4.07	GO:0170035	Biological Process	0.131579
BP	0.0382926	5	38	5.48232	GO:0170040 Proteinogenic amino acid catabolic process	https://amigo.geneontology.org/amigo/term/GO:0170040	103430265 103427355 103421546 103422481 103450046	LOC103430265/LOC103427355/LOC103421546/LOC103422481/LOC103450046	2.98/-1.26/-2.17/-1.82/-4.07	GO:0170040	Biological Process	0.131579
BP	0.0396424	7	75	3.88879	GO:0014070 Response to organic cyclic compound	https://amigo.geneontology.org/amigo/term/GO:0014070	103419303 103400626 103436872 103440203 103451528 103401849 103433118	LOC103419303/LOC103400626/LOC103436872/LOC103440203/LOC103451528/LOC103401849/LOC103433118	2.09/2.8/5.35/1.96/-5.4/1.33/-5.21	GO:0014070	Biological Process	0.0933333
BP	0.0400744	13	215	2.51932	GO:0044042 Glucan metabolic process	https://amigo.geneontology.org/amigo/term/GO:0044042	103439933 103433099 103436826 103436859 103437435 103440025 103440187 103440384 103423907 103454596 103405614 114821953 103441205	LOC103439933/LOC103433099/LOC103436826/LOC103436859/LOC103437435/LOC103440025/LOC103440187/LOC103440384/LOC103423907/LOC103454596/LOC103405614/LOC114821953/LOC103441205	-2.14/5.51/2.68/2.98/5/-4.15/-3/-7.1/1.92/-3.69/-2.63/8.41/-4.19	GO:0044042	Biological Process	0.0604651
BP	0.0414855	15	269	2.32336	GO:0170039 Proteinogenic amino acid metabolic process	https://amigo.geneontology.org/amigo/term/GO:0170039	103430265 103454683 103455681 103427355 103409380 103443414 103419767 103421546 103444223 103422481 103450046 103451006 103451464 103433262 103405612	LOC103430265/LOC103454683/LOC103455681/LOC103427355/LOC103409380/LOC103443414/LOC103419767/LOC103421546/LOC103444223/LOC103422481/LOC103450046/LOC103451006/LOC103451464/LOC103433262/LOC103405612	2.98/5.19/-2.38/-1.26/-2.14/-1.39/-2.15/-2.17/2.79/-1.82/-4.07/-2.87/-1.43/-6.77/1.7	GO:0170039	Biological Process	0.0557621
BP	0.0422367	15	270	2.31476	GO:0170033 L-amino acid metabolic process	https://amigo.geneontology.org/amigo/term/GO:0170033	103430265 103454683 103455681 103427355 103409380 103443414 103419767 103421546 103444223 103422481 103450046 103451006 103451464 103433262 103405612	LOC103430265/LOC103454683/LOC103455681/LOC103427355/LOC103409380/LOC103443414/LOC103419767/LOC103421546/LOC103444223/LOC103422481/LOC103450046/LOC103451006/LOC103451464/LOC103433262/LOC103405612	2.98/5.19/-2.38/-1.26/-2.14/-1.39/-2.15/-2.17/2.79/-1.82/-4.07/-2.87/-1.43/-6.77/1.7	GO:0170033	Biological Process	0.0555556
BP	0.0425259	127	4144	1.27692	GO:0090304 Nucleic acid metabolic process	https://amigo.geneontology.org/amigo/term/GO:0090304	103433074 103434271 114824374 103438035 103440640 103418050 116184833 103418083 103400365 103456235 103418054 103428504 103430568 103432443 103400626 103443584 103409386 103402131 103436104 103420106 103430817 114824800 114825251 103409035 103435376 103409013 103434897 103434841 103436407 103420161 103436876 114825637 103400665 103437431 103438762 103420532 103420530 103437716 103410574 103439524…	LOC103433074/LOC103434271/LOC114824374/LOC103438035/LOC103440640/LOC103418050/ALF6/LOC103418083/LOC103400365/LOC103456235/LOC103418054/LOC103428504/LOC103430568/LOC103432443/LOC103400626/LOC103443584/LOC103409386/LOC103402131/LOC103436104/LOC103420106/LOC103430817/LOC114824800/LOC114825251/LOC103409035/LOC103435376/LOC103409013/LOC103434897/LOC103434841/LOC103436407/LOC103420161/LOC103436876/LOC1…	1.98/-3.81/3.52/3.93/3.94/7.19/3.09/-5.79/3.39/-2.26/7.85/5.13/-4.06/-6.32/2.8/2.52/5.22/3.3/-2.79/2.56/2.36/-3.22/7.19/-6.06/-1.09/2.45/-3.79/2.69/7.27/2.17/-4.73/2.71/3.52/-4.97/-5.68/5.55/-1.83/3.22/-1.6/4.6/2.23/-3.93/-1.97/3.73/2.21/2.7/1.79/3.71/2.98/6.64/-8.3/-1.8/-5.6/5.12/7.45/3.08/2.09/4.94/1.7/4.3/-3.41/5.03/2.65/-5.8/2.92/2.6/-3.49/4.62/4.03/-2.45/-5.71/2.86/3.38/3.25/1.98/-5.12/1.63/…	GO:0090304	Biological Process	0.0306467
BP	0.0425259	23	500	1.91662	GO:0009755 Hormone-mediated signaling pathway	https://amigo.geneontology.org/amigo/term/GO:0009755	103455120 103437754 103418253 103419303 103436104 103436872 103436903 103400665 103437756 103440203 103440381 103442327 103454648 103447892 114819947 103450975 103452158 103454584 103401849 103401729 103401926 103403677 103404072	LAX2/LOC103437754/LOC103418253/LOC103419303/LOC103436104/LOC103436872/LOC103436903/LOC103400665/LOC103437756/LOC103440203/LOC103440381/LOC103442327/LOC103454648/LOC103447892/LOC114819947/LOC103450975/LOC103452158/LOC103454584/LOC103401849/LOC103401729/LOC103401926/LOC103403677/LOC103404072	4.82/-4.21/-5.94/2.09/-2.79/5.35/-6.55/3.52/4.64/1.96/-2/-1.35/5.5/-5.8/1.34/6.35/-1.5/4.4/1.33/-4.19/-2.66/-1.79/2.75	GO:0009755	Biological Process	0.046
BP	0.0426066	3	12	10.4164	GO:0046654 Tetrahydrofolate biosynthetic process	https://amigo.geneontology.org/amigo/term/GO:0046654	103440666 103449578 103446277	LOC103440666/LOC103449578/LOC103446277	-2.38/3.69/-5.68	GO:0046654	Biological Process	0.25
BP	0.0428361	6	58	4.31024	GO:0044550 Secondary metabolite biosynthetic process	https://amigo.geneontology.org/amigo/term/GO:0044550	103430265 114826101 103440471 103440390 103449154 103450046	LOC103430265/LOC114826101/LOC103440471/LOC103440390/LOC103449154/LOC103450046	2.98/-4.8/-6.31/3.2/7.89/-4.07	GO:0044550	Biological Process	0.103448
BP	0.0443052	109	3487	1.30242	GO:0034654 Nucleobase-containing compound biosynthetic process	https://amigo.geneontology.org/amigo/term/GO:0034654	114824374 103438035 103440640 103418050 116184833 103418054 103428504 103430568 103432443 103400626 103443584 103409386 103402131 103436104 103430817 114824800 114825251 103409035 103435376 103409013 103434897 103434841 103436407 103420161 103436876 114825637 103400665 103437431 103438762 103420318 103410574 103439524 103428556 103420854 114826439 103440865 103441262 103410217 103436462 103442777…	LOC114824374/LOC103438035/LOC103440640/LOC103418050/ALF6/LOC103418054/LOC103428504/LOC103430568/LOC103432443/LOC103400626/LOC103443584/LOC103409386/LOC103402131/LOC103436104/LOC103430817/LOC114824800/LOC114825251/LOC103409035/LOC103435376/LOC103409013/LOC103434897/LOC103434841/LOC103436407/LOC103420161/LOC103436876/LOC114825637/LOC103400665/LOC103437431/LOC103438762/LOC103420318/LOC103410574/AP2D…	3.52/3.93/3.94/7.19/3.09/7.85/5.13/-4.06/-6.32/2.8/2.52/5.22/3.3/-2.79/2.36/-3.22/7.19/-6.06/-1.09/2.45/-3.79/2.69/7.27/2.17/-4.73/2.71/3.52/-4.97/-5.68/-2.33/-1.6/4.6/-3.93/-1.97/3.73/2.21/2.7/1.79/3.71/2.98/6.64/-8.3/-1.8/-5.6/5.12/7.45/3.08/2.09/1.7/5.03/2.65/-5.8/2.3/2.6/-3.49/4.62/4.03/2.86/3.38/3.25/1.98/1.63/6.33/3.16/-4.04/2.34/-1.97/-1.87/-3.76/4.09/-5.02/3.02/7.59/3.33/3.24/1.63/5.86/4.…	GO:0034654	Biological Process	0.031259
BP	0.0449688	8	100	3.33325	GO:0008643 Carbohydrate transport	https://amigo.geneontology.org/amigo/term/GO:0008643	103407259 103455222 103414705 103422077 103449826 103449825 103449824 103452184	LOC103407259/LOC103455222/LOC103414705/LOC103422077/LOC103449826/LOC103449825/LOC103449824/LOC103452184	-1.71/-2.67/2.85/6.56/-1.39/-2.75/-1.84/-4.48	GO:0008643	Biological Process	0.08
MF	0.00633564	155	4618	1.39848	GO:0016787 Hydrolase activity	https://amigo.geneontology.org/amigo/term/GO:0016787	103434412 103411867 103444476 103406415 103437613 103437970 103437393 103418020 103451125 103454169 103400365 103455710 103401295 103401452 103406773 103415395 103428504 103430685 103431945 103432617 103429295 103443415 103400655 103433099 103413697 103427617 103434228 103436637 103448901 103443892 103420106 103436566 103454157 114825251 103427939 103435285 103434779 103434773 103434520 103436765…	LOC103434412/LOC103411867/LOC103444476/LOC103406415/LOC103437613/LOC103437970/LOC103437393/LOC103418020/LOC103451125/LOC103454169/LOC103400365/LOC103455710/LOC103401295/LOC103401452/LOC103406773/LOC103415395/LOC103428504/LOC103430685/LOC103431945/LOC103432617/LOC103429295/LOC103443415/LOC103400655/LOC103433099/LOC103413697/LOC103427617/LOC103434228/LOC103436637/LOC103448901/LOC103443892/LOC103420…	-1.5/4.25/4.39/2.16/3.1/-1.74/-1.99/-2.71/-2/-6.25/3.39/-2.61/2.66/-5.09/-1.99/1.2/5.13/-1.54/4.05/-2.56/-1.62/-1.85/2.73/5.51/-2.25/3.1/8.36/4.9/2.5/2.79/2.56/-1.43/2.67/7.19/-5.63/-1.42/2.66/2.8/3.49/-2.25/2.47/2.98/5.16/1.6/3.7/-1.85/5/5.55/-1.83/-1.1/-1.55/3.52/-4.68/2.75/4.93/-7.16/-1.5/2.09/-9.21/-1.86/-5.43/4.15/7.51/7.47/4.29/3.54/-3.19/3.84/2.71/-1.54/2.29/-4.33/-6.96/2.36/4.49/4.3/4.07/…	GO:0016787	Molecular Function	0.0335643
MF	0.0307587	69	1839	1.56331	GO:0005215 Transporter activity	https://amigo.geneontology.org/amigo/term/GO:0005215	103402119 103455120 103437754 103418253 103418927 114823905 103432561 103449844 103433600 103408685 103436645 103407259 103455222 103435376 103435610 103427869 103427792 103428479 103446622 103420532 103420530 103428693 103420887 103441021 103441073 103414705 114826593 103421471 103442777 103442327 103442919 103422077 103444868 103445055 103449826 103449825 103449824 103432349 103412036 103454648…	LOC103402119/LAX2/LOC103437754/LOC103418253/LOC103418927/LOC114823905/LOC103432561/LOC103449844/LOC103433600/LOC103408685/LOC103436645/LOC103407259/LOC103455222/LOC103435376/LOC103435610/LOC103427869/LOC103427792/LOC103428479/LOC103446622/LOC103420532/LOC103420530/LOC103428693/LOC103420887/LOC103441021/LOC103441073/LOC103414705/LOC114826593/LOC103421471/LOC103442777/LOC103442327/LOC103442919/LOC1…	-6.35/4.82/-4.21/-5.94/3.94/-5.57/1.56/-2.51/8.2/-1.96/7.06/-1.71/-2.67/-1.09/-6.78/-3.14/3.9/2.77/5.16/5.55/-1.83/-1.54/3.58/4.14/4.15/2.85/-2.33/-6.7/2.98/-1.35/-6.81/6.56/3.53/2.54/-1.39/-2.75/-1.84/5.3/-4.84/5.5/4.49/-1.88/-4.31/2.1/-3.34/-2.18/6.16/-1.86/4.48/-1.68/2.94/7.33/-1.78/-2.52/-2.58/5.02/2.18/-1.64/-4.19/4.32/-3.7/4.78/-5.94/5.88/4.61/-2.21/5.28/4.92/-2.57	GO:0005215	Molecular Function	0.0375204
MF	0.0307587	68	1785	1.58726	GO:0022857 Transmembrane transporter activity	https://amigo.geneontology.org/amigo/term/GO:0022857	103402119 103455120 103437754 103418253 103418927 114823905 103432561 103449844 103433600 103408685 103436645 103407259 103455222 103435376 103435610 103427869 103427792 103428479 103446622 103420532 103420530 103428693 103420887 103441021 103441073 103414705 114826593 103421471 103442777 103442327 103442919 103422077 103444868 103445055 103449826 103449825 103449824 103432349 103412036 103454648…	LOC103402119/LAX2/LOC103437754/LOC103418253/LOC103418927/LOC114823905/LOC103432561/LOC103449844/LOC103433600/LOC103408685/LOC103436645/LOC103407259/LOC103455222/LOC103435376/LOC103435610/LOC103427869/LOC103427792/LOC103428479/LOC103446622/LOC103420532/LOC103420530/LOC103428693/LOC103420887/LOC103441021/LOC103441073/LOC103414705/LOC114826593/LOC103421471/LOC103442777/LOC103442327/LOC103442919/LOC1…	-6.35/4.82/-4.21/-5.94/3.94/-5.57/1.56/-2.51/8.2/-1.96/7.06/-1.71/-2.67/-1.09/-6.78/-3.14/3.9/2.77/5.16/5.55/-1.83/-1.54/3.58/4.14/4.15/2.85/-2.33/-6.7/2.98/-1.35/-6.81/6.56/3.53/2.54/-1.39/-2.75/-1.84/5.3/-4.84/5.5/-1.88/-4.31/2.1/-3.34/-2.18/6.16/-1.86/4.48/-1.68/2.94/7.33/-1.78/-2.52/-2.58/5.02/2.18/-1.64/-4.19/4.32/-3.7/4.78/-5.94/5.88/4.61/-2.21/5.28/4.92/-2.57	GO:0022857	Molecular Function	0.0380952
MF	0.0307587	28	552	2.11347	GO:0042578 Phosphoric ester hydrolase activity	https://amigo.geneontology.org/amigo/term/GO:0042578	103411867 103444476 103406415 103454169 103430685 103431945 103427617 103448901 103443892 103434773 103420532 103420530 103437892 103446941 103439854 103453312 103439347 103448461 103414043 103451169 103451153 103454895 103450426 103456204 103428267 114821525 103432165 103416137	LOC103411867/LOC103444476/LOC103406415/LOC103454169/LOC103430685/LOC103431945/LOC103427617/LOC103448901/LOC103443892/LOC103434773/LOC103420532/LOC103420530/LOC103437892/LOC103446941/LOC103439854/LOC103453312/LOC103439347/LOC103448461/LOC103414043/LOC103451169/LOC103451153/LOC103454895/LOC103450426/LOC103456204/LOC103428267/LOC114821525/LOC103432165/LOC103416137	4.25/4.39/2.16/-6.25/-1.54/4.05/3.1/2.5/2.79/2.8/5.55/-1.83/-1.55/2.75/-7.16/7.47/2.4/2.26/4.28/-4.07/2.94/3.19/-4.69/5.11/7.58/-1.89/2.79/2.2	GO:0042578	Molecular Function	0.0507246
MF	0.0456156	4	17	9.80368	GO:0005351 Carbohydrate:proton symporter activity	https://amigo.geneontology.org/amigo/term/GO:0005351	103455222 103449826 103449825 103449824	LOC103455222/LOC103449826/LOC103449825/LOC103449824	-2.67/-1.39/-2.75/-1.84	GO:0005351	Molecular Function	0.235294
MF	0.0456156	4	17	9.80368	GO:0005402 Carbohydrate:monoatomic cation symporter activity	https://amigo.geneontology.org/amigo/term/GO:0005402	103455222 103449826 103449825 103449824	LOC103455222/LOC103449826/LOC103449825/LOC103449824	-2.67/-1.39/-2.75/-1.84	GO:0005402	Molecular Function	0.235294
MF	0.0456156	20	367	2.27061	GO:0015291 Secondary active transmembrane transporter activity	https://amigo.geneontology.org/amigo/term/GO:0015291	103455120 103437754 103418253 103418927 103433600 103455222 103427792 103428479 103414705 103449826 103449825 103449824 103454648 103413962 103451609 103401729 114821993 103416793 103425938 103405489	LAX2/LOC103437754/LOC103418253/LOC103418927/LOC103433600/LOC103455222/LOC103427792/LOC103428479/LOC103414705/LOC103449826/LOC103449825/LOC103449824/LOC103454648/LOC103413962/LOC103451609/LOC103401729/LOC114821993/LOC103416793/LOC103425938/LOC103405489	4.82/-4.21/-5.94/3.94/8.2/-2.67/3.9/2.77/2.85/-1.39/-2.75/-1.84/5.5/-3.34/6.16/-4.19/-5.94/5.88/5.28/4.92	GO:0015291	Molecular Function	0.0544959
MF	0.0456156	10	126	3.3068	GO:0015293 Symporter activity	https://amigo.geneontology.org/amigo/term/GO:0015293	103455120 103437754 103418253 103455222 103414705 103449826 103449825 103449824 103454648 103401729	LAX2/LOC103437754/LOC103418253/LOC103455222/LOC103414705/LOC103449826/LOC103449825/LOC103449824/LOC103454648/LOC103401729	4.82/-4.21/-5.94/-2.67/2.85/-1.39/-2.75/-1.84/5.5/-4.19	GO:0015293	Molecular Function	0.0793651
MF	0.0456156	4	19	8.77171	GO:0015294 Solute:monoatomic cation symporter activity	https://amigo.geneontology.org/amigo/term/GO:0015294	103455222 103449826 103449825 103449824	LOC103455222/LOC103449826/LOC103449825/LOC103449824	-2.67/-1.39/-2.75/-1.84	GO:0015294	Molecular Function	0.210526
MF	0.0456156	4	17	9.80368	GO:0015295 Solute:proton symporter activity	https://amigo.geneontology.org/amigo/term/GO:0015295	103455222 103449826 103449825 103449824	LOC103455222/LOC103449826/LOC103449825/LOC103449824	-2.67/-1.39/-2.75/-1.84	GO:0015295	Molecular Function	0.235294
MF	0.0456156	8	81	4.11513	GO:0016651 Oxidoreductase activity acting on nad(p)h	https://amigo.geneontology.org/amigo/term/GO:0016651	103426815 103406656 103440407 103423822 103455837 103401224 103445824 103426210	LOC103426815/LOC103406656/LOC103440407/LOC103423822/LOC103455837/LOC103401224/LOC103445824/LOC103426210	2.07/-1.75/-1.27/-1.68/2.18/-1.82/-3.11/-2.57	GO:0016651	Molecular Function	0.0987654
MF	0.0456156	26	545	1.98772	GO:0016887 Atp hydrolysis activity	https://amigo.geneontology.org/amigo/term/GO:0016887	103400365 103401452 103406773 103413697 103436637 103420106 103436566 103434520 103446622 103415827 103400676 103420532 103420530 103445102 103446061 103447255 103423351 103451464 114820643 103451716 103430956 103454742 103452588 103454896 103455902 103411613	LOC103400365/LOC103401452/LOC103406773/LOC103413697/LOC103436637/LOC103420106/LOC103436566/LOC103434520/LOC103446622/LOC103415827/LOC103400676/LOC103420532/LOC103420530/LOC103445102/LOC103446061/LOC103447255/LOC103423351/LOC103451464/LOC114820643/LOC103451716/LOC103430956/LOC103454742/LOC103452588/LOC103454896/LOC103455902/LOC103411613	3.39/-5.09/-1.99/-2.25/4.9/2.56/-1.43/3.49/5.16/3.7/-1.85/5.55/-1.83/-1.54/4.49/-1.95/-1.72/-1.43/1.63/4.03/3.49/7.33/-1.47/-1.7/-1.64/2.49	GO:0016887	Molecular Function	0.0477064
MF	0.0456156	50	1309	1.59151	GO:0140657 Atp-dependent activity	https://amigo.geneontology.org/amigo/term/GO:0140657	103400365 103401452 103406773 103432617 103433069 103413697 103436637 103420106 103436566 103420916 103427939 103434520 103446622 114825640 103415827 103400676 103420532 103420530 103441634 103442777 103445108 103445102 103449797 103445037 103445817 103445816 103446061 103447255 103430080 103423351 103430424 103451464 103452218 114820643 103451591 103451716 103430956 103454575 103454742 103452588…	LOC103400365/LOC103401452/LOC103406773/LOC103432617/LOC103433069/LOC103413697/LOC103436637/LOC103420106/LOC103436566/LOC103420916/LOC103427939/LOC103434520/LOC103446622/LOC114825640/LOC103415827/LOC103400676/LOC103420532/LOC103420530/LOC103441634/LOC103442777/LOC103445108/LOC103445102/LOC103449797/LOC103445037/LOC103445817/LOC103445816/LOC103446061/LOC103447255/LOC103430080/LOC103423351/LOC103430…	3.39/-5.09/-1.99/-2.56/3.04/-2.25/4.9/2.56/-1.43/3.92/-5.63/3.49/5.16/4.06/3.7/-1.85/5.55/-1.83/2.46/2.98/4.06/-1.54/4.29/-4.33/2.36/4.47/4.49/-1.95/2.1/-1.72/-1.62/-1.43/4.27/1.63/-2.18/4.03/3.49/4.79/7.33/-1.47/-1.7/-1.64/-2.11/-4.39/4.78/-5.21/2.88/2.49/1.09/4.61	GO:0140657	Molecular Function	0.0381971
MF	0.0475307	49	1283	1.59128	GO:0016788 Hydrolase activity acting on ester bonds	https://amigo.geneontology.org/amigo/term/GO:0016788	103411867 103444476 103406415 103454169 103428504 103430685 103431945 103427617 103434228 103448901 103443892 103434773 103420532 103420530 103437740 103437892 103446941 103434695 103439854 103439908 103453312 103411176 103446464 103446741 103439347 103448461 103448568 103423120 103414043 103450830 103451286 103451100 103451169 103451153 103414279 103453950 103454895 103450426 103431301 103456204…	LOC103411867/LOC103444476/LOC103406415/LOC103454169/LOC103428504/LOC103430685/LOC103431945/LOC103427617/LOC103434228/LOC103448901/LOC103443892/LOC103434773/LOC103420532/LOC103420530/LOC103437740/LOC103437892/LOC103446941/LOC103434695/LOC103439854/LOC103439908/LOC103453312/LOC103411176/LOC103446464/LOC103446741/LOC103439347/LOC103448461/LOC103448568/LOC103423120/LOC103414043/LOC103450830/LOC103451…	4.25/4.39/2.16/-6.25/5.13/-1.54/4.05/3.1/8.36/2.5/2.79/2.8/5.55/-1.83/-1.1/-1.55/2.75/4.93/-7.16/-1.5/7.47/4.29/4.3/-3.41/2.4/2.26/-3.53/1.97/4.28/4.6/7.41/5.02/-4.07/2.94/6.33/3.58/3.19/-4.69/-10.51/5.11/4.97/7.58/3.52/-1.89/2.79/2.2/3.14/3.19/2.38	GO:0016788	Molecular Function	0.0381917
MF	0.0495884	2	3	27.7771	GO:0004452 Isopentenyl-diphosphate delta-isomerase activity	https://amigo.geneontology.org/amigo/term/GO:0004452	103419532 103414031	LOC103419532/LOC103414031	-1.52/-2.45	GO:0004452	Molecular Function	0.666667
MF	0.0495884	30	685	1.82477	GO:0004553 Hydrolase activity hydrolyzing o-glycosyl compounds	https://amigo.geneontology.org/amigo/term/GO:0004553	103437613 103437970 103454169 103401295 103433099 103436765 103436859 103404723 103437435 103440221 103435261 103421512 103401310 103446732 103430059 103449221 103451863 114819126 103423907 103454540 114820855 103454700 103455847 103456194 103431481 103403402 114821953 103403507 103403708 103404601	LOC103437613/LOC103437970/LOC103454169/LOC103401295/LOC103433099/LOC103436765/LOC103436859/LOC103404723/LOC103437435/LOC103440221/LOC103435261/LOC103421512/LOC103401310/LOC103446732/LOC103430059/LOC103449221/AMY10/LOC114819126/LOC103423907/LOC103454540/LOC114820855/LOC103454700/LOC103455847/LOC103456194/LOC103431481/LOC103403402/LOC114821953/LOC103403507/LOC103403708/LOC103404601	3.1/-1.74/-6.25/2.66/5.51/-2.25/2.98/1.6/5/-9.21/7.51/-3.19/2.29/4.07/-4.25/5.16/-1.97/6.12/1.92/-2.35/-4.02/1.65/8.2/-2.11/1.43/7.98/8.41/-2.63/4.04/5.25	GO:0004553	Molecular Function	0.0437956
MF	0.0495884	2	3	27.7771	GO:0008484 Sulfuric ester hydrolase activity	https://amigo.geneontology.org/amigo/term/GO:0008484	103411176 103425883	LOC103411176/LOC103425883	4.29/3.19	GO:0008484	Molecular Function	0.666667
MF	0.0495884	5	35	5.95223	GO:0016655 Oxidoreductase activity acting on nad(p)h quinone or similar compound as acceptor	https://amigo.geneontology.org/amigo/term/GO:0016655	103426815 103423822 103455837 103401224 103426210	LOC103426815/LOC103423822/LOC103455837/LOC103401224/LOC103426210	2.07/-1.68/2.18/-1.82/-2.57	GO:0016655	Molecular Function	0.142857
MF	0.0495884	23	481	1.99233	GO:0016791 Phosphatase activity	https://amigo.geneontology.org/amigo/term/GO:0016791	103411867 103444476 103454169 103430685 103431945 103427617 103448901 103443892 103434773 103446941 103439854 103453312 103439347 103448461 103414043 103451169 103451153 103454895 103450426 103428267 114821525 103432165 103416137	LOC103411867/LOC103444476/LOC103454169/LOC103430685/LOC103431945/LOC103427617/LOC103448901/LOC103443892/LOC103434773/LOC103446941/LOC103439854/LOC103453312/LOC103439347/LOC103448461/LOC103414043/LOC103451169/LOC103451153/LOC103454895/LOC103450426/LOC103428267/LOC114821525/LOC103432165/LOC103416137	4.25/4.39/-6.25/-1.54/4.05/3.1/2.5/2.79/2.8/2.75/-7.16/7.47/2.4/2.26/4.28/-4.07/2.94/3.19/-4.69/7.58/-1.89/2.79/2.2	GO:0016791	Molecular Function	0.047817
MF	0.0495884	31	723	1.78649	GO:0022804 Active transmembrane transporter activity	https://amigo.geneontology.org/amigo/term/GO:0022804	103455120 103437754 103418253 103418927 103433600 103455222 103427792 103428479 103446622 103414705 103442777 103449826 103449825 103449824 103454648 103430080 103413962 103451591 103451609 103423822 103454742 103455837 103455902 103401729 103425440 114821993 103416793 103404434 103425938 103405489 103426210	LAX2/LOC103437754/LOC103418253/LOC103418927/LOC103433600/LOC103455222/LOC103427792/LOC103428479/LOC103446622/LOC103414705/LOC103442777/LOC103449826/LOC103449825/LOC103449824/LOC103454648/LOC103430080/LOC103413962/LOC103451591/LOC103451609/LOC103423822/LOC103454742/LOC103455837/LOC103455902/LOC103401729/LOC103425440/LOC114821993/LOC103416793/LOC103404434/LOC103425938/LOC103405489/LOC103426210	4.82/-4.21/-5.94/3.94/8.2/-2.67/3.9/2.77/5.16/2.85/2.98/-1.39/-2.75/-1.84/5.5/2.1/-3.34/-2.18/6.16/-1.68/7.33/2.18/-1.64/-4.19/4.78/-5.94/5.88/4.61/5.28/4.92/-2.57	GO:0022804	Molecular Function	0.0428769
MF	0.0495884	14	232	2.51431	GO:0022853 Active monoatomic ion transmembrane transporter activity	https://amigo.geneontology.org/amigo/term/GO:0022853	103433600 103455222 103446622 103449826 103449825 103449824 103430080 103413962 103423822 103454742 103455837 103455902 103416793 103426210	LOC103433600/LOC103455222/LOC103446622/LOC103449826/LOC103449825/LOC103449824/LOC103430080/LOC103413962/LOC103423822/LOC103454742/LOC103455837/LOC103455902/LOC103416793/LOC103426210	8.2/-2.67/5.16/-1.39/-2.75/-1.84/2.1/-3.34/-1.68/7.33/2.18/-1.64/5.88/-2.57	GO:0022853	Molecular Function	0.0603448
CC	0.0215315	122	3639	1.39687	GO:0005634 Nucleus	https://amigo.geneontology.org/amigo/term/GO:0005634	114824374 103433994 103440640 116184833 103450888 103418083 103453890 103454039 103427141 103420002 103432143 103430568 103432443 103432467 103432617 103400626 103443584 103409386 103436637 103402131 103436104 103420106 103420916 103425803 114824800 103409035 103435376 103409031 103435285 103434773 103436407 103436774 103409483 103409440 103420161 103420170 114825654 103400665 103437431 103438762…	LOC114824374/LOC103433994/LOC103440640/ALF6/LOC103450888/LOC103418083/LOC103453890/LOC103454039/LOC103427141/LOC103420002/LOC103432143/LOC103430568/LOC103432443/LOC103432467/LOC103432617/LOC103400626/LOC103443584/LOC103409386/LOC103436637/LOC103402131/LOC103436104/LOC103420106/LOC103420916/LOC103425803/LOC114824800/LOC103409035/LOC103435376/LOC103409031/LOC103435285/LOC103434773/LOC103436407/LOC1…	3.52/2.75/3.94/3.09/2.43/-5.79/-2.94/8.08/-6.32/-1.46/-4.35/-4.06/-6.32/2.07/-2.56/2.8/2.52/5.22/4.9/3.3/-2.79/2.56/3.92/3.62/-3.22/-6.06/-1.09/4.79/-1.42/2.8/7.27/3.58/4.33/-4.79/2.17/-6.95/2.5/3.52/-4.97/-5.68/5.55/-1.83/4.91/-1.6/4.6/-2.6/-3.93/-1.97/-1.86/2.7/-3.03/2.99/9.79/-3.07/2.98/6.64/5.12/7.45/3.08/2.09/4.06/-1.54/4.26/2.43/-1.95/-5.8/-2.54/-4.71/5.41/4.62/4.03/2.86/3.38/5.47/-1.7/1.98…	GO:0005634	Cellular Component	0.0335257

## Sheet: HR_TOP_vs_HR_NCK_LFC_1
ont	Enrichment.FDR	nGenes	Pathway.Genes	Fold.Enrichment	Pathway	URL	Genes	Geneid	LogFC	GO	ontology	GeneRatio
BP	0.000959574	23	2093	2.73876	GO:0019219 Regulation of nucleobase-containing compound metabolic process	https://amigo.geneontology.org/amigo/term/GO:0019219	103438035 103418054 103409386 103420161 103400665 103442344 103411264 114820115 103413941 114820071 114820072 103451803 103414303 103414337 103440683 103405327 103455367 103455944 103401226 103401849 103401340 114821699 103402681	LOC103438035/LOC103418054/LOC103409386/LOC103420161/LOC103400665/LOC103442344/LOC103411264/LOC114820115/LOC103413941/LOC114820071/LOC114820072/NAC1/LOC103414303/LOC103414337/BHLH18/LOC103405327/LOC103455367/LOC103455944/LOC103401226/LOC103401849/LOC103401340/LOC114821699/MYB7	5.75/8.88/4.61/2.58/3.26/7.44/2.65/-3.18/3.09/2.46/1.62/-4.53/2.39/3.45/5.71/2.39/-3.54/-3.96/5.16/1.66/-4.5/2.49/-3.99	GO:0019219	Biological Process	0.010989
BP	0.000959574	23	2061	2.78128	GO:0051252 Regulation of rna metabolic process	https://amigo.geneontology.org/amigo/term/GO:0051252	103438035 103418054 103409386 103420161 103400665 103442344 103411264 114820115 103413941 114820071 114820072 103451803 103414303 103414337 103440683 103405327 103455367 103455944 103401226 103401849 103401340 114821699 103402681	LOC103438035/LOC103418054/LOC103409386/LOC103420161/LOC103400665/LOC103442344/LOC103411264/LOC114820115/LOC103413941/LOC114820071/LOC114820072/NAC1/LOC103414303/LOC103414337/BHLH18/LOC103405327/LOC103455367/LOC103455944/LOC103401226/LOC103401849/LOC103401340/LOC114821699/MYB7	5.75/8.88/4.61/2.58/3.26/7.44/2.65/-3.18/3.09/2.46/1.62/-4.53/2.39/3.45/5.71/2.39/-3.54/-3.96/5.16/1.66/-4.5/2.49/-3.99	GO:0051252	Biological Process	0.0111596
BP	0.000959574	23	2035	2.81682	GO:0006355 Regulation of dna-templated transcription	https://amigo.geneontology.org/amigo/term/GO:0006355	103438035 103418054 103409386 103420161 103400665 103442344 103411264 114820115 103413941 114820071 114820072 103451803 103414303 103414337 103440683 103405327 103455367 103455944 103401226 103401849 103401340 114821699 103402681	LOC103438035/LOC103418054/LOC103409386/LOC103420161/LOC103400665/LOC103442344/LOC103411264/LOC114820115/LOC103413941/LOC114820071/LOC114820072/NAC1/LOC103414303/LOC103414337/BHLH18/LOC103405327/LOC103455367/LOC103455944/LOC103401226/LOC103401849/LOC103401340/LOC114821699/MYB7	5.75/8.88/4.61/2.58/3.26/7.44/2.65/-3.18/3.09/2.46/1.62/-4.53/2.39/3.45/5.71/2.39/-3.54/-3.96/5.16/1.66/-4.5/2.49/-3.99	GO:0006355	Biological Process	0.0113022
BP	0.000959574	23	2035	2.81682	GO:2001141 Regulation of rna biosynthetic process	https://amigo.geneontology.org/amigo/term/GO:2001141	103438035 103418054 103409386 103420161 103400665 103442344 103411264 114820115 103413941 114820071 114820072 103451803 103414303 103414337 103440683 103405327 103455367 103455944 103401226 103401849 103401340 114821699 103402681	LOC103438035/LOC103418054/LOC103409386/LOC103420161/LOC103400665/LOC103442344/LOC103411264/LOC114820115/LOC103413941/LOC114820071/LOC114820072/NAC1/LOC103414303/LOC103414337/BHLH18/LOC103405327/LOC103455367/LOC103455944/LOC103401226/LOC103401849/LOC103401340/LOC114821699/MYB7	5.75/8.88/4.61/2.58/3.26/7.44/2.65/-3.18/3.09/2.46/1.62/-4.53/2.39/3.45/5.71/2.39/-3.54/-3.96/5.16/1.66/-4.5/2.49/-3.99	GO:2001141	Biological Process	0.0113022
BP	0.000959574	5	70	17.8019	GO:0009664 Plant-type cell wall organization	https://amigo.geneontology.org/amigo/term/GO:0009664	103438035 103418054 103442361 103447269 103404648	LOC103438035/LOC103418054/LOC103442361/LOC103447269/LOC103404648	5.75/8.88/8.46/5.63/-2.17	GO:0009664	Biological Process	0.0714286
BP	0.00155389	8	298	6.69066	GO:0045229 External encapsulating structure organization	https://amigo.geneontology.org/amigo/term/GO:0045229	103438035 103418054 103436766 103442361 103447269 103423907 103433123 103404648	LOC103438035/LOC103418054/LOC103436766/LOC103442361/LOC103447269/LOC103423907/LOC103433123/LOC103404648	5.75/8.88/2.05/8.46/5.63/3.35/2.59/-2.17	GO:0045229	Biological Process	0.0268456
BP	0.00155389	8	288	6.92297	GO:0071555 Cell wall organization	https://amigo.geneontology.org/amigo/term/GO:0071555	103438035 103418054 103436766 103442361 103447269 103423907 103433123 103404648	LOC103438035/LOC103418054/LOC103436766/LOC103442361/LOC103447269/LOC103423907/LOC103433123/LOC103404648	5.75/8.88/2.05/8.46/5.63/3.35/2.59/-2.17	GO:0071555	Biological Process	0.0277778
BP	0.00155389	5	86	14.4899	GO:0071669 Plant-type cell wall organization or biogenesis	https://amigo.geneontology.org/amigo/term/GO:0071669	103438035 103418054 103442361 103447269 103404648	LOC103438035/LOC103418054/LOC103442361/LOC103447269/LOC103404648	5.75/8.88/8.46/5.63/-2.17	GO:0071669	Biological Process	0.0581395
BP	0.00186473	23	2319	2.47185	GO:0010468 Regulation of gene expression	https://amigo.geneontology.org/amigo/term/GO:0010468	103438035 103418054 103409386 103420161 103400665 103442344 103411264 114820115 103413941 114820071 114820072 103451803 103414303 103414337 103440683 103405327 103455367 103455944 103401226 103401849 103401340 114821699 103402681	LOC103438035/LOC103418054/LOC103409386/LOC103420161/LOC103400665/LOC103442344/LOC103411264/LOC114820115/LOC103413941/LOC114820071/LOC114820072/NAC1/LOC103414303/LOC103414337/BHLH18/LOC103405327/LOC103455367/LOC103455944/LOC103401226/LOC103401849/LOC103401340/LOC114821699/MYB7	5.75/8.88/4.61/2.58/3.26/7.44/2.65/-3.18/3.09/2.46/1.62/-4.53/2.39/3.45/5.71/2.39/-3.54/-3.96/5.16/1.66/-4.5/2.49/-3.99	GO:0010468	Biological Process	0.00991807
BP	0.00186473	23	2324	2.46653	GO:0010556 Regulation of macromolecule biosynthetic process	https://amigo.geneontology.org/amigo/term/GO:0010556	103438035 103418054 103409386 103420161 103400665 103442344 103411264 114820115 103413941 114820071 114820072 103451803 103414303 103414337 103440683 103405327 103455367 103455944 103401226 103401849 103401340 114821699 103402681	LOC103438035/LOC103418054/LOC103409386/LOC103420161/LOC103400665/LOC103442344/LOC103411264/LOC114820115/LOC103413941/LOC114820071/LOC114820072/NAC1/LOC103414303/LOC103414337/BHLH18/LOC103405327/LOC103455367/LOC103455944/LOC103401226/LOC103401849/LOC103401340/LOC114821699/MYB7	5.75/8.88/4.61/2.58/3.26/7.44/2.65/-3.18/3.09/2.46/1.62/-4.53/2.39/3.45/5.71/2.39/-3.54/-3.96/5.16/1.66/-4.5/2.49/-3.99	GO:0010556	Biological Process	0.00989673
BP	0.00186473	23	2331	2.45913	GO:0031326 Regulation of cellular biosynthetic process	https://amigo.geneontology.org/amigo/term/GO:0031326	103438035 103418054 103409386 103420161 103400665 103442344 103411264 114820115 103413941 114820071 114820072 103451803 103414303 103414337 103440683 103405327 103455367 103455944 103401226 103401849 103401340 114821699 103402681	LOC103438035/LOC103418054/LOC103409386/LOC103420161/LOC103400665/LOC103442344/LOC103411264/LOC114820115/LOC103413941/LOC114820071/LOC114820072/NAC1/LOC103414303/LOC103414337/BHLH18/LOC103405327/LOC103455367/LOC103455944/LOC103401226/LOC103401849/LOC103401340/LOC114821699/MYB7	5.75/8.88/4.61/2.58/3.26/7.44/2.65/-3.18/3.09/2.46/1.62/-4.53/2.39/3.45/5.71/2.39/-3.54/-3.96/5.16/1.66/-4.5/2.49/-3.99	GO:0031326	Biological Process	0.00986701
BP	0.00186473	23	2323	2.46759	GO:0080090 Regulation of primary metabolic process	https://amigo.geneontology.org/amigo/term/GO:0080090	103438035 103418054 103409386 103420161 103400665 103442344 103411264 114820115 103413941 114820071 114820072 103451803 103414303 103414337 103440683 103405327 103455367 103455944 103401226 103401849 103401340 114821699 103402681	LOC103438035/LOC103418054/LOC103409386/LOC103420161/LOC103400665/LOC103442344/LOC103411264/LOC114820115/LOC103413941/LOC114820071/LOC114820072/NAC1/LOC103414303/LOC103414337/BHLH18/LOC103405327/LOC103455367/LOC103455944/LOC103401226/LOC103401849/LOC103401340/LOC114821699/MYB7	5.75/8.88/4.61/2.58/3.26/7.44/2.65/-3.18/3.09/2.46/1.62/-4.53/2.39/3.45/5.71/2.39/-3.54/-3.96/5.16/1.66/-4.5/2.49/-3.99	GO:0080090	Biological Process	0.00990099
BP	0.00186473	23	2306	2.48579	GO:0006351 Dna-templated transcription	https://amigo.geneontology.org/amigo/term/GO:0006351	103438035 103418054 103409386 103420161 103400665 103442344 103411264 114820115 103413941 114820071 114820072 103451803 103414303 103414337 103440683 103405327 103455367 103455944 103401226 103401849 103401340 114821699 103402681	LOC103438035/LOC103418054/LOC103409386/LOC103420161/LOC103400665/LOC103442344/LOC103411264/LOC114820115/LOC103413941/LOC114820071/LOC114820072/NAC1/LOC103414303/LOC103414337/BHLH18/LOC103405327/LOC103455367/LOC103455944/LOC103401226/LOC103401849/LOC103401340/LOC114821699/MYB7	5.75/8.88/4.61/2.58/3.26/7.44/2.65/-3.18/3.09/2.46/1.62/-4.53/2.39/3.45/5.71/2.39/-3.54/-3.96/5.16/1.66/-4.5/2.49/-3.99	GO:0006351	Biological Process	0.00997398
BP	0.00186473	23	2334	2.45596	GO:0009889 Regulation of biosynthetic process	https://amigo.geneontology.org/amigo/term/GO:0009889	103438035 103418054 103409386 103420161 103400665 103442344 103411264 114820115 103413941 114820071 114820072 103451803 103414303 103414337 103440683 103405327 103455367 103455944 103401226 103401849 103401340 114821699 103402681	LOC103438035/LOC103418054/LOC103409386/LOC103420161/LOC103400665/LOC103442344/LOC103411264/LOC114820115/LOC103413941/LOC114820071/LOC114820072/NAC1/LOC103414303/LOC103414337/BHLH18/LOC103405327/LOC103455367/LOC103455944/LOC103401226/LOC103401849/LOC103401340/LOC114821699/MYB7	5.75/8.88/4.61/2.58/3.26/7.44/2.65/-3.18/3.09/2.46/1.62/-4.53/2.39/3.45/5.71/2.39/-3.54/-3.96/5.16/1.66/-4.5/2.49/-3.99	GO:0009889	Biological Process	0.00985433
BP	0.0022551	23	2377	2.41154	GO:0031323 Regulation of cellular metabolic process	https://amigo.geneontology.org/amigo/term/GO:0031323	103438035 103418054 103409386 103420161 103400665 103442344 103411264 114820115 103413941 114820071 114820072 103451803 103414303 103414337 103440683 103405327 103455367 103455944 103401226 103401849 103401340 114821699 103402681	LOC103438035/LOC103418054/LOC103409386/LOC103420161/LOC103400665/LOC103442344/LOC103411264/LOC114820115/LOC103413941/LOC114820071/LOC114820072/NAC1/LOC103414303/LOC103414337/BHLH18/LOC103405327/LOC103455367/LOC103455944/LOC103401226/LOC103401849/LOC103401340/LOC114821699/MYB7	5.75/8.88/4.61/2.58/3.26/7.44/2.65/-3.18/3.09/2.46/1.62/-4.53/2.39/3.45/5.71/2.39/-3.54/-3.96/5.16/1.66/-4.5/2.49/-3.99	GO:0031323	Biological Process	0.00967606
BP	0.0022551	30	3578	2.08966	GO:0050794 Regulation of cellular process	https://amigo.geneontology.org/amigo/term/GO:0050794	103406415 103438035 103418054 103418210 103433653 103434367 103409386 103420161 103400665 103437756 103442344 103411264 114820115 103413941 114820071 114820072 103451803 103414303 103414337 103454584 103440683 103405327 103455367 103455944 103401226 103401849 103401340 114821699 103401729 103402681	LOC103406415/LOC103438035/LOC103418054/LOC103418210/LOC103433653/LOC103434367/LOC103409386/LOC103420161/LOC103400665/LOC103437756/LOC103442344/LOC103411264/LOC114820115/LOC103413941/LOC114820071/LOC114820072/NAC1/LOC103414303/LOC103414337/LOC103454584/BHLH18/LOC103405327/LOC103455367/LOC103455944/LOC103401226/LOC103401849/LOC103401340/LOC114821699/LOC103401729/MYB7	2.47/5.75/8.88/1.4/2.33/-2.67/4.61/2.58/3.26/5.26/7.44/2.65/-3.18/3.09/2.46/1.62/-4.53/2.39/3.45/3.71/5.71/2.39/-3.54/-3.96/5.16/1.66/-4.5/2.49/-3.38/-3.99	GO:0050794	Biological Process	0.00838457
BP	0.0027887	8	361	5.52304	GO:0071554 Cell wall organization or biogenesis	https://amigo.geneontology.org/amigo/term/GO:0071554	103438035 103418054 103436766 103442361 103447269 103423907 103433123 103404648	LOC103438035/LOC103418054/LOC103436766/LOC103442361/LOC103447269/LOC103423907/LOC103433123/LOC103404648	5.75/8.88/2.05/8.46/5.63/3.35/2.59/-2.17	GO:0071554	Biological Process	0.0221607
BP	0.00392094	23	2496	2.29656	GO:0060255 Regulation of macromolecule metabolic process	https://amigo.geneontology.org/amigo/term/GO:0060255	103438035 103418054 103409386 103420161 103400665 103442344 103411264 114820115 103413941 114820071 114820072 103451803 103414303 103414337 103440683 103405327 103455367 103455944 103401226 103401849 103401340 114821699 103402681	LOC103438035/LOC103418054/LOC103409386/LOC103420161/LOC103400665/LOC103442344/LOC103411264/LOC114820115/LOC103413941/LOC114820071/LOC114820072/NAC1/LOC103414303/LOC103414337/BHLH18/LOC103405327/LOC103455367/LOC103455944/LOC103401226/LOC103401849/LOC103401340/LOC114821699/MYB7	5.75/8.88/4.61/2.58/3.26/7.44/2.65/-3.18/3.09/2.46/1.62/-4.53/2.39/3.45/5.71/2.39/-3.54/-3.96/5.16/1.66/-4.5/2.49/-3.99	GO:0060255	Biological Process	0.00921474
BP	0.00470103	23	2537	2.25945	GO:0019222 Regulation of metabolic process	https://amigo.geneontology.org/amigo/term/GO:0019222	103438035 103418054 103409386 103420161 103400665 103442344 103411264 114820115 103413941 114820071 114820072 103451803 103414303 103414337 103440683 103405327 103455367 103455944 103401226 103401849 103401340 114821699 103402681	LOC103438035/LOC103418054/LOC103409386/LOC103420161/LOC103400665/LOC103442344/LOC103411264/LOC114820115/LOC103413941/LOC114820071/LOC114820072/NAC1/LOC103414303/LOC103414337/BHLH18/LOC103405327/LOC103455367/LOC103455944/LOC103401226/LOC103401849/LOC103401340/LOC114821699/MYB7	5.75/8.88/4.61/2.58/3.26/7.44/2.65/-3.18/3.09/2.46/1.62/-4.53/2.39/3.45/5.71/2.39/-3.54/-3.96/5.16/1.66/-4.5/2.49/-3.99	GO:0019222	Biological Process	0.00906583
BP	0.00631563	30	3859	1.9375	GO:0050789 Regulation of biological process	https://amigo.geneontology.org/amigo/term/GO:0050789	103406415 103438035 103418054 103418210 103433653 103434367 103409386 103420161 103400665 103437756 103442344 103411264 114820115 103413941 114820071 114820072 103451803 103414303 103414337 103454584 103440683 103405327 103455367 103455944 103401226 103401849 103401340 114821699 103401729 103402681	LOC103406415/LOC103438035/LOC103418054/LOC103418210/LOC103433653/LOC103434367/LOC103409386/LOC103420161/LOC103400665/LOC103437756/LOC103442344/LOC103411264/LOC114820115/LOC103413941/LOC114820071/LOC114820072/NAC1/LOC103414303/LOC103414337/LOC103454584/BHLH18/LOC103405327/LOC103455367/LOC103455944/LOC103401226/LOC103401849/LOC103401340/LOC114821699/LOC103401729/MYB7	2.47/5.75/8.88/1.4/2.33/-2.67/4.61/2.58/3.26/5.26/7.44/2.65/-3.18/3.09/2.46/1.62/-4.53/2.39/3.45/3.71/5.71/2.39/-3.54/-3.96/5.16/1.66/-4.5/2.49/-3.38/-3.99	GO:0050789	Biological Process	0.00777403
BP	0.00631563	2	7	71.2077	GO:1902222 Erythrose 4-phosphate/phosphoenolpyruvate family amino acid catabolic process	https://amigo.geneontology.org/amigo/term/GO:1902222	103422481 103450046	LOC103422481/LOC103450046	-1.37/-2.81	GO:1902222	Biological Process	0.285714
BP	0.00631563	2	7	71.2077	GO:0006559 L-phenylalanine catabolic process	https://amigo.geneontology.org/amigo/term/GO:0006559	103422481 103450046	LOC103422481/LOC103450046	-1.37/-2.81	GO:0006559	Biological Process	0.285714
BP	0.00812842	5	157	7.93717	GO:0009653 Anatomical structure morphogenesis	https://amigo.geneontology.org/amigo/term/GO:0009653	103438035 103418054 103426434 103442361 103447269	LOC103438035/LOC103418054/LOC103426434/LOC103442361/LOC103447269	5.75/8.88/1.38/8.46/5.63	GO:0009653	Biological Process	0.0318471
BP	0.00957867	31	4172	1.85188	GO:0065007 Biological regulation	https://amigo.geneontology.org/amigo/term/GO:0065007	103435596 103406415 103438035 103418054 103418210 103433653 103434367 103409386 103420161 103400665 103437756 103442344 103411264 114820115 103413941 114820071 114820072 103451803 103414303 103414337 103454584 103440683 103405327 103455367 103455944 103401226 103401849 103401340 114821699 103401729 103402681	LOC103435596/LOC103406415/LOC103438035/LOC103418054/LOC103418210/LOC103433653/LOC103434367/LOC103409386/LOC103420161/LOC103400665/LOC103437756/LOC103442344/LOC103411264/LOC114820115/LOC103413941/LOC114820071/LOC114820072/NAC1/LOC103414303/LOC103414337/LOC103454584/BHLH18/LOC103405327/LOC103455367/LOC103455944/LOC103401226/LOC103401849/LOC103401340/LOC114821699/LOC103401729/MYB7	6.3/2.47/5.75/8.88/1.4/2.33/-2.67/4.61/2.58/3.26/5.26/7.44/2.65/-3.18/3.09/2.46/1.62/-4.53/2.39/3.45/3.71/5.71/2.39/-3.54/-3.96/5.16/1.66/-4.5/2.49/-3.38/-3.99	GO:0065007	Biological Process	0.00743049
BP	0.0144031	2	11	45.314	GO:0042537 Benzene-containing compound metabolic process	https://amigo.geneontology.org/amigo/term/GO:0042537	103422481 103450046	LOC103422481/LOC103450046	-1.37/-2.81	GO:0042537	Biological Process	0.181818
BP	0.0150675	4	107	9.3169	GO:0009072 Aromatic amino acid metabolic process	https://amigo.geneontology.org/amigo/term/GO:0009072	103440666 103422481 103450046 103436360	LOC103440666/LOC103422481/LOC103450046/LOC103436360	-2.27/-1.37/-2.81/-2.04	GO:0009072	Biological Process	0.0373832
BP	0.0159613	2	12	41.5378	GO:0009074 Aromatic amino acid family catabolic process	https://amigo.geneontology.org/amigo/term/GO:0009074	103422481 103450046	LOC103422481/LOC103450046	-1.37/-2.81	GO:0009074	Biological Process	0.166667
BP	0.0181417	2	13	38.3426	GO:0006558 L-phenylalanine metabolic process	https://amigo.geneontology.org/amigo/term/GO:0006558	103422481 103450046	LOC103422481/LOC103450046	-1.37/-2.81	GO:0006558	Biological Process	0.153846
BP	0.0262418	5	215	5.79598	GO:0044042 Glucan metabolic process	https://amigo.geneontology.org/amigo/term/GO:0044042	103436826 103440187 103453816 103423907 114821953	LOC103436826/LOC103440187/LOC103453816/LOC103423907/LOC114821953	2.3/-2.17/7.21/3.35/9.57	GO:0044042	Biological Process	0.0232558
BP	0.031943	14	1455	2.39806	GO:0005975 Carbohydrate metabolic process	https://amigo.geneontology.org/amigo/term/GO:0005975	103436826 103404723 103440187 103440221 103453312 103422077 103453816 103430059 103450793 103423907 103454409 103454540 103455847 114821953	LOC103436826/LOC103404723/LOC103440187/LOC103440221/LOC103453312/LOC103422077/LOC103453816/LOC103430059/LOC103450793/LOC103423907/LOC103454409/LOC103454540/LOC103455847/LOC114821953	2.3/3.38/-2.17/-6.32/6.51/5.33/7.21/-5.06/-2.13/3.35/-3.1/-3.8/6.9/9.57	GO:0005975	Biological Process	0.00962199
BP	0.03536	2	19	26.2344	GO:0009423 Chorismate biosynthetic process	https://amigo.geneontology.org/amigo/term/GO:0009423	103440666 103436360	LOC103440666/LOC103436360	-2.27/-2.04	GO:0009423	Biological Process	0.105263
BP	0.049391	23	3147	1.82149	GO:0032774 Rna biosynthetic process	https://amigo.geneontology.org/amigo/term/GO:0032774	103438035 103418054 103409386 103420161 103400665 103442344 103411264 114820115 103413941 114820071 114820072 103451803 103414303 103414337 103440683 103405327 103455367 103455944 103401226 103401849 103401340 114821699 103402681	LOC103438035/LOC103418054/LOC103409386/LOC103420161/LOC103400665/LOC103442344/LOC103411264/LOC114820115/LOC103413941/LOC114820071/LOC114820072/NAC1/LOC103414303/LOC103414337/BHLH18/LOC103405327/LOC103455367/LOC103455944/LOC103401226/LOC103401849/LOC103401340/LOC114821699/MYB7	5.75/8.88/4.61/2.58/3.26/7.44/2.65/-3.18/3.09/2.46/1.62/-4.53/2.39/3.45/5.71/2.39/-3.54/-3.96/5.16/1.66/-4.5/2.49/-3.99	GO:0032774	Biological Process	0.00730855
MF	0.0452819	14	1133	3.07959	GO:0003700 Dna-binding transcription factor activity	https://amigo.geneontology.org/amigo/term/GO:0003700	103438035 103418054 103420161 103411264 114820071 103414303 103440683 103405327 103455944 103401226 103401849 103401340 114821699 103402681	LOC103438035/LOC103418054/LOC103420161/LOC103411264/LOC114820071/LOC103414303/BHLH18/LOC103405327/LOC103455944/LOC103401226/LOC103401849/LOC103401340/LOC114821699/MYB7	5.75/8.88/2.58/2.65/2.46/2.39/5.71/2.39/-3.96/5.16/1.66/-4.5/2.49/-3.99	GO:0003700	Molecular Function	0.0123566
CC	0.043271	3	51	14.6604	GO:0005618 Cell wall	https://amigo.geneontology.org/amigo/term/GO:0005618	103418054 103447269 103423907	LOC103418054/LOC103447269/LOC103423907	8.88/5.63/3.35	GO:0005618	Cellular Component	0.0588235
CC	0.043271	3	63	11.868	GO:0030312 External encapsulating structure	https://amigo.geneontology.org/amigo/term/GO:0030312	103418054 103447269 103423907	LOC103418054/LOC103447269/LOC103423907	8.88/5.63/3.35	GO:0030312	Cellular Component	0.047619
