# Supplementary material for: Differential Alteration of Gene Expression by Benzyl Adenine and meta-Topolin in In Vitro Apple Shoots
Source: Plants (Basel). 2025 Dec 4;14(23):3691. doi: 10.3390/plants14233691 (PMC12694410; doi:10.3390/plants14233691)
Supplement: Supplementary file 1 [file plants-14-03691-s001.zip › Table S3.xlsx]

## Sheet: HR_BA_vs_HR_NCK
Enrichment.FDR	nGenes	Pathway.Genes	Fold.Enrichment	Pathway	URL	Genes	Geneid	GeneDescription	LogFC
0.0189913	15	231	2.70556	Path:mdm01100 Metabolic pathways	https://www.genome.jp/kegg-bin/show_pathway?mdm01100	103401166 103402607 103402682 103404478 103408692 103421546 103430080 103432314 103437735 103439897 103443500 103443506 103450793 103453843 103455409	LOC103401166/LOC103402607/LOC103402682/LOC103404478/LOC103408692/LOC103421546/LOC103430080/LOC103432314/LOC103437735/LOC103439897/LOC103443500/LOC103443506/LOC103450793/LOC103453843/LOC103455409	succinate dehydrogenase [ubiquinone] flavoprotein subunit, mitochondrial/quinolinate phosphoribosyltransferase [decarboxylating] 1a/mannose-6-phosphate isomerase 1-like/chorismate mutase 1, chloroplastic/photosystem I reaction center subunit XI, chloroplastic-like/proline dehydrogenase 2, mitochondrial-like/V-type proton ATPase subunit e1/glutathione S-transferase F12-like/aldehyde dehydrogenase …	-1.51/-1.17/-2.62/-2.76/-1.85/-2.17/2.1/-9.76/-2.21/-3.36/-1.98/-1.48/-2.23/3.04/2.04
0.0198963	10	128	3.25513	Path:mdm01110 Biosynthesis of secondary metabolites	https://www.genome.jp/kegg-bin/show_pathway?mdm01110	103401166 103402682 103404478 103421546 103437735 103439897 103443506 103450793 103453843 103455409	LOC103401166/LOC103402682/LOC103404478/LOC103421546/LOC103437735/LOC103439897/LOC103443506/LOC103450793/LOC103453843/LOC103455409	succinate dehydrogenase [ubiquinone] flavoprotein subunit, mitochondrial/mannose-6-phosphate isomerase 1-like/chorismate mutase 1, chloroplastic/proline dehydrogenase 2, mitochondrial-like/aldehyde dehydrogenase family 2 member B4, mitochondrial/gibberellin 20 oxidase 2-like/3-ketoacyl-CoA thiolase 2, peroxisomal/2,3-bisphosphoglycerate-independent phosphoglycerate mutase/homogentisate phytyltran…	-1.51/-2.62/-2.76/-2.17/-2.21/-3.36/-1.48/-2.23/3.04/2.04
0.0412357	2	4	20.8328	Path:mdm00280 Valine leucine and isoleucine degradation	https://www.genome.jp/kegg-bin/show_pathway?mdm00280	103437735 103443506	LOC103437735/LOC103443506	aldehyde dehydrogenase family 2 member B4, mitochondrial/3-ketoacyl-CoA thiolase 2, peroxisomal	-2.21/-1.48

## Sheet: HR_TOP_vs_HR_NCK
Enrichment.FDR	nGenes	Pathway.Genes	Fold.Enrichment	Pathway	URL	Genes	Geneid	GeneDescription	LogFC
0.0223119	5	231	5.39452	Path:mdm01100 Metabolic pathways	https://www.genome.jp/kegg-bin/show_pathway?mdm01100	103402607 103434645 103437475 103443500 103450793	LOC103402607/LOC103434645/LOC103437475/LOC103443500/LOC103450793	quinolinate phosphoribosyltransferase [decarboxylating] 1a/NAD(P)H dehydrogenase (quinone) FQR1-like/magnesium protoporphyrin IX methyltransferase, chloroplastic-like/glutathione reductase, cytosolic/2,3-bisphosphoglycerate-independent phosphoglycerate mutase	-1.15/-2.21/1.45/-1.45/-2.13

## Sheet: HR_TOP_vs_HR_BA
Enrichment.FDR	nGenes	Pathway.Genes	Fold.Enrichment	Pathway	URL	Genes	Geneid	GeneDescription	LogFC
0.0344743	1	4	115.409	Path:mdm00591 Linoleic acid metabolism	https://www.genome.jp/kegg-bin/show_pathway?mdm00591	103450936	LOC103450936	probable linoleate 9S-lipoxygenase 5	5.85
0.0344743	1	4	115.409	Path:mdm00904 Diterpenoid biosynthesis	https://www.genome.jp/kegg-bin/show_pathway?mdm00904	103439897	LOC103439897	gibberellin 20 oxidase 2-like	4.29
0.0344743	1	6	76.9394	Path:mdm04148 Efferocytosis	https://www.genome.jp/kegg-bin/show_pathway?mdm04148	103426352	LOC103426352	ras-related protein RABF1	4.54
