# Supplementary material for: Differential Alteration of Gene Expression by Benzyl Adenine and meta-Topolin in In Vitro Apple Shoots
Source: Plants (Basel). 2025 Dec 4;14(23):3691. doi: 10.3390/plants14233691 (PMC12694410; doi:10.3390/plants14233691)
Supplement: Supplementary file 1 [file plants-14-03691-s001.zip › Table S5.xlsx]

## Sheet: Primers
Gene ID	Gene	Abbreviation	Primers 5'->3' (F=forward, R=reverse)	PCR product
LOC103437756	Malus domestica two-component response regulator ARR5-like	ARR5	F: GCTGCATGTTCTTGCTGTGG	150 bp
			R: CCAACCGAGCTCTTCTCTCC
LOC103448619	Malus domestica (R)-mandelonitrile beta-glucosyltransferase-like	MAND	F: GCAGCAATTAGCTAAACTCCT	144 bp
			R: TCAGGAATGGTCTCGAATCGG
LOC139196321	Malus domestica 2-oxoglutarate-dependent dioxygenase 19-like	OXO	F: GCCGGATAGCGTACTTGACA	153 bp
			R: CGCTTGACAGCTTCATGGT
LOC103431301	Malus domestica triacylglycerol lipase OBL1-like	OBL1	F: GCCTGGTTGATGGAGAGGTT	147 bp
			R: AGGCACCAAGTCACTGGAAT
LOC103403121	Malus domestica glyceraldehyde-3-phosphate dehydrogenase, cytosolic	GAPDH	F: CGATCCCTTCATCACCACCGA	137 bp
			R: CGAAAACAGCGACAGGCTT
LOC103445585	Malus domestica actin	ACTIN	F: TGCCATCCTTCGTCTTGACC	156 bp
			R: TGCTCATAGTCAAGGGCAATGTA

## Sheet: RefFinder deltaCq
ACTIN	GAPDH
27.68	24.24
27.76	24.32				Delta CT					Genorm
26.89	24.11				Genes	Average of STDEV				Gene name	Stability value
27.79	24.19				ACTIN	0.31
27.53	24.24				GAPDH	0.31				ACTIN | GAPDH	0.306
27.01	24.23
27.22	24.32
27.35	24.13
27.27	24.25
NormFinder
Gene name	Stability value
					BestKeeper
GAPDH	nan				CP data of housekeeping Genes by BEST KEEPER					Comprehensive ranking
ACTIN	nan					ACTIN	GAPDH
					n	9	9			Genes	Geomean of ranking values
					geo Mean [CP]	27.39	24.23			GAPDH	1.19
					AR Mean [CP]	27.39	24.23			ACTIN	1.41
					min [CP]	26.89	24.11
					max [CP]	27.79	24.32
					std dev [+/- CP]	0.27	0.05
					CV [% CP]	0.98	0.23
					min [x-fold]	-1.41	-1.08
					max [x-fold]	1.32	1.07
					std dev [+/- x-fold]	1.2	1.04
					Pearson correlation coefficient ( r ) by BEST KEEPER
						ACTIN	GAPDH
					GAPDH	0.359	-
					p-value	0.343	-
					Pearson correlation coefficient ( r )
					BestKeeper vs.	ACTIN	GAPDH
					coeff. of corr. [r]	0.977	0.549
					p-value	0.001	0.126

## Sheet: validation
spss	sample name	Housekeeping GAPDH Cq (∆R)	Target ARR5 Cq (∆R)	Target MAND Cq (∆R)	Target OXO Cq (∆R)	Target OBL1 Cq (∆R)	average ∆Cq ARR5	average ∆Cq MAND	average ∆Cq OXO	average ∆Cq OBL1	Target ARR5 ΔΔCq	Target MAND ΔΔCq	Target OXO ΔΔCq	Target OBL1 ΔΔCq	Target ARR5 2^(-ΔΔCq)	LFC	SD (LFC)	Target MAND 2^(-ΔΔCq)	LFC	SD (LFC)	Target OXO 2^(-ΔΔCq)	LFC	SD (LFC)	Target OBL1 2^(-ΔΔCq)	LFC	SD (LFC)
1	NCK 1	24.24	27.87	27.92	27.87	27.75	3.63	3.68	3.63	3.51
1	NCK 2	24.32	27.79	27.36	27.88	27.55	3.47	3.04	3.56	3.23
1	NCK 3	24.11	27.31	27.21	27.88	27.38	3.2	3.1	3.77	3.27
	NCK average	24.2233	27.6567	27.4967	27.8767	27.56	3.43333	3.27333	3.65333	3.33667	0	0	0	0	1	0		1	0		1	0		1	0
2	BA 1	24.19	26.98	24.98	28.37	28.44	2.79	0.79	4.18	4.25	-0.643333	-2.48333	0.526667	0.913333	1.56193	0.193663		5.59188	0.747558		0.694157	-0.158542		0.530957	-0.274941
2	BA 2	24.24	26.28	24.87	28.25	28.36	2.04	0.63	4.01	4.12	-1.39333	-2.64333	0.356667	0.783333	2.62685	0.419435		6.24774	0.795723		0.780967	-0.107367		0.581023	-0.235807
2	BA 3	24.23	26.14	24.82	28.42	28.15	1.91	0.59	4.19	3.92	-1.52333	-2.68333	0.536667	0.583333	2.87454	0.458569		6.42338	0.807764		0.689362	-0.161553		0.66742	-0.175601
	BA average	24.22	26.4667	24.89	28.3467	28.3167	2.24667	0.67	4.12667	4.09667	-1.18667	-2.60333	0.473333	0.76	2.27626	0.357222	0.116752	6.07689	0.783681	0.026012	0.720298	-0.142488	0.0248641	0.590496	-0.228783	0.0408583
3	TOP 1	24.32	26.83	24.54	28.44	27.98	2.51	0.22	4.12	3.66	-0.923333	-3.05333	0.466667	0.323333	1.89649	0.277951		8.30128	0.919145		0.723635	-0.140481		0.799221	-0.097333
3	TOP 2	24.13	26.67	24.42	28.34	27.58	2.54	0.29	4.21	3.45	-0.893333	-2.98333	0.556667	0.113333	1.85746	0.26892		7.90811	0.898073		0.679871	-0.167573		0.92445	-0.0341167
3	TOP 3	24.25	26.97	24.61	28.25	27.74	2.72	0.36	4	3.49	-0.713333	-2.91333	0.346667	0.153333	1.63959	0.214735		7.53357	0.877001		0.786399	-0.104357		0.899171	-0.0461579
	TOP average	24.2333	26.8233	24.5233	28.3433	27.7667	2.59	0.29	4.11	3.53333	-0.843333	-2.98333	0.456667	0.196667	1.79419	0.253869	0.0279164	7.90811	0.898073	0.0172053	0.728668	-0.13747	0.0258956	0.872564	-0.0592026	0.0274068
			RT-qPCR (LFC)	SD			mRNA-seq data
	ARR5	BA	0.357222	0.116752			ID	product	log2FoldChange
		TOP	0.253869	0.0279164					BA vs NCK	TOP vs NCK
	MAND	BA	0.783681	0.026012			LOC103437756	ARR5	4.64229	5.26118
		TOP	0.898073	0.0172053			LOC103448619	MAND	21.6047	22.2607
	OXO	BA	-0.142488	0.0248641			LOC139196321	OXO	-4.94148	-5.88607
		TOP	-0.13747	0.0258956			LOC103431301	OBL1	-10.5099	-5.58498
	OBL1	BA	-0.228783	0.0408583
		TOP	-0.0592026	0.0274068
		Spearman	PCR	RNA-seq
		1	0.357222	4.64229
		2	0.253869	5.26118
		3	0.783681	21.6047
		4	0.898073	22.2607
		5	-0.142488	-4.94148
		6	-0.13747	-5.88607
		7	-0.228783	-10.5099
		8	-0.0592026	-5.58498
